# Supplementary material for: Exposure to hypoxia causes stress erythropoiesis and downregulates immune response genes in spleen of mice
Source: BMC Genomics. 2021 Jun 5;22:413. doi: 10.1186/s12864-021-07731-x (PMC8178839; doi:10.1186/s12864-021-07731-x)
Supplement: Supplementary file 2 — Additional file 2: Additional Table 1. Specific primers of genes for qRT-PCR. Additional Table 2. Summary of QC for the time-series RNA-seq. Additional Table 3. Differentially expressed genes between D1 and D0. Additional Table 4. Differentially expressed genes between D3 and D0. Additional Table 5. Differentially expressed genes between D5 and D0. Additional Table 6. Differentially expressed genes between D7 and D0. Additional Table 7. Differentially expressed genes between D13 and D0. Additional Table 8. Results of KEGG pathway enrichment analysis for DEGs between D1 and D0. Additional Table 9. Results of KEGG pathway enrichment analysis for DEGs between D3 and D0. Additional Table 10. Results of KEGG pathway enrichment analysis for DEGs between D5 and D0. Additional Table 11. Results of KEGG pathway enrichment analysis for DEGs between D7 and D0. Additional Table 12. Results of KEGG pathway enrichment analysis for DEGs between D13 and D0. Additional Table 13. The clusters of intersection DEGs (739 genes) in Fig. 2b by Muffz analysis. (related to Fig. 2c). Additional Table 14. GO enrichment analysis results of 739 genes. (Red for unregulated genes, blue for downregulated genes). Additional Table 15. Edge information of key module regulating the stress erythropoiesis. (related to Fig. 3c). Additional Table 16. GO enrichment analysis for intersection of turquoise module and 739 DEGs. (related to Fig. 3b). Additional Table 17. The clusters of genes in yellow module by Muffz analysis. (related to Fig. 5c). Additional Table 18. Results of GSEA for DEGs between D3 and D0. (related to Fig. 5e). Additional Table 19. The results of CIBERSORT analysis to estimate the relative fraction of cells during terminal erythropoiesis stage. (related to Fig. 4d). Additional Table 20. The results of CIBERSORT analysis to estimate the relative fraction of immune cells. (related to Fig. 5f and Figure S4a). Additional Table 21. The correlation between genes with Hif1a (Absolute value of t [file 12864_2021_7731_MOESM2_ESM.xlsx]

## Sheet: 01.Primers
Additional Table 1 Specific primers of genes for qRT-PCR
Gene name	Forward primers (5’ to 3’)	Reverse primers (5’ to 3’)
Pcna	AAAGATGCCGTCGGGTGAAT	CCATTGCCAAGCTCTCCACT
Zfpm1	GGACTGCTATATGTGCGCCT	ACCAGATCCCGCAGTCTTTG
Klf1	GACGATGAGAGGGACGTGAC	CCAAAGGCCCAGTCACCAA
Gata1	AAGCTCCATCAGGTGAACCG	AGCTACCACCATGAAGCCAC
Tal1	GGATGCCTTCCCCATGTTCA	TGCCCCATTCACATTCTGCT
Gfib	CCCTCATGGGCTAGAAGTGC	GAAGCTTCGCTCCTGTGAGT
Gypa	GTGGTGGCTTCAACTGTAGGT	TTCTTCAAACGCAGCAGACAC
Ank	GGAGGTGGAGCTAAGAGGGA	TCACTGCTTGCCCCTTTTCA
Epor	CAGTGAGAACCTCTCAGGGC	AAAGCTGGAAGGTGAGGTGC
Epb42	GGGCAAGCTCTGAGCATCAA	AGAGCCACTTTCTTCAGGGC
Gapdh	AGGTCGGTGTGAACGGATTTG	TGTAGACCATGTAGTTGAGGTCA

## Sheet: 02.QC
Additional Table 2 Summary of QC for the time-series RNA-seq
Sample	Clean reads	Clean bases	Error rate(%)	Q20(%)	Q30(%)	GC content(%)
S01	50255036	7524650196	0.0245	98.24	94.65	51.21
S02	53434788	7956596189	0.0241	98.39	95.07	51.73
S03	48555600	7251128548	0.0243	98.29	94.81	51.21
S11	51309442	7663105201	0.0239	98.49	95.29	51.13
S12	58972682	8791112583	0.0241	98.39	95.05	51.27
S13	54865746	8181622177	0.0244	98.25	94.7	51.49
S131	56373712	8426860172	0.024	98.41	95.12	51.69
S132	55019946	8221561274	0.0241	98.38	95.04	52
S133	53469768	7994164927	0.0241	98.4	95.03	52.08
S134	53929292	8059627095	0.0242	98.36	94.98	52.08
S14	49141132	7349011827	0.024	98.42	95.11	51.57
S31	50176352	7485426930	0.024	98.41	95.11	51.42
S32	52238552	7791444486	0.0239	98.48	95.28	51.41
S33	51526572	7692458914	0.024	98.43	95.13	51.49
S34	50034716	7462431309	0.0241	98.41	95.09	52.02
S51	47515660	7100732228	0.0242	98.37	94.98	52.06
S52	53130108	7926135062	0.0243	98.3	94.83	52.13
S53	58216792	8686240258	0.0239	98.45	95.22	52.17
S54	53329206	7960453334	0.024	98.43	95.16	52.09
S71	62060862	9244187501	0.024	98.43	95.15	51.84
S72	60465568	9010661060	0.024	98.41	95.11	52.22
S73	58108280	8663453872	0.0241	98.39	95.05	51.98
S74	57426284	8576091254	0.0239	98.48	95.24	52.09

## Sheet: 03.D1vsD0
Additional Table 3 Differentially expressed genes between D1 and D0
gene_id	gene_name	fc	log2fc	pvalue	padjust	regulate
ENSMUSG00000092060	Bend4	0.366682	-1.4474	2.20269e-11	3.20836e-09	down
ENSMUSG00000027610	Gss	2.52842	1.33823	3.34116e-09	1.79978e-07	up
ENSMUSG00000106438	Gm32051	17.7567	4.15029	1.83028e-11	2.80435e-09	up
ENSMUSG00000042066	Tmcc2	2.35528	1.2359	0.00099234	0.00481287	up
ENSMUSG00000118061	AC131065.2	0.381741	-1.38933	0.0025761	0.0104671	down
ENSMUSG00000037482	Erv3	0.223061	-2.16449	0.00165016	0.00729764	down
ENSMUSG00000090093	Gm14399	3.30549	1.72487	0.000881808	0.00437587	up
ENSMUSG00000004748	Mtfp1	2.0264	1.01892	1.39337e-05	0.000150917	up
ENSMUSG00000078190	Dnm3os	0.47113	-1.0858	0.00637397	0.0216271	down
ENSMUSG00000113786	Gm49384	2.11465	1.08042	0.000373584	0.00217047	up
ENSMUSG00000047443	Erfe	6.57693	2.71741	0.000577744	0.00310711	up
ENSMUSG00000030346	Rad51ap1	2.73827	1.45327	1.44237e-09	8.71987e-08	up
ENSMUSG00000032869	Psmf1	2.20071	1.13797	1.25173e-09	7.75176e-08	up
ENSMUSG00000027562	Car2	2.18802	1.12963	1.62366e-05	0.000170681	up
ENSMUSG00000027555	Car13	2.31046	1.20818	6.21762e-06	7.74841e-05	up
ENSMUSG00000030000	Add2	3.31047	1.72704	2.1564e-09	1.23077e-07	up
ENSMUSG00000030124	Lag3	0.49652	-1.01007	0.00144619	0.00655812	down
ENSMUSG00000001763	Tspan33	2.41726	1.27337	1.98634e-06	3.10166e-05	up
ENSMUSG00000103270	Gm37915	3.00638	1.58803	7.46527e-06	9.01926e-05	up
ENSMUSG00000026069	Il1rl1	2.39631	1.26081	1.30022e-07	3.27428e-06	up
ENSMUSG00000006235	Epor	2.25576	1.17362	3.19621e-10	2.65723e-08	up
ENSMUSG00000045455	Gm9797	2.15613	1.10844	4.52511e-05	0.000386257	up
ENSMUSG00000018604	Tbx3	0.429447	-1.21945	0.00052671	0.00288155	down
ENSMUSG00000030775	Trat1	0.377673	-1.40479	5.80546e-05	0.000473354	down
ENSMUSG00000107092	Gm7993	2.08137	1.05754	1.0576e-07	2.81516e-06	up
ENSMUSG00000037169	Mycn	0.470675	-1.0872	0.000665758	0.00348518	down
ENSMUSG00000027398	Il1b	0.484787	-1.04458	0.000477489	0.00265779	down
ENSMUSG00000027603	Ggt7	0.409504	-1.28805	0.0123049	0.036643	down
ENSMUSG00000037754	Ppp1r16b	0.383469	-1.38282	4.78986e-07	9.62571e-06	down
ENSMUSG00000030785	Cox6a2	0.465675	-1.10261	0.000492521	0.00272757	down
ENSMUSG00000031974	Abcb10	2.46679	1.30263	2.67234e-07	5.86915e-06	up
ENSMUSG00000000318	Clec10a	0.382086	-1.38803	1.72745e-06	2.78333e-05	down
ENSMUSG00000061175	Fnip2	2.28726	1.19362	7.75611e-08	2.20649e-06	up
ENSMUSG00000025175	Fn3k	2.56347	1.3581	2.27548e-06	3.47564e-05	up
ENSMUSG00000076434	Wfdc3	4.15271	2.05405	0.000163138	0.00108601	up
ENSMUSG00000029607	Ankrd61	2.35322	1.23463	0.00218156	0.009152	up
ENSMUSG00000005481	Ddx39	2.46552	1.30189	4.598e-10	3.47368e-08	up
ENSMUSG00000096982	Redrum	3.44058	1.78265	3.64801e-09	1.9392e-07	up
ENSMUSG00000050936	Gm42743	0.318184	-1.65207	1.63054e-06	2.65201e-05	down
ENSMUSG00000042489	Clspn	2.97708	1.5739	1.06659e-10	1.1256e-08	up
ENSMUSG00000100220	Gm29331	86.0167	6.42654	0.000116482	0.000825532	up
ENSMUSG00000022843	Clcn2	3.41796	1.77314	1.65096e-10	1.57377e-08	up
ENSMUSG00000070436	Serpinh1	0.458677	-1.12445	1.07111e-05	0.000121506	down
ENSMUSG00000038725	Pkhd1l1	2.34094	1.22709	0.000238534	0.001495	up
ENSMUSG00000018474	Chd3	0.456168	-1.13236	4.58652e-08	1.4226e-06	down
ENSMUSG00000039166	Akap7	2.20878	1.14325	4.61285e-05	0.00039191	up
ENSMUSG00000114203	Gm35279	5.63879	2.49539	0.000717969	0.00370103	up
ENSMUSG00000019838	Slc16a10	2.0592	1.04208	2.72238e-06	3.99086e-05	up
ENSMUSG00000023249	Parp3	0.451559	-1.14701	3.73283e-07	7.85707e-06	down
ENSMUSG00000025758	Plk4	2.40371	1.26526	1.36723e-08	5.44707e-07	up
ENSMUSG00000056656	Apol8	2.99879	1.58438	0.00291639	0.0115582	up
ENSMUSG00000040570	Rundc3b	0.343031	-1.54359	1.77345e-06	2.83487e-05	down
ENSMUSG00000076535	Igkv1-88	0.482459	-1.05152	0.0125006	0.0371226	down
ENSMUSG00000036352	Ubac1	2.72028	1.44375	1.64739e-08	6.2749e-07	up
ENSMUSG00000018102	Hist1h2bc	0.453449	-1.14099	1.97989e-09	1.14086e-07	down
ENSMUSG00000005899	Smpd4	2.02773	1.01987	3.58568e-08	1.1658e-06	up
ENSMUSG00000029449	Rhof	0.479559	-1.06022	8.13769e-08	2.29354e-06	down
ENSMUSG00000084866	A930006K02Rik	2.61352	1.38599	7.0219e-06	8.60348e-05	up
ENSMUSG00000033031	Cip2a	3.00363	1.58671	1.37823e-12	3.34092e-10	up
ENSMUSG00000085715	Tsix	14.9033	3.89756	0.0116025	0.0348994	up
ENSMUSG00000031756	Cenpn	2.54337	1.34674	9.81354e-11	1.06354e-08	up
ENSMUSG00000079224	Gm6565	210.479	7.71753	0.0024484	0.0100582	up
ENSMUSG00000073542	Cep76	2.80023	1.48554	3.51968e-10	2.86084e-08	up
ENSMUSG00000020895	Tmem107	2.46969	1.30433	5.97023e-09	2.90641e-07	up
ENSMUSG00000110615	Gm45890	2.25444	1.17277	0.0106823	0.0327154	up
ENSMUSG00000034127	Tspan8	2.29701	1.19976	7.88888e-05	0.00060707	up
ENSMUSG00000005615	Pcyt1a	2.20445	1.14042	2.35311e-09	1.32353e-07	up
ENSMUSG00000040084	Bub1b	2.17555	1.12138	6.33471e-09	2.98798e-07	up
ENSMUSG00000112352	Gm40617	9.93354	3.31231	0.0176346	0.0489217	up
ENSMUSG00000030498	Gas2	2.01943	1.01395	0.000260537	0.00160452	up
ENSMUSG00000017007	Rbpjl	0.383863	-1.38134	0.00357842	0.0136183	down
ENSMUSG00000079298	Klrb1b	0.444489	-1.16978	6.27466e-05	0.000504606	down
ENSMUSG00000026669	Mcm10	2.35696	1.23692	3.79171e-08	1.22003e-06	up
ENSMUSG00000082461	Gm8844	5.36624	2.42391	0.0155335	0.044217	up
ENSMUSG00000082292	Gm12250	0.442907	-1.17492	0.000251898	0.00156316	down
ENSMUSG00000059851	Kmt5c	2.14397	1.10029	8.45222e-08	2.35305e-06	up
ENSMUSG00000059363	Fxn	2.21699	1.1486	5.11944e-08	1.55091e-06	up
ENSMUSG00000024892	Pcx	2.39876	1.26229	2.03014e-07	4.69665e-06	up
ENSMUSG00000104164	Gm38248	2.00168	1.00121	0.00418281	0.015392	up
ENSMUSG00000055775	Myh8	0.303779	-1.71891	0.0026013	0.0105412	down
ENSMUSG00000084353	Gm15452	3.38283	1.75823	0.0138251	0.0401779	up
ENSMUSG00000035441	Myo1d	2.09411	1.06634	4.28929e-13	1.23961e-10	up
ENSMUSG00000017499	Cdc6	2.64546	1.40352	5.82909e-11	6.89157e-09	up
ENSMUSG00000096464	Ighv2-2	0.424849	-1.23498	1.24241e-05	0.000137011	down
ENSMUSG00000058704	Memo1	2.42148	1.27589	1.03413e-09	6.72445e-08	up
ENSMUSG00000014503	Pkd2l2	2.21083	1.14459	1.19781e-05	0.000132898	up
ENSMUSG00000039787	Cercam	2.09687	1.06824	1.67176e-06	2.70798e-05	up
ENSMUSG00000058145	Adamts17	0.427459	-1.22614	0.0177681	0.049202	down
ENSMUSG00000093996	Fam205a3	0.0493377	-4.34117	0.000122031	0.000855534	down
ENSMUSG00000069516	Lyz2	0.463375	-1.10975	1.18354e-10	1.21744e-08	down
ENSMUSG00000022351	Sqle	2.43525	1.28407	4.47177e-09	2.2679e-07	up
ENSMUSG00000047898	Ccr4	0.347425	-1.52523	1.53494e-05	0.000162575	down
ENSMUSG00000097195	Snhg5	2.24616	1.16746	4.24997e-08	1.34281e-06	up
ENSMUSG00000108414	Snhg1	2.17098	1.11835	1.03566e-07	2.76891e-06	up
ENSMUSG00000012443	Kif11	2.43991	1.28683	1.6481e-07	3.96393e-06	up
ENSMUSG00000081221	Gm14760	4.46121	2.15744	0.0121998	0.0363837	up
ENSMUSG00000034641	Cd300ld	0.416414	-1.26391	0.000255373	0.00157988	down
ENSMUSG00000069910	Spdl1	2.11478	1.08051	3.5086e-08	1.15101e-06	up
ENSMUSG00000032591	Mst1	2.15149	1.10533	0.00126252	0.00587595	up
ENSMUSG00000049939	Lrrc4	0.416554	-1.26342	0.00384206	0.0143757	down
ENSMUSG00000026784	Pdss1	2.07272	1.05152	6.01769e-05	0.000487601	up
ENSMUSG00000030309	Caprin2	2.25097	1.17055	9.11435e-08	2.50672e-06	up
ENSMUSG00000076463	Trbv3	0.237576	-2.07354	0.00538618	0.0188901	down
ENSMUSG00000032012	Nectin1	0.464125	-1.10742	6.66624e-10	4.66816e-08	down
ENSMUSG00000030605	Mfge8	0.48038	-1.05775	9.15182e-05	0.000681813	down
ENSMUSG00000003070	Efna2	0.349541	-1.51647	0.00972956	0.0303592	down
ENSMUSG00000038943	Prc1	2.38401	1.25339	2.55338e-08	9.00959e-07	up
ENSMUSG00000050075	Gpr171	0.461874	-1.11443	4.29928e-07	8.81497e-06	down
ENSMUSG00000020415	Pttg1	2.16687	1.11561	1.34926e-06	2.27043e-05	up
ENSMUSG00000068686	Cd59b	2.05279	1.03759	0.00209898	0.00888542	up
ENSMUSG00000059639	Clec4a4	0.386027	-1.37323	0.00649794	0.0219596	down
ENSMUSG00000040850	Psme4	2.06557	1.04654	1.1252e-07	2.94345e-06	up
ENSMUSG00000030041	M1ap	3.15487	1.65758	6.67702e-12	1.20365e-09	up
ENSMUSG00000035246	Pcyt1b	2.86654	1.51931	1.39457e-12	3.34092e-10	up
ENSMUSG00000044026	Slc35g1	2.53721	1.34324	5.23039e-09	2.6019e-07	up
ENSMUSG00000027601	Mtfr1	2.30631	1.20559	1.15388e-08	4.75311e-07	up
ENSMUSG00000056821	1700028I16Rik	0.394789	-1.34085	0.00266709	0.01076	down
ENSMUSG00000078762	Haus5	2.07241	1.05131	7.9423e-15	3.90825e-12	up
ENSMUSG00000059412	Fxyd2	0.385544	-1.37503	0.00296892	0.0117282	down
ENSMUSG00000032679	Cd59a	2.23971	1.16331	6.61075e-05	0.000526517	up
ENSMUSG00000060279	Ap2a1	2.10389	1.07306	8.34053e-14	3.16367e-11	up
ENSMUSG00000007888	Crlf1	4.67609	2.2253	7.19441e-05	0.000563634	up
ENSMUSG00000029417	Cxcl9	0.492624	-1.02144	6.63651e-05	0.000527646	down
ENSMUSG00000018983	E2f2	2.51086	1.32818	8.08351e-07	1.47916e-05	up
ENSMUSG00000031344	Gabrq	0.344099	-1.5391	0.00899879	0.0285537	down
ENSMUSG00000049892	Rasd1	0.232811	-2.10277	8.33683e-06	9.86922e-05	down
ENSMUSG00000101581	C430002N11Rik	3.14748	1.6542	0.0165299	0.0465882	up
ENSMUSG00000106239	Gm9260	2.14758	1.10271	0.0129437	0.038183	up
ENSMUSG00000003779	Kif20a	2.61797	1.38845	2.88801e-13	8.98295e-11	up
ENSMUSG00000006205	Htra1	0.498025	-1.00571	1.44155e-05	0.000155029	down
ENSMUSG00000028312	Smc2	2.95294	1.56215	9.42364e-09	4.05618e-07	up
ENSMUSG00000031167	Rbm3	2.51181	1.32873	7.1524e-08	2.06524e-06	up
ENSMUSG00000022586	Ly6i	0.302537	-1.72482	0.00261122	0.0105721	down
ENSMUSG00000018909	Arrb1	2.33942	1.22615	1.37316e-09	8.38963e-08	up
ENSMUSG00000021118	Plek2	6.55375	2.71232	1.81674e-05	0.000186772	up
ENSMUSG00000075704	Txnrd2	2.68919	1.42717	1.32982e-11	2.1054e-09	up
ENSMUSG00000042379	Esm1	0.49887	-1.00327	0.0051907	0.0183277	down
ENSMUSG00000026389	Steap3	2.42631	1.27877	6.28223e-09	2.97866e-07	up
ENSMUSG00000030218	Mgp	0.440167	-1.18388	6.80955e-05	0.000539754	down
ENSMUSG00000031097	Tnni2	0.385693	-1.37448	0.00602445	0.0206684	down
ENSMUSG00000114036	Gm48228	3.20928	1.68225	3.18483e-06	4.49419e-05	up
ENSMUSG00000021193	Pitrm1	2.38091	1.25152	1.11152e-08	4.63098e-07	up
ENSMUSG00000039997	Ifi203	0.446968	-1.16176	9.48928e-10	6.23723e-08	down
ENSMUSG00000106943	Dancr	2.14751	1.10267	6.47752e-05	0.000517264	up
ENSMUSG00000026463	Atp2b4	2.32492	1.21718	2.55754e-09	1.42401e-07	up
ENSMUSG00000020739	Nup85	2.22444	1.15344	2.57879e-11	3.63969e-09	up
ENSMUSG00000026348	Acmsd	2.7493	1.45906	1.16487e-05	0.000130035	up
ENSMUSG00000043613	Mmp3	14.5636	3.86429	0.00647871	0.0219171	up
ENSMUSG00000028212	Ccne2	2.84099	1.5064	4.91589e-07	9.85723e-06	up
ENSMUSG00000078588	Ccdc24	2.59769	1.37723	0.00333213	0.0128698	up
ENSMUSG00000023089	Ndufa5	2.00236	1.0017	9.35072e-09	4.04391e-07	up
ENSMUSG00000058728	Cd300c	0.251129	-1.9935	0.000531679	0.00290263	down
ENSMUSG00000036570	Fxyd1	0.478628	-1.06302	0.000112515	0.000805571	down
ENSMUSG00000073413	Ly6g6d	0.145056	-2.78532	0.0058248	0.0201085	down
ENSMUSG00000004032	Gstm5	2.82557	1.49854	6.1118e-09	2.94535e-07	up
ENSMUSG00000005161	Prdx2	3.02101	1.59503	4.90013e-10	3.65642e-08	up
ENSMUSG00000052926	Rnaseh2a	2.36002	1.2388	1.03289e-13	3.68743e-11	up
ENSMUSG00000051811	Cox6b2	2.87476	1.52344	6.25667e-13	1.67522e-10	up
ENSMUSG00000036112	Metap2	2.48416	1.31276	2.10001e-10	1.89281e-08	up
ENSMUSG00000026628	Atf3	0.481419	-1.05464	9.88134e-05	0.000723903	down
ENSMUSG00000022033	Pbk	2.02874	1.02059	6.95694e-07	1.30988e-05	up
ENSMUSG00000022034	Esco2	2.43929	1.28646	5.35462e-06	6.87338e-05	up
ENSMUSG00000050447	Lypd6	0.332936	-1.58668	5.1412e-05	0.000427815	down
ENSMUSG00000031494	Cd209a	0.390649	-1.35605	1.18715e-05	0.000131957	down
ENSMUSG00000042377	Fam83g	2.15916	1.11047	2.31452e-07	5.23485e-06	up
ENSMUSG00000031765	Mt1	2.52283	1.33505	2.3958e-08	8.58526e-07	up
ENSMUSG00000064032	Gm10143	4.13792	2.04891	7.2889e-10	4.98906e-08	up
ENSMUSG00000074646	6430550D23Rik	2.40035	1.26325	0.00370284	0.0139609	up
ENSMUSG00000060044	Tmem26	0.452304	-1.14464	1.90938e-15	1.22216e-12	down
ENSMUSG00000025495	Ptdss2	2.49859	1.32112	1.18694e-08	4.83458e-07	up
ENSMUSG00000028551	Cdkn2c	2.21058	1.14443	9.65663e-08	2.62301e-06	up
ENSMUSG00000027323	Rad51	2.41558	1.27237	8.42658e-11	9.35505e-09	up
ENSMUSG00000074758	Gm5535	4.35642	2.12314	0.00705685	0.0235147	up
ENSMUSG00000118084	CR974462.6	0.127845	-2.96754	0.00199002	0.0084913	down
ENSMUSG00000046352	Gjb2	0.386395	-1.37185	0.0034717	0.0132848	down
ENSMUSG00000052613	Pcdh15	0.407997	-1.29337	0.000948275	0.0046512	down
ENSMUSG00000102202	Gm33280	2.8344	1.50304	2.29264e-06	3.49598e-05	up
ENSMUSG00000027306	Nusap1	2.52704	1.33745	1.03633e-05	0.000117927	up
ENSMUSG00000034825	Nrip3	4.2851	2.09933	1.53422e-07	3.75957e-06	up
ENSMUSG00000111088	9430081H08Rik	3.01392	1.59164	0.00297188	0.0117373	up
ENSMUSG00000102776	Gm38162	4.38807	2.13359	0.0151264	0.0433098	up
ENSMUSG00000023274	Cd4	0.49131	-1.02529	1.41028e-06	2.35569e-05	down
ENSMUSG00000031880	Rrad	0.471839	-1.08363	0.000842994	0.00422588	down
ENSMUSG00000039521	Foxp3	0.438944	-1.18789	1.71854e-05	0.000178695	down
ENSMUSG00000074476	Spc24	2.31111	1.20859	1.20554e-09	7.56871e-08	up
ENSMUSG00000045624	Esf1	2.11512	1.08074	0.00367535	0.0138717	up
ENSMUSG00000004105	Angptl2	0.483245	-1.04917	2.45001e-05	0.000238414	down
ENSMUSG00000020185	E2f7	2.16398	1.11369	4.45448e-05	0.000381977	up
ENSMUSG00000093954	Gm16867	2.60565	1.38164	1.33541e-06	2.24919e-05	up
ENSMUSG00000027454	Gins1	2.86197	1.51701	2.44465e-11	3.47732e-09	up
ENSMUSG00000028496	Mllt3	2.1159	1.08127	7.15037e-13	1.8442e-10	up
ENSMUSG00000032113	Chek1	2.08264	1.05841	4.35343e-06	5.81533e-05	up
ENSMUSG00000024530	Prelid3a	3.68941	1.88339	0.0143446	0.0414493	up
ENSMUSG00000025938	Slco5a1	0.498239	-1.00509	0.00784825	0.0255897	down
ENSMUSG00000031438	Rnf128	3.45438	1.78843	8.18998e-05	0.000626271	up
ENSMUSG00000001403	Ube2c	2.46666	1.30256	2.19091e-07	5.0056e-06	up
ENSMUSG00000096649	Ighv1-31	0.209911	-2.25215	0.00129089	0.00597135	down
ENSMUSG00000037725	Ckap2	2.5059	1.32533	5.65208e-11	6.74014e-09	up
ENSMUSG00000048001	Hes5	0.462827	-1.11146	7.23643e-05	0.000565709	down
ENSMUSG00000032586	Traip	2.39175	1.25807	2.63021e-08	9.20929e-07	up
ENSMUSG00000022673	Mcm4	2.43996	1.28686	4.09668e-12	8.1965e-10	up
ENSMUSG00000053846	Lipg	0.37148	-1.42864	0.00169903	0.00747198	down
ENSMUSG00000069309	Hist1h2an	8.49573	3.08674	0.00113433	0.0053681	up
ENSMUSG00000035504	Reep6	3.15782	1.65893	3.17888e-09	1.72256e-07	up
ENSMUSG00000026358	Rgs1	0.36459	-1.45565	3.53866e-10	2.86348e-08	down
ENSMUSG00000026779	Mastl	2.6789	1.42164	1.22535e-09	7.6404e-08	up
ENSMUSG00000040455	Usp45	2.1282	1.08963	4.34226e-07	8.89309e-06	up
ENSMUSG00000026770	Il2ra	0.472699	-1.08101	2.93078e-06	4.21158e-05	down
ENSMUSG00000032942	Ucp3	0.482277	-1.05207	0.0160983	0.0455976	down
ENSMUSG00000031762	Mt2	4.10529	2.03748	4.69641e-13	1.33606e-10	up
ENSMUSG00000028028	Alpk1	0.403072	-1.31089	0.000440676	0.00248325	down
ENSMUSG00000038400	Pmepa1	0.477201	-1.06733	1.21203e-05	0.000134312	down
ENSMUSG00000019971	Cep290	2.52376	1.33558	5.16901e-05	0.000429155	up
ENSMUSG00000038037	Socs1	0.460264	-1.11947	4.96973e-06	6.45391e-05	down
ENSMUSG00000073792	Alg6	2.26325	1.1784	1.7225e-08	6.52007e-07	up
ENSMUSG00000025395	Prim1	2.36015	1.23888	2.55497e-10	2.21516e-08	up
ENSMUSG00000096006	Gm21596	2.33323	1.22233	7.15786e-06	8.73479e-05	up
ENSMUSG00000039253	Fn3krp	2.40379	1.26531	1.84821e-07	4.34198e-06	up
ENSMUSG00000039620	Trmt9b	0.388583	-1.36371	0.000305787	0.00183866	down
ENSMUSG00000091712	Sec14l5	0.493128	-1.01997	0.0131812	0.0387019	down
ENSMUSG00000067206	Lrrc66	0.173844	-2.52414	0.015897	0.0451117	down
ENSMUSG00000022099	Dmtn	2.56483	1.35887	4.11873e-05	0.000360354	up
ENSMUSG00000024056	Ndc80	2.25278	1.1717	8.74146e-06	0.000102503	up
ENSMUSG00000018398	2021-09-08	2.12949	1.09051	3.39322e-09	1.82243e-07	up
ENSMUSG00000074203	G430095P16Rik	2.46847	1.30362	1.03509e-05	0.000117927	up
ENSMUSG00000031262	Cenpi	2.58408	1.36965	1.13391e-11	1.84331e-09	up
ENSMUSG00000035109	Shc4	2.56009	1.35619	1.26412e-06	2.15248e-05	up
ENSMUSG00000034765	Dusp5	0.443292	-1.17367	4.87209e-15	2.609e-12	down
ENSMUSG00000116864	Gm3320	3.23117	1.69206	0.0149816	0.0429423	up
ENSMUSG00000049555	Tmie	0.436721	-1.19522	0.0105085	0.0322591	down
ENSMUSG00000073236	2500004C02Rik	2.0445	1.03175	0.000849933	0.00425481	up
ENSMUSG00000027490	E2f1	2.20005	1.13754	1.43389e-08	5.62735e-07	up
ENSMUSG00000102953	Gm37019	0.465595	-1.10285	0.00777726	0.0254129	down
ENSMUSG00000112963	Gm6093	22.7762	4.50945	0.000231417	0.00146045	up
ENSMUSG00000005667	Mthfd2	2.42152	1.27592	5.81322e-08	1.72943e-06	up
ENSMUSG00000030087	Klf15	0.365735	-1.45113	4.71582e-05	0.000398426	down
ENSMUSG00000032131	Abcg4	2.72442	1.44595	4.75713e-10	3.56432e-08	up
ENSMUSG00000007837	Prrg2	2.09501	1.06696	0.000432763	0.00244775	up
ENSMUSG00000026198	Abcb6	2.83344	1.50256	2.91094e-13	8.98295e-11	up
ENSMUSG00000026196	Bard1	2.27954	1.18874	1.11645e-07	2.92899e-06	up
ENSMUSG00000060314	Zfp941	3.18099	1.66947	0.0126787	0.0375411	up
ENSMUSG00000041431	Ccnb1	3.37054	1.75298	6.73557e-15	3.50384e-12	up
ENSMUSG00000036853	Mcoln3	0.452043	-1.14547	0.00057911	0.00311155	down
ENSMUSG00000028678	Kif2c	2.63618	1.39845	2.33775e-13	7.73881e-11	up
ENSMUSG00000076543	Igkv4-74	0.434351	-1.20307	9.28023e-06	0.000107965	down
ENSMUSG00000076541	Igkv4-79	0.36609	-1.44973	0.0151316	0.0433179	down
ENSMUSG00000094315	Igkv4-78	0.377157	-1.40676	1.95625e-05	0.000198869	down
ENSMUSG00000063887	Nlgn1	2.78837	1.47942	8.90083e-09	3.89186e-07	up
ENSMUSG00000019577	Pdk4	0.335447	-1.57584	0.0129321	0.0381616	down
ENSMUSG00000000247	Lhx2	0.174633	-2.51761	0.00032081	0.00191508	down
ENSMUSG00000074505	Fat3	0.408619	-1.29117	0.00422082	0.015478	down
ENSMUSG00000031390	Avpr2	0.468896	-1.09266	0.00105459	0.00505419	down
ENSMUSG00000033847	Pla2g4c	3.35801	1.74761	1.91241e-08	7.02e-07	up
ENSMUSG00000024997	Prdx3	2.28457	1.19192	1.43231e-09	8.69271e-08	up
ENSMUSG00000025001	Hells	2.56123	1.35684	6.11491e-09	2.94535e-07	up
ENSMUSG00000023984	Gm20517	2.19596	1.13485	6.4627e-07	1.2347e-05	up
ENSMUSG00000039057	Myo16	0.454045	-1.13909	0.0111086	0.0337598	down
ENSMUSG00000043384	Gprasp1	0.453988	-1.13927	7.78126e-13	1.96769e-10	down
ENSMUSG00000025189	Cnnm1	2.66179	1.41239	0.00195901	0.00838646	up
ENSMUSG00000029135	Fosl2	0.410194	-1.28562	1.39119e-06	2.32808e-05	down
ENSMUSG00000029136	Rbks	2.16684	1.11559	1.23811e-08	4.99828e-07	up
ENSMUSG00000075266	Cenpw	3.04012	1.60413	1.11969e-08	4.63478e-07	up
ENSMUSG00000028927	Padi2	0.434043	-1.20409	6.36283e-11	7.47406e-09	down
ENSMUSG00000060093	Hist1h4a	3.55018	1.82789	0.00710013	0.0236156	up
ENSMUSG00000023919	Cenpq	2.10227	1.07195	1.64891e-05	0.000172439	up
ENSMUSG00000075184	F930017D23Rik	2.69655	1.43112	7.02766e-05	0.000553189	up
ENSMUSG00000033166	Dis3	2.08344	1.05897	7.15841e-05	0.000561419	up
ENSMUSG00000029581	Fscn1	0.455908	-1.13319	3.87262e-10	3.01588e-08	down
ENSMUSG00000040522	Tlr8	0.494514	-1.01592	5.08466e-08	1.54552e-06	down
ENSMUSG00000110400	Gm45416	3.26801	1.70841	0.00431602	0.0157679	up
ENSMUSG00000058248	Kcnh1	0.464215	-1.10713	0.000713377	0.00368362	down
ENSMUSG00000028539	Artn	4.13778	2.04886	2.40012e-08	8.58526e-07	up
ENSMUSG00000071181	3830408C21Rik	2.16704	1.11572	0.00394838	0.01468	up
ENSMUSG00000078521	Aunip	2.48933	1.31576	1.35109e-10	1.34422e-08	up
ENSMUSG00000113029	Gm40578	2.00298	1.00215	0.0129756	0.0382542	up
ENSMUSG00000087578	Ccdc142os	2.16068	1.11149	0.0102743	0.0316621	up
ENSMUSG00000040794	C1qtnf4	3.51125	1.81198	3.01674e-05	0.000280663	up
ENSMUSG00000099875	Rbm3-ps	2.45717	1.297	0.00490847	0.0174924	up
ENSMUSG00000035472	Slc25a21	2.22715	1.1552	9.49176e-06	0.000109586	up
ENSMUSG00000071757	Zhx2	0.405065	-1.30377	1.08484e-08	4.5302e-07	down
ENSMUSG00000006575	Rundc3a	2.04082	1.02915	0.000151199	0.00102299	up
ENSMUSG00000094356	Igkv8-28	0.474476	-1.07559	0.0158535	0.0450092	down
ENSMUSG00000101878	Gm8203	2.0546	1.03886	2.03952e-07	4.70885e-06	up
ENSMUSG00000113128	Gm47813	3.74585	1.90529	0.0126104	0.0373842	up
ENSMUSG00000028755	Cda	29.1393	4.86489	4.98919e-08	1.52413e-06	up
ENSMUSG00000069609	Cd300ld4	0.49186	-1.02368	9.01425e-05	0.000675245	down
ENSMUSG00000028645	Slc2a1	0.496253	-1.01085	3.2355e-06	4.55246e-05	down
ENSMUSG00000031465	Angpt2	0.365506	-1.45203	4.17196e-07	8.6415e-06	down
ENSMUSG00000094561	Ighv1-22	0.338717	-1.56185	0.0105676	0.0324022	down
ENSMUSG00000051235	Gen1	2.78898	1.47974	1.6571e-09	9.92464e-08	up
ENSMUSG00000030929	Eri2	2.06949	1.04927	5.33147e-08	1.60712e-06	up
ENSMUSG00000051022	Hs3st1	0.369804	-1.43517	0.000136013	0.000940879	down
ENSMUSG00000032902	Slc16a1	2.04404	1.03142	6.29565e-07	1.21296e-05	up
ENSMUSG00000027469	Tpx2	2.43734	1.28531	8.82836e-09	3.89186e-07	up
ENSMUSG00000002808	Epdr1	2.79525	1.48298	1.11411e-08	4.63117e-07	up
ENSMUSG00000026096	Osgepl1	2.14546	1.10129	5.44557e-11	6.56606e-09	up
ENSMUSG00000047446	Arl4a	2.07061	1.05006	8.0534e-06	9.61497e-05	up
ENSMUSG00000027326	Knl1	3.04161	1.60483	5.68616e-08	1.69718e-06	up
ENSMUSG00000106415	Gm42893	2.22018	1.15068	0.00123274	0.00575805	up
ENSMUSG00000050788	Olfr419	3.57835	1.83929	0.0137758	0.0400538	up
ENSMUSG00000042436	Mfap4	0.428492	-1.22266	2.69308e-05	0.000257391	down
ENSMUSG00000029730	Mcm7	2.41947	1.27469	8.06004e-12	1.42475e-09	up
ENSMUSG00000078350	Smim1	2.53588	1.34249	1.90253e-17	2.16496e-14	up
ENSMUSG00000085844	Gm11690	0.482852	-1.05035	0.00342546	0.0131383	down
ENSMUSG00000095105	Edaradd	0.486321	-1.04002	0.00206209	0.00874755	down
ENSMUSG00000030203	Dusp16	0.484396	-1.04574	1.7483e-16	1.67533e-13	down
ENSMUSG00000034206	Polq	2.3339	1.22274	1.85115e-09	1.09074e-07	up
ENSMUSG00000066319	Rtp3	0.492919	-1.02058	0.00488078	0.0174107	down
ENSMUSG00000072109	A530040E14Rik	0.461961	-1.11416	8.37225e-07	1.52129e-05	down
ENSMUSG00000029811	Aoc1	0.212073	-2.23737	0.00570199	0.0197707	down
ENSMUSG00000074006	Omp	4.62141	2.20833	7.12291e-05	0.000558995	up
ENSMUSG00000006678	Pola1	2.0868	1.06129	3.04895e-07	6.58506e-06	up
ENSMUSG00000074607	Tox2	0.472139	-1.08272	7.31498e-06	8.89078e-05	down
ENSMUSG00000030867	Plk1	3.14069	1.65108	6.13711e-18	8.59526e-15	up
ENSMUSG00000030114	Klrg1	0.342882	-1.54422	0.00134284	0.00618181	down
ENSMUSG00000057716	Tmem178b	0.350142	-1.51399	0.00414533	0.0152775	down
ENSMUSG00000029247	Paics	2.04557	1.03251	1.21015e-09	7.57154e-08	up
ENSMUSG00000014164	Klhl3	0.485262	-1.04316	0.00473067	0.0169784	down
ENSMUSG00000090113	Nhlrc4	4.73956	2.24475	3.05256e-07	6.58506e-06	up
ENSMUSG00000056267	Cep70	2.37975	1.25081	1.17022e-08	4.79869e-07	up
ENSMUSG00000032122	Slc37a2	0.316988	-1.6575	1.84632e-17	2.16496e-14	down
ENSMUSG00000038128	Camk4	0.49489	-1.01482	0.00379058	0.014227	down
ENSMUSG00000031004	Mki67	2.58566	1.37053	2.35461e-06	3.56899e-05	up
ENSMUSG00000048814	Lonrf2	0.210032	-2.25132	0.0140508	0.0407298	down
ENSMUSG00000035769	Xylb	2.37134	1.2457	4.62514e-05	0.000392495	up
ENSMUSG00000067367	Lyar	2.03705	1.02648	9.51146e-05	0.000701967	up
ENSMUSG00000032207	Lipc	0.473935	-1.07724	6.87237e-05	0.000544259	down
ENSMUSG00000037463	Fbxo27	0.38615	-1.37277	0.00530425	0.0186653	down
ENSMUSG00000030792	Dkkl1	2.33074	1.22079	2.00653e-08	7.30658e-07	up
ENSMUSG00000017405	Nek8	2.14841	1.10327	3.81848e-11	4.93677e-09	up
ENSMUSG00000037432	Fer1l5	0.454575	-1.13741	0.0097087	0.0303097	down
ENSMUSG00000066687	Zbtb16	0.407579	-1.29485	1.36462e-07	3.39421e-06	down
ENSMUSG00000020526	Znhit3	2.11515	1.08076	9.27387e-08	2.53148e-06	up
ENSMUSG00000046179	E2f8	2.32494	1.21719	5.53878e-07	1.09852e-05	up
ENSMUSG00000043230	Fam124b	0.262863	-1.92762	0.0167567	0.0470963	down
ENSMUSG00000045328	Cenpe	2.91061	1.54132	5.17728e-08	1.56583e-06	up
ENSMUSG00000079508	Apoo	2.29412	1.19794	4.3874e-08	1.36783e-06	up
ENSMUSG00000031428	Zcchc18	0.468453	-1.09402	0.000122212	0.000856381	down
ENSMUSG00000058258	Idi1	2.30417	1.20425	1.11146e-07	2.92433e-06	up
ENSMUSG00000048752	Prss50	0.22952	-2.12331	0.000189734	0.00123817	down
ENSMUSG00000068893	Sprr2a2	0.0411394	-4.60334	0.0132494	0.0388393	down
ENSMUSG00000056531	Ccdc18	2.51158	1.32859	3.3749e-05	0.000306162	up
ENSMUSG00000067220	Cnga1	0.434095	-1.20392	0.00213898	0.00902225	down
ENSMUSG00000026649	Cfap126	2.08645	1.06105	0.00726196	0.0240532	up
ENSMUSG00000024008	Cpne5	0.389575	-1.36003	0.000496264	0.00274551	down
ENSMUSG00000071604	Fam189a2	0.496037	-1.01148	0.01312	0.0385596	down
ENSMUSG00000094088	Ighv1-64	0.168269	-2.57116	0.00640246	0.0216995	down
ENSMUSG00000096672	Ighv1-63	4.91888	2.29833	7.25679e-08	2.0888e-06	up
ENSMUSG00000095519	Ighv1-66	0.411368	-1.2815	1.50669e-08	5.83664e-07	down
ENSMUSG00000081137	BC022960	3.66715	1.87466	0.00639223	0.0216769	up
ENSMUSG00000038822	Hace1	2.00933	1.00671	6.20029e-06	7.73876e-05	up
ENSMUSG00000041842	Fhdc1	2.02539	1.0182	0.000589739	0.00315713	up
ENSMUSG00000022602	Arc	0.480341	-1.05787	0.00157564	0.00703617	down
ENSMUSG00000095079	Igha	0.494895	-1.0148	0.00220852	0.0092438	down
ENSMUSG00000086741	Gm15816	2.66461	1.41393	1.02297e-06	1.78745e-05	up
ENSMUSG00000042010	Acacb	0.493616	-1.01854	7.04482e-06	8.62576e-05	down
ENSMUSG00000027823	Gmps	2.03783	1.02703	9.07689e-09	3.94422e-07	up
ENSMUSG00000091938	Gm2564	0.489983	-1.0292	0.00213924	0.00902225	down
ENSMUSG00000063506	Arhgap22	0.475414	-1.07274	3.6779e-05	0.000328173	down
ENSMUSG00000105446	Gm42605	4.31588	2.10966	0.0104074	0.0319865	up
ENSMUSG00000033952	Aspm	2.75579	1.46246	4.36455e-10	3.32491e-08	up
ENSMUSG00000039492	Ccdc27	2.88608	1.52911	1.4873e-05	0.000158544	up
ENSMUSG00000033355	Rtp4	0.468435	-1.09408	1.32867e-08	5.32843e-07	down
ENSMUSG00000054434	Tmem120b	2.05158	1.03674	3.13548e-05	0.000289344	up
ENSMUSG00000051378	Kif18b	2.08423	1.05951	4.69281e-06	6.17355e-05	up
ENSMUSG00000039601	Rcan2	0.459433	-1.12207	2.38398e-05	0.00023311	down
ENSMUSG00000040594	Ranbp17	3.40621	1.76817	5.08773e-09	2.53787e-07	up
ENSMUSG00000019214	Chtf18	2.70466	1.43545	3.82317e-11	4.93677e-09	up
ENSMUSG00000026317	Cln8	2.06759	1.04795	1.03608e-05	0.000117927	up
ENSMUSG00000047586	Nccrp1	0.318534	-1.65048	0.012525	0.0371768	down
ENSMUSG00000041498	Kif14	2.55654	1.35419	1.59469e-10	1.53622e-08	up
ENSMUSG00000017550	Atad5	2.88836	1.53025	2.24148e-10	1.9811e-08	up
ENSMUSG00000079553	Kifc1	2.09827	1.0692	8.96512e-08	2.47315e-06	up
ENSMUSG00000048327	Ckap2l	2.04354	1.03107	1.349e-08	5.39158e-07	up
ENSMUSG00000001542	Ell2	2.1462	1.10179	2.30028e-06	3.50471e-05	up
ENSMUSG00000039748	Exo1	2.12865	1.08994	4.34896e-08	1.3652e-06	up
ENSMUSG00000028873	Cdca8	2.36046	1.23907	6.85672e-08	1.99649e-06	up
ENSMUSG00000086537	Nespas	4.00439	2.00158	0.00430604	0.015749	up
ENSMUSG00000030641	Ddias	2.46404	1.30102	1.33987e-05	0.000146341	up
ENSMUSG00000045903	Npas4	0.288783	-1.79194	3.04419e-05	0.000282671	down
ENSMUSG00000063275	Hacd1	2.04435	1.03164	3.16369e-08	1.06275e-06	up
ENSMUSG00000069793	Slfn9	2.34819	1.23155	3.3817e-05	0.000306626	up
ENSMUSG00000044006	Cilp2	0.166155	-2.5894	0.00339163	0.0130332	down
ENSMUSG00000029370	Rassf6	0.234899	-2.08989	0.00132314	0.00610192	down
ENSMUSG00000024331	Dsc2	0.433037	-1.20744	0.000556185	0.00300756	down
ENSMUSG00000026028	Trak2	2.2442	1.1662	3.32882e-06	4.65856e-05	up
ENSMUSG00000029910	Mad2l1	2.04316	1.0308	6.64732e-09	3.11125e-07	up
ENSMUSG00000008843	Cldn13	3.18301	1.67039	1.58563e-12	3.65421e-10	up
ENSMUSG00000015850	Adamtsl4	0.458316	-1.12558	5.00827e-06	6.49008e-05	down
ENSMUSG00000026573	Xcl1	0.32187	-1.63545	3.26255e-05	0.000298799	down
ENSMUSG00000008450	Nutf2	2.1203	1.08427	3.26597e-06	4.58117e-05	up
ENSMUSG00000025461	Cd163l1	0.294451	-1.7639	0.00918632	0.0290324	down
ENSMUSG00000022900	Ildr1	0.36522	-1.45316	2.03088e-06	3.15767e-05	down
ENSMUSG00000022902	Stfa2	7.99218	2.99859	0.0156219	0.0444209	up
ENSMUSG00000032397	Tipin	3.21898	1.6866	1.27922e-15	8.95799e-13	up
ENSMUSG00000069014	Gm5641	2.0047	1.00339	3.79279e-07	7.95569e-06	up
ENSMUSG00000041064	Pif1	2.06731	1.04776	4.13372e-05	0.000361145	up
ENSMUSG00000025702	2021-03-08	2.12339	1.08637	6.91046e-06	8.48407e-05	up
ENSMUSG00000031543	Ank1	2.5981	1.37745	7.36195e-07	1.36774e-05	up
ENSMUSG00000020834	Dhrs13	2.07045	1.04995	3.67881e-05	0.000328173	up
ENSMUSG00000026605	Cenpf	2.58629	1.37088	2.33767e-06	3.55275e-05	up
ENSMUSG00000062190	Lancl2	2.0384	1.02744	8.55243e-07	1.54325e-05	up
ENSMUSG00000084862	Gm16278	2.02298	1.01648	0.000988036	0.00479455	up
ENSMUSG00000026407	Cacna1s	0.465215	-1.10403	0.000828719	0.00416464	down
ENSMUSG00000102312	Pcdha3	47.9566	5.58366	0.000136089	0.000941048	up
ENSMUSG00000083623	Gm7224	5.6773	2.5052	0.0169715	0.0475312	up
ENSMUSG00000071005	Ccl19	0.41795	-1.2586	5.1494e-05	0.000428106	down
ENSMUSG00000041237	Pklr	2.85135	1.51164	6.54869e-13	1.728e-10	up
ENSMUSG00000022797	Tfrc	3.72358	1.89669	4.15676e-10	3.20687e-08	up
ENSMUSG00000096461	Igkv14-130	0.183003	-2.45006	0.000357361	0.00209614	down
ENSMUSG00000098322	5830468F06Rik	0.246544	-2.02008	0.00682424	0.0228728	down
ENSMUSG00000079396	Gm3411	0.240212	-2.05762	0.00829332	0.0267487	down
ENSMUSG00000018919	Tm4sf5	0.236382	-2.08081	0.00485272	0.0173208	down
ENSMUSG00000049916	2610318N02Rik	3.09089	1.62802	2.94034e-05	0.000275953	up
ENSMUSG00000079418	Atg4a	2.03976	1.0284	6.72564e-06	8.28509e-05	up
ENSMUSG00000029802	Abcg2	2.75127	1.4601	1.60527e-07	3.89177e-06	up
ENSMUSG00000056394	Lig1	2.76196	1.46569	3.51051e-12	7.37899e-10	up
ENSMUSG00000001249	Hpn	2.12793	1.08945	3.67039e-10	2.9182e-08	up
ENSMUSG00000055632	Hmcn2	0.271565	-1.88063	0.0030784	0.0120794	down
ENSMUSG00000014301	Pam16	2.11837	1.08295	0.00521857	0.018403	up
ENSMUSG00000033752	Mnd1	3.16933	1.66418	7.65153e-05	0.000591556	up
ENSMUSG00000032507	Fbxl2	0.491307	-1.0253	0.000287817	0.00174502	down
ENSMUSG00000066867	Oas1e	2.93069	1.55124	0.0166681	0.0468778	up
ENSMUSG00000072082	Ccnf	2.30138	1.2025	1.86361e-06	2.94794e-05	up
ENSMUSG00000027333	Smox	2.0091	1.00655	4.99725e-05	0.000418308	up
ENSMUSG00000059991	Nptx2	0.321141	-1.63872	0.0131572	0.0386501	down
ENSMUSG00000086560	Gm13372	2.34636	1.23043	0.0028737	0.0114214	up
ENSMUSG00000068154	Insm1	0.345297	-1.53409	0.00207771	0.00880764	down
ENSMUSG00000029093	Sorcs2	0.498278	-1.00498	0.0130359	0.0383874	down
ENSMUSG00000069300	Hist1h2bj	12.1911	3.60775	0.00828518	0.0267272	up
ENSMUSG00000103313	Gm38357	3.26075	1.7052	1.74461e-06	2.79861e-05	up
ENSMUSG00000090272	Mndal	0.406393	-1.29905	7.31343e-09	3.35405e-07	down
ENSMUSG00000078651	Aoc2	2.50142	1.32275	0.000160183	0.00106908	up
ENSMUSG00000030117	Gdf3	4.38321	2.13199	0.00161028	0.00715607	up
ENSMUSG00000034906	Ncaph	2.24053	1.16384	1.76675e-08	6.6245e-07	up
ENSMUSG00000037907	Ankrd13b	2.29746	1.20004	7.57171e-05	0.000586381	up
ENSMUSG00000027496	Aurka	2.66715	1.4153	1.11177e-09	7.10247e-08	up
ENSMUSG00000042622	Maff	0.469707	-1.09017	8.11407e-05	0.000621073	down
ENSMUSG00000085006	BC021767	2.29333	1.19744	0.0083399	0.0268514	up
ENSMUSG00000053318	Slamf8	0.440629	-1.18236	0.000543064	0.00295416	down
ENSMUSG00000040195	Nemp1	2.11706	1.08206	8.4777e-18	1.10252e-14	up
ENSMUSG00000020658	Efr3b	0.364048	-1.4578	0.000238929	0.00149645	down
ENSMUSG00000028542	Slc6a9	2.61586	1.38729	1.16564e-05	0.000130042	up
ENSMUSG00000030554	Synm	0.329735	-1.60062	6.47889e-06	8.03003e-05	down
ENSMUSG00000026411	Tmem9	2.47366	1.30664	1.2514e-12	3.07896e-10	up
ENSMUSG00000046591	Ticrr	2.26792	1.18137	8.89285e-10	5.9092e-08	up
ENSMUSG00000117255	AC140278.1	2.52727	1.33758	0.00583199	0.020118	up
ENSMUSG00000024777	Ppp2r5b	2.33251	1.22188	1.00076e-07	2.70084e-06	up
ENSMUSG00000028693	Nasp	2.79226	1.48143	3.23002e-15	1.89706e-12	up
ENSMUSG00000032537	Ephb1	2.57509	1.36462	0.00347659	0.0132952	up
ENSMUSG00000073804	Nps	159.063	7.31346	5.54992e-09	2.73101e-07	up
ENSMUSG00000073802	Cdkn2b	0.492661	-1.02133	0.00578917	0.0200143	down
ENSMUSG00000022217	Emc9	2.15607	1.1084	8.1223e-09	3.62458e-07	up
ENSMUSG00000035455	Fignl1	2.54988	1.35043	1.26998e-11	2.02829e-09	up
ENSMUSG00000029053	Prkcz	0.469277	-1.09149	0.00113094	0.00535405	down
ENSMUSG00000096020	Ighv1-75	0.33692	-1.56952	4.28182e-05	0.000370881	down
ENSMUSG00000036768	Kif15	2.66241	1.41273	7.17103e-11	8.16018e-09	up
ENSMUSG00000052302	Tbc1d30	0.357199	-1.4852	2.63232e-09	1.46118e-07	down
ENSMUSG00000096767	Ighv1-62-3	0.338936	-1.56092	0.0105557	0.0323766	down
ENSMUSG00000081049	Rps24-ps3	0.00191271	-9.03017	3.04453e-05	0.000282671	down
ENSMUSG00000102428	Pcdhga12	0.400365	-1.32061	0.00723023	0.0239914	down
ENSMUSG00000039396	Neil3	2.53402	1.34143	1.61544e-06	2.63315e-05	up
ENSMUSG00000042331	Specc1	2.40315	1.26493	2.25158e-07	5.10752e-06	up
ENSMUSG00000026039	Sgo2a	2.4719	1.30562	1.53493e-06	2.52453e-05	up
ENSMUSG00000007480	Mc5r	2.33108	1.221	0.00827345	0.0266941	up
ENSMUSG00000024352	Spata24	3.44264	1.78351	4.70193e-12	8.99306e-10	up
ENSMUSG00000059395	Nkapl	5.36448	2.42344	0.000331419	0.00196809	up
ENSMUSG00000115685	D730044K07Rik	3.20955	1.68237	0.00253932	0.0103477	up
ENSMUSG00000041750	Cd1d2	0.230633	-2.11633	0.000363608	0.00212527	down
ENSMUSG00000032060	Cryab	0.361079	-1.46961	1.64734e-11	2.58561e-09	down
ENSMUSG00000021714	Cenpk	3.04235	1.60519	1.24039e-09	7.70776e-08	up
ENSMUSG00000028243	Ubxn2b	2.01252	1.00901	8.04806e-08	2.27533e-06	up
ENSMUSG00000026285	Pdcd1	0.486197	-1.04039	0.00824782	0.0266444	down
ENSMUSG00000029703	Lrwd1	2.00398	1.00287	9.87497e-14	3.59587e-11	up
ENSMUSG00000056055	Sag	3.07657	1.62132	5.89753e-05	0.000479145	up
ENSMUSG00000031893	Tsnaxip1	2.6948	1.43018	0.000556005	0.00300756	up
ENSMUSG00000029623	Pdap1	2.10074	1.0709	6.32764e-08	1.86119e-06	up
ENSMUSG00000028435	Aqp3	0.486167	-1.04047	0.00282916	0.0112851	down
ENSMUSG00000087590	Epb41l4aos	2.13819	1.09639	4.71745e-09	2.37924e-07	up
ENSMUSG00000024588	Fech	2.61452	1.38654	3.08899e-06	4.38699e-05	up
ENSMUSG00000071984	Fndc1	0.407073	-1.29664	9.73678e-05	0.000715695	down
ENSMUSG00000063952	Brpf3	2.00156	1.00112	4.05359e-05	0.000355947	up
ENSMUSG00000004929	Thop1	2.02324	1.01667	0.000293912	0.00177606	up
ENSMUSG00000033688	1300017J02Rik	2.44039	1.28711	5.24167e-05	0.000434191	up
ENSMUSG00000021832	Psmc6	2.22656	1.15482	1.23068e-07	3.13384e-06	up
ENSMUSG00000037278	Tmem97	2.12233	1.08565	2.16761e-05	0.000216014	up
ENSMUSG00000074656	Eif2s2	2.1458	1.10151	1.19309e-07	3.07108e-06	up
ENSMUSG00000054717	Hmgb2	2.16896	1.117	4.78551e-07	9.62571e-06	up
ENSMUSG00000110790	Gm47079	3.80951	1.92961	0.000131103	0.000912109	up
ENSMUSG00000051910	Sox6	2.36002	1.2388	4.43313e-05	0.000380547	up
ENSMUSG00000004897	Hdgf	2.08786	1.06203	6.72449e-09	3.1393e-07	up
ENSMUSG00000025545	Clybl	2.06316	1.04485	0.000152935	0.00103142	up
ENSMUSG00000063253	Scoc	2.07701	1.05451	4.55148e-06	6.02242e-05	up
ENSMUSG00000031697	Orc6	2.83502	1.50336	1.60563e-12	3.65421e-10	up
ENSMUSG00000045751	Mms22l	2.01826	1.01311	4.28959e-09	2.21877e-07	up
ENSMUSG00000020541	Tom1l1	2.44108	1.28752	6.6647e-10	4.66816e-08	up
ENSMUSG00000071568	Gm5874	2.95867	1.56495	0.0147144	0.0422696	up
ENSMUSG00000039395	Mreg	0.398486	-1.3274	1.96804e-07	4.56997e-06	down
ENSMUSG00000054191	Klf1	2.70027	1.43311	5.94657e-08	1.76622e-06	up
ENSMUSG00000050967	Creg2	3.38712	1.76006	0.0131997	0.0387226	up
ENSMUSG00000046295	Ankle1	2.45005	1.29281	1.08726e-07	2.88148e-06	up
ENSMUSG00000095937	Gm12671	2.17736	1.12258	0.0070061	0.0233584	up
ENSMUSG00000104818	Gm43661	6.38298	2.67423	0.000247242	0.00153899	up
ENSMUSG00000028367	Txn1	2.01014	1.0073	6.42987e-06	7.9747e-05	up
ENSMUSG00000022945	Chaf1b	2.80655	1.4888	2.43686e-13	7.92283e-11	up
ENSMUSG00000029388	Eif2b1	2.08797	1.0621	1.38252e-05	0.00015015	up
ENSMUSG00000016757	Ttll12	2.48775	1.31484	2.77707e-10	2.36272e-08	up
ENSMUSG00000016763	Scube1	0.492877	-1.0207	4.07113e-12	8.1965e-10	down
ENSMUSG00000060548	Tnfrsf19	0.309697	-1.69107	5.09283e-07	1.01784e-05	down
ENSMUSG00000102524	Ighv1-2	0.203862	-2.29433	0.00195735	0.00838333	down
ENSMUSG00000022587	Ly6e	0.441755	-1.17868	9.2983e-16	7.05392e-13	down
ENSMUSG00000079694	Gm14862	7.58356	2.92288	8.87143e-08	2.45474e-06	up
ENSMUSG00000095583	Ighv14-2	0.169037	-2.56459	0.0013579	0.00623654	down
ENSMUSG00000087178	A230056P14Rik	2.71947	1.44333	2.65336e-09	1.46838e-07	up
ENSMUSG00000097589	Dleu2	2.05579	1.03969	1.88704e-07	4.40091e-06	up
ENSMUSG00000019437	Tlcd1	2.33059	1.22069	9.47011e-06	0.000109405	up
ENSMUSG00000044573	Acp1	2.78944	1.47998	8.99376e-10	5.95452e-08	up
ENSMUSG00000031023	Akip1	2.31034	1.2081	3.47403e-10	2.83639e-08	up
ENSMUSG00000002384	Bmp8b	5.78976	2.5335	0.00197731	0.00844893	up
ENSMUSG00000026229	Psmd1	2.01592	1.01144	1.6134e-08	6.1583e-07	up
ENSMUSG00000026234	Ncl	2.36751	1.24337	4.18982e-07	8.6588e-06	up
ENSMUSG00000101523	Gm10031	61.3642	5.93933	0.000184892	0.00121222	up
ENSMUSG00000098814	Igkv19-93	0.407853	-1.29388	6.93195e-07	1.30788e-05	down
ENSMUSG00000073433	Arhgdig	13.0852	3.70987	3.54726e-12	7.37899e-10	up
ENSMUSG00000006403	Adamts4	2.86108	1.51656	0.000718247	0.00370142	up
ENSMUSG00000048572	Tmem252	0.364945	-1.45425	0.0049111	0.0174983	down
ENSMUSG00000030979	Uros	2.41963	1.27479	2.71364e-09	1.49719e-07	up
ENSMUSG00000117869	AC121821.1	2.44539	1.29006	2.17427e-05	0.000216474	up
ENSMUSG00000026415	Fcamr	0.375222	-1.41418	0.0165991	0.0467542	down
ENSMUSG00000031636	Pdlim3	0.47675	-1.06869	0.00224487	0.00936871	down
ENSMUSG00000111378	Gm47230	3.68629	1.88217	0.00543653	0.0190315	up
ENSMUSG00000021750	Fam107a	0.380092	-1.39558	4.10603e-06	5.52606e-05	down
ENSMUSG00000031380	Vegfd	0.365811	-1.45083	0.00146727	0.00663056	down
ENSMUSG00000094796	BC147527	0.453567	-1.14061	0.000279236	0.00170206	down
ENSMUSG00000057135	Scimp	0.488439	-1.03375	0.00122548	0.00572846	down
ENSMUSG00000029440	Psmd9	2.07875	1.05572	2.12316e-11	3.11744e-09	up
ENSMUSG00000095298	Gm12407	0.433146	-1.20708	1.84334e-05	0.000189187	down
ENSMUSG00000025163	Cd7	0.492537	-1.0217	1.58448e-05	0.000167239	down
ENSMUSG00000097080	1700086O06Rik	2.68598	1.42545	1.45511e-05	0.00015621	up
ENSMUSG00000025608	Podxl	6.5936	2.72107	9.16001e-05	0.000682111	up
ENSMUSG00000029363	Rfc5	2.0229	1.01643	1.31527e-09	8.09027e-08	up
ENSMUSG00000086438	Asb17os	3.84256	1.94207	1.16159e-08	4.77405e-07	up
ENSMUSG00000087377	AV099323	3.43555	1.78054	0.015036	0.0430839	up
ENSMUSG00000030189	Ybx3	2.3108	1.20839	6.98565e-09	3.25021e-07	up
ENSMUSG00000091623	Gm17092	4.61472	2.20624	0.0060775	0.0208151	up
ENSMUSG00000055900	Tmem69	2.01575	1.01131	2.27674e-05	0.000224798	up
ENSMUSG00000062046	5730460C07Rik	2.2206	1.15095	0.0124333	0.0369649	up
ENSMUSG00000029866	Kel	2.68857	1.42684	5.78772e-07	1.13431e-05	up
ENSMUSG00000024665	Fads2	2.15554	1.10805	2.93508e-11	3.95844e-09	up
ENSMUSG00000057359	Gm17494	2.89997	1.53604	9.75555e-06	0.000112172	up
ENSMUSG00000032666	1700025G04Rik	0.483606	-1.04809	3.42413e-06	4.7608e-05	down
ENSMUSG00000043051	Disc1	0.465836	-1.10211	0.0101297	0.0313279	down
ENSMUSG00000023571	C1qtnf12	2.61283	1.38561	3.53364e-08	1.15299e-06	up
ENSMUSG00000024228	Nudt12	2.63251	1.39644	2.68353e-06	3.95299e-05	up
ENSMUSG00000027167	Elp4	2.1404	1.09788	6.36688e-06	7.90735e-05	up
ENSMUSG00000059195	Gm12715	0.370899	-1.4309	0.0153869	0.0438899	down
ENSMUSG00000002835	Chaf1a	2.47179	1.30556	2.32901e-11	3.36541e-09	up
ENSMUSG00000032724	Abtb2	0.4904	-1.02797	4.59498e-10	3.47368e-08	down
ENSMUSG00000006574	Slc4a1	2.64129	1.40124	2.06349e-05	0.000207569	up
ENSMUSG00000006567	Atp7b	2.62012	1.38963	1.08416e-11	1.77832e-09	up
ENSMUSG00000032058	Ppp2r1b	2.01321	1.00949	5.06324e-06	6.55664e-05	up
ENSMUSG00000093896	Ighv1-76	0.0858168	-3.5426	0.0118235	0.035459	down
ENSMUSG00000031596	Slc7a2	0.41649	-1.26365	1.12089e-06	1.92893e-05	down
ENSMUSG00000101355	Hist1h3h	3.1543	1.65732	0.00294893	0.0116695	up
ENSMUSG00000078746	Fam205a4	49.1716	5.61975	0.00118355	0.00555668	up
ENSMUSG00000094708	Gm10359	2.72233	1.44484	0.000906521	0.00446927	up
ENSMUSG00000023505	Cdca3	2.70523	1.43575	7.44464e-08	2.1312e-06	up
ENSMUSG00000041895	Wipi1	2.10925	1.07673	2.71988e-10	2.34696e-08	up
ENSMUSG00000037868	Egr2	0.409307	-1.28875	0.000163988	0.00109128	down
ENSMUSG00000086706	Gm15848	0.310197	-1.68874	0.000879873	0.00436865	down
ENSMUSG00000044229	Nxpe4	3.1538	1.65709	3.59237e-10	2.88134e-08	up
ENSMUSG00000002204	Napsa	0.488749	-1.03283	6.41037e-10	4.52379e-08	down
ENSMUSG00000047369	Dnah14	2.44415	1.28934	0.00614051	0.0209678	up
ENSMUSG00000021396	Nxnl2	0.407161	-1.29633	0.00534314	0.0187768	down
ENSMUSG00000025027	Xpnpep1	2.18815	1.12971	6.85005e-10	4.76026e-08	up
ENSMUSG00000039187	Fanci	2.38776	1.25566	7.73444e-11	8.63932e-09	up
ENSMUSG00000027883	Gpsm2	2.81077	1.49097	1.7736e-10	1.65599e-08	up
ENSMUSG00000050192	Eif5a2	2.4865	1.31412	7.64523e-09	3.46827e-07	up
ENSMUSG00000028393	Alad	3.1875	1.67242	1.06723e-11	1.76646e-09	up
ENSMUSG00000031709	Tbc1d9	0.443875	-1.17177	1.40164e-08	5.5357e-07	down
ENSMUSG00000032459	Mrps22	2.01353	1.00973	9.4171e-07	1.67275e-05	up
ENSMUSG00000085483	Gm14198	5.4862	2.45581	2.09504e-10	1.89281e-08	up
ENSMUSG00000080893	Gm15920	2.16064	1.11146	0.00832865	0.0268375	up
ENSMUSG00000037202	Prf1	0.413538	-1.27391	2.89016e-08	9.81738e-07	down
ENSMUSG00000028683	Eif2b3	2.1734	1.11995	1.48464e-06	2.46182e-05	up
ENSMUSG00000107690	Gm44044	6.28618	2.65218	0.00592298	0.0203856	up
ENSMUSG00000040657	1700063H04Rik	2.95219	1.56178	0.00199413	0.00850359	up
ENSMUSG00000047139	Cd24a	2.35357	1.23485	3.81033e-06	5.21614e-05	up
ENSMUSG00000064125	Prr36	0.209543	-2.25468	0.000271368	0.00165965	down
ENSMUSG00000030528	Blm	3.13945	1.65051	4.84917e-09	2.43892e-07	up
ENSMUSG00000079478	Sssca1	2.03641	1.02603	0.000204433	0.00131943	up
ENSMUSG00000100455	Gm29170	2.28822	1.19422	0.000553846	0.00300204	up
ENSMUSG00000050640	Tmem150c	0.397764	-1.33002	0.000141735	0.000971599	down
ENSMUSG00000041536	Serpina3a	0.00855498	-6.86902	3.17032e-06	4.47804e-05	down
ENSMUSG00000003352	Cacnb3	0.49621	-1.01098	0.000636351	0.00335633	down
ENSMUSG00000116383	Apol10c-ps	3.44435	1.78423	0.00490373	0.0174823	up
ENSMUSG00000118106	AC115752.1	2.85668	1.51434	1.71793e-07	4.09939e-06	up
ENSMUSG00000062563	Cys1	0.22057	-2.18069	8.45202e-07	1.52968e-05	down
ENSMUSG00000030677	Kif22	2.08865	1.06257	2.838e-09	1.5517e-07	up
ENSMUSG00000113836	Gm3325	3.09523	1.63005	5.32803e-09	2.64326e-07	up
ENSMUSG00000050272	Dscam	0.453232	-1.14168	0.000333785	0.00197718	down
ENSMUSG00000062093	Gm10110	2.74064	1.45451	5.61673e-06	7.11921e-05	up
ENSMUSG00000071478	Hist1h2ad	2.31359	1.21013	0.00397939	0.0147712	up
ENSMUSG00000070392	Gm20634	0.420429	-1.25006	0.00385289	0.0144103	down
ENSMUSG00000026429	Ube2t	2.02962	1.02121	5.49884e-08	1.6521e-06	up
ENSMUSG00000031171	Ftsj1	2.13238	1.09247	7.03854e-11	8.05979e-09	up
ENSMUSG00000031170	Slc38a5	2.89438	1.53325	5.88935e-10	4.22155e-08	up
ENSMUSG00000022018	Rgcc	2.21947	1.15022	8.30022e-08	2.32854e-06	up
ENSMUSG00000022021	Diaph3	2.38825	1.25596	1.25115e-07	3.17708e-06	up
ENSMUSG00000056091	St3gal5	2.83765	1.5047	0.00319772	0.0124563	up
ENSMUSG00000048852	Gm12185	0.411083	-1.2825	0.000462658	0.00259029	down
ENSMUSG00000032125	Robo4	0.489768	-1.02983	0.000126709	0.000884241	down
ENSMUSG00000028068	Iqgap3	2.25402	1.1725	1.07498e-07	2.85724e-06	up
ENSMUSG00000034349	Smc4	2.34107	1.22717	5.71264e-07	1.12201e-05	up
ENSMUSG00000029657	Hsph1	0.499402	-1.00173	4.38579e-05	0.00037773	down
ENSMUSG00000047977	Synb	4.45317	2.15483	0.00760277	0.0249457	up
ENSMUSG00000023032	Slc4a8	0.480419	-1.05764	6.30361e-06	7.83412e-05	down
ENSMUSG00000023030	Slc11a2	2.02276	1.01633	6.1887e-09	2.94968e-07	up
ENSMUSG00000032590	Apeh	2.0713	1.05054	1.66749e-09	9.95409e-08	up
ENSMUSG00000034271	Jdp2	0.363498	-1.45998	5.63252e-19	1.13946e-15	down
ENSMUSG00000104876	Trdc	0.492836	-1.02082	2.08331e-05	0.000209443	down
ENSMUSG00000095889	Ighv1-58	0.0882881	-3.50164	0.0175532	0.0487627	down
ENSMUSG00000055452	Gm7353	30.2586	4.91928	6.84172e-24	2.49134e-20	up
ENSMUSG00000022881	Rfc4	2.6873	1.42616	6.97905e-15	3.52966e-12	up
ENSMUSG00000034324	Tmem132c	0.417246	-1.26103	0.0014446	0.00655811	down
ENSMUSG00000046338	Gpat2	0.188033	-2.41094	0.000741907	0.00380611	down
ENSMUSG00000001333	Sync	0.498887	-1.00322	0.00955017	0.0299174	down
ENSMUSG00000096883	Shisa8	0.464641	-1.10581	0.000774711	0.00393779	down
ENSMUSG00000025364	Pa2g4	2.10418	1.07326	1.29648e-06	2.19991e-05	up
ENSMUSG00000020264	Slc36a2	0.460228	-1.11958	0.00147837	0.00667576	down
ENSMUSG00000026708	Cenpl	2.0171	1.01228	6.40709e-08	1.88151e-06	up
ENSMUSG00000027860	Vangl1	2.59709	1.3769	3.53163e-08	1.15299e-06	up
ENSMUSG00000035365	Parpbp	2.37909	1.25041	6.39785e-09	3.00996e-07	up
ENSMUSG00000028124	Gclm	2.07878	1.05574	4.44238e-06	5.90887e-05	up
ENSMUSG00000053897	Slc39a8	2.93122	1.5515	1.84697e-13	6.22738e-11	up
ENSMUSG00000045273	Cenph	3.19391	1.67532	4.94333e-12	9.27869e-10	up
ENSMUSG00000089774	Slc5a3	0.463824	-1.10835	0.000262246	0.00161308	down
ENSMUSG00000028644	Ermap	2.51809	1.33233	1.27207e-07	3.22121e-06	up
ENSMUSG00000002870	Mcm2	2.26108	1.17701	1.90228e-09	1.11009e-07	up
ENSMUSG00000039977	Deup1	0.459718	-1.12118	0.0156145	0.0444209	down
ENSMUSG00000035024	Ncapd3	2.06056	1.04303	1.05195e-08	4.42327e-07	up
ENSMUSG00000062729	Ppox	2.47853	1.30949	2.51045e-07	5.56732e-06	up
ENSMUSG00000090877	Hspa1b	0.101932	-3.29431	2.4141e-24	1.09884e-20	down
ENSMUSG00000032519	Slc25a38	2.20704	1.14211	2.48807e-07	5.54471e-06	up
ENSMUSG00000034311	Kif4	2.50535	1.32501	2.39182e-09	1.33994e-07	up
ENSMUSG00000045509	Gpr150	7.12829	2.83356	0.00740184	0.0244317	up
ENSMUSG00000004951	Hspb1	0.215443	-2.21462	6.16904e-14	2.55272e-11	down
ENSMUSG00000026037	Orc2	2.27918	1.18852	1.30984e-10	1.31034e-08	up
ENSMUSG00000058290	Espl1	2.32622	1.21799	3.98127e-09	2.07815e-07	up
ENSMUSG00000028896	Rcc1	2.1153	1.08086	1.73833e-08	6.55276e-07	up
ENSMUSG00000035699	Slc51a	19.4479	4.28154	2.84986e-11	3.87299e-09	up
ENSMUSG00000015880	Ncapg	2.94895	1.5602	2.85102e-08	9.70285e-07	up
ENSMUSG00000032735	Ablim3	0.427842	-1.22485	0.00143571	0.00652691	down
ENSMUSG00000048215	A630023P12Rik	0.42973	-1.2185	0.00604768	0.0207364	down
ENSMUSG00000037411	Serpine1	0.341934	-1.54821	1.72897e-06	2.78333e-05	down
ENSMUSG00000109198	D7Bwg0826e	3.74317	1.90426	0.000232587	0.00146562	up
ENSMUSG00000031748	Gnao1	0.463704	-1.10872	6.36139e-05	0.000509779	down
ENSMUSG00000029012	Orc5	2.08814	1.06222	5.47099e-09	2.69947e-07	up
ENSMUSG00000055313	Pgbd1	2.08266	1.05843	0.000160957	0.00107319	up
ENSMUSG00000033855	Ston1	0.440094	-1.18412	4.47256e-05	0.000383209	down
ENSMUSG00000030200	Bcl2l14	0.382282	-1.38729	0.000437354	0.00246912	down
ENSMUSG00000026455	Klhl12	2.01165	1.00838	1.15163e-05	0.000128715	up
ENSMUSG00000044252	Osbpl1a	2.07969	1.05637	1.69761e-10	1.60981e-08	up
ENSMUSG00000001014	Icam4	3.14457	1.65286	8.65083e-07	1.55946e-05	up
ENSMUSG00000030515	Tarsl2	2.50046	1.32219	7.74644e-10	5.28238e-08	up
ENSMUSG00000000301	Pemt	2.47059	1.30486	0.000262854	0.00161518	up
ENSMUSG00000020542	Myocd	0.430283	-1.21664	0.00843533	0.0270868	down
ENSMUSG00000028967	Errfi1	0.314021	-1.67107	1.70106e-06	2.74811e-05	down
ENSMUSG00000051354	Samd3	0.361667	-1.46727	3.46749e-05	0.00031241	down
ENSMUSG00000006445	Epha2	0.490691	-1.02711	2.09451e-05	0.000210109	down
ENSMUSG00000103788	Gm37527	2.66668	1.41504	3.91638e-06	5.33724e-05	up
ENSMUSG00000091021	Gm17300	2.20182	1.1387	0.000106767	0.000771697	up
ENSMUSG00000048040	Arxes2	2.21175	1.14519	0.00892156	0.0283531	up
ENSMUSG00000045763	Basp1	0.472403	-1.08191	6.45144e-07	1.23384e-05	down
ENSMUSG00000031431	Tsc22d3	0.496688	-1.00959	4.6688e-23	1.21435e-19	down
ENSMUSG00000032298	Neil1	0.494912	-1.01476	0.00106368	0.00509241	down
ENSMUSG00000070501	Ifi214	0.45675	-1.13052	7.11376e-06	8.69015e-05	down
ENSMUSG00000048489	Depp1	0.400135	-1.32144	0.000683581	0.00356107	down
ENSMUSG00000076695	Ighv1-18	0.3978	-1.32989	2.57469e-06	3.82985e-05	down
ENSMUSG00000030652	Coq7	2.38291	1.25272	1.76828e-08	6.6245e-07	up
ENSMUSG00000017716	Birc5	2.63359	1.39703	2.73515e-09	1.5045e-07	up
ENSMUSG00000059824	Dbp	0.480542	-1.05726	6.69454e-05	0.000531795	down
ENSMUSG00000026815	Gfi1b	2.1431	1.0997	7.91036e-07	1.45773e-05	up
ENSMUSG00000056836	Gm6851	5.04198	2.33399	0.00655771	0.0221268	up
ENSMUSG00000022070	Bora	2.28007	1.18908	4.36616e-09	2.23929e-07	up
ENSMUSG00000104174	Gm37701	0.490513	-1.02764	0.00958962	0.0300048	down
ENSMUSG00000103529	A730089K16Rik	2.88591	1.52903	5.40673e-10	3.95343e-08	up
ENSMUSG00000028175	Depdc1a	3.5972	1.84687	2.36439e-11	3.38964e-09	up
ENSMUSG00000097038	Gm26821	0.0352125	-4.82777	0.00219854	0.00921261	down
ENSMUSG00000030144	Clec4d	0.457133	-1.12931	0.00657066	0.0221616	down
ENSMUSG00000027115	Kif18a	3.13942	1.6505	4.31965e-09	2.22798e-07	up
ENSMUSG00000028063	Lmna	2.43922	1.28642	2.49896e-14	1.10972e-11	up
ENSMUSG00000031906	Smpd3	0.430958	-1.21438	3.30326e-05	0.00030165	down
ENSMUSG00000037572	Wdhd1	2.36744	1.24333	3.27834e-10	2.71312e-08	up
ENSMUSG00000063177	Klk1b27	0.473559	-1.07838	0.00675724	0.0226949	down
ENSMUSG00000047534	Mis18bp1	2.63336	1.39691	5.45007e-07	1.08448e-05	up
ENSMUSG00000047037	Nipa1	2.67355	1.41875	3.83721e-10	3.01138e-08	up
ENSMUSG00000053310	Nrgn	0.458817	-1.12401	3.60726e-08	1.17072e-06	down
ENSMUSG00000087050	Dhrs13os	3.06785	1.61723	0.0114201	0.0344732	up
ENSMUSG00000022422	Dscc1	3.60488	1.84995	3.65821e-15	2.01833e-12	up
ENSMUSG00000034059	Ypel4	2.70148	1.43375	4.72957e-05	0.000399216	up
ENSMUSG00000097537	2610020C07Rik	2.22901	1.1564	8.3594e-05	0.000636286	up
ENSMUSG00000086533	Mypopos	0.490745	-1.02695	0.000713963	0.00368561	down
ENSMUSG00000028684	Urod	2.67046	1.41709	2.70195e-08	9.3348e-07	up
ENSMUSG00000109245	Gm44860	0.499186	-1.00235	0.00423759	0.0155302	down
ENSMUSG00000043289	Mei4	2.81842	1.49488	0.00597977	0.0205416	up
ENSMUSG00000061878	Sphk1	2.17877	1.12351	4.21073e-10	3.2348e-08	up
ENSMUSG00000097184	4632428C04Rik	0.446574	-1.16303	0.00272776	0.0109658	down
ENSMUSG00000046006	Gapt	0.495771	-1.01225	2.69857e-05	0.00025778	down
ENSMUSG00000068744	Psrc1	2.05972	1.04245	0.000132601	0.000921124	up
ENSMUSG00000100969	1700030N03Rik	4.55415	2.18718	0.00757603	0.0248894	up
ENSMUSG00000024118	Tedc2	2.22096	1.15119	6.7331e-07	1.27905e-05	up
ENSMUSG00000105006	Gm9484	4.51679	2.1753	0.000555467	0.00300727	up
ENSMUSG00000116780	Gm3417	8.42065	3.07393	0.00887466	0.0282438	up
ENSMUSG00000019102	Aldh3a1	0.374204	-1.4181	0.00951965	0.029873	down
ENSMUSG00000051278	Zgrf1	2.54475	1.34752	8.2985e-10	5.59596e-08	up
ENSMUSG00000025474	Tubgcp2	2.04001	1.02857	6.16607e-09	2.94968e-07	up
ENSMUSG00000026274	Pask	2.24545	1.167	2.77517e-09	1.52191e-07	up
ENSMUSG00000072966	Gprasp2	0.34011	-1.55593	1.30792e-07	3.2846e-06	down
ENSMUSG00000027201	Myef2	2.23322	1.15913	2.44845e-08	8.74096e-07	up
ENSMUSG00000034275	Igsf9b	0.348895	-1.51914	0.000113007	0.000808208	down
ENSMUSG00000030708	Dnajb13	2.08753	1.06179	3.81753e-05	0.000338227	up
ENSMUSG00000118364	AC124502.5	0.32115	-1.63868	0.00181456	0.00787738	down
ENSMUSG00000032578	Cish	2.97714	1.57393	0.0105145	0.0322591	up
ENSMUSG00000030483	Cyp2b10	0.379224	-1.39888	0.0177968	0.0492742	down
ENSMUSG00000037415	Ranbp10	2.20984	1.14394	2.88984e-06	4.1692e-05	up
ENSMUSG00000070803	Cited4	2.3155	1.21132	7.40465e-08	2.12309e-06	up
ENSMUSG00000020493	Prr11	2.19339	1.13316	4.79306e-08	1.47411e-06	up
ENSMUSG00000037016	Frem2	0.457759	-1.12734	0.000960743	0.00469717	down
ENSMUSG00000095761	Ighv1-20	0.392011	-1.35103	0.00783287	0.0255625	down
ENSMUSG00000041831	Sytl3	0.464959	-1.10482	5.13582e-05	0.000427563	down
ENSMUSG00000027206	Cops2	2.15919	1.11049	1.44111e-08	5.64264e-07	up
ENSMUSG00000022574	Naprt	2.03914	1.02796	5.66398e-11	6.74014e-09	up
ENSMUSG00000032690	Oas2	0.445807	-1.16551	1.88992e-06	2.98179e-05	down
ENSMUSG00000074591	Ankub1	4.13256	2.04704	0.011648	0.0350102	up
ENSMUSG00000036223	Ska1	2.34799	1.23142	1.95719e-08	7.16992e-07	up
ENSMUSG00000016526	Dyrk3	2.09202	1.06489	9.1352e-05	0.0006811	up
ENSMUSG00000025271	Pfkfb1	2.01839	1.01321	0.00154182	0.00691429	up
ENSMUSG00000047048	Olfr432	0.469058	-1.09216	0.00612181	0.0209314	down
ENSMUSG00000021758	Ddx4	4.06004	2.02149	0.00431632	0.0157679	up
ENSMUSG00000019942	Cdk1	2.44711	1.29108	2.55088e-10	2.21516e-08	up
ENSMUSG00000039236	Isg20	2.1525	1.10602	0.000467761	0.00261404	up
ENSMUSG00000021061	Sptb	2.67958	1.42201	7.27357e-08	2.0888e-06	up
ENSMUSG00000034833	Tespa1	0.449773	-1.15273	4.13306e-07	8.57068e-06	down
ENSMUSG00000038422	Hdhd3	2.27728	1.18731	0.000241639	0.00151031	up
ENSMUSG00000033837	Foxh1	2.83783	1.50479	0.00436865	0.0159048	up
ENSMUSG00000117736	AC113010.1	0.485912	-1.04123	0.00145286	0.00658016	down
ENSMUSG00000113149	Gm49383	2.73318	1.45058	3.6217e-07	7.65857e-06	up
ENSMUSG00000056399	Prss34	0.331538	-1.59275	2.65137e-05	0.000254205	down
ENSMUSG00000101823	Gm29438	6.45766	2.69101	0.00388536	0.0145074	up
ENSMUSG00000057715	A830018L16Rik	2.97208	1.57148	0.000109249	0.000787761	up
ENSMUSG00000033373	Fntb	2.05833	1.04148	3.80928e-07	7.96276e-06	up
ENSMUSG00000030256	Bhlhe41	0.494479	-1.01602	0.000732419	0.0037638	down
ENSMUSG00000098318	Lockd	2.36493	1.2418	0.0002886	0.0017486	up
ENSMUSG00000099775	Gm5960	22.4988	4.49177	1.97194e-06	3.08182e-05	up
ENSMUSG00000000386	Mx1	0.450093	-1.15171	0.000477427	0.00265779	down
ENSMUSG00000020108	Ddit4	0.455082	-1.1358	7.08564e-07	1.33135e-05	down
ENSMUSG00000117819	Ggnbp1	0.26668	-1.90682	1.30738e-05	0.000143135	down
ENSMUSG00000029380	Cxcl1	0.321784	-1.63584	0.0170046	0.0475927	down
ENSMUSG00000028718	Stil	2.43778	1.28557	9.87197e-10	6.46543e-08	up
ENSMUSG00000074093	Svip	2.55875	1.35544	8.01076e-09	3.59241e-07	up
ENSMUSG00000037035	Inhbb	0.457728	-1.12744	0.00156265	0.00698876	down
ENSMUSG00000021322	Aoah	0.484942	-1.04412	0.00393178	0.0146393	down
ENSMUSG00000004562	Arhgef40	2.16702	1.11571	1.55135e-08	5.98421e-07	up
ENSMUSG00000037628	Cdkn3	2.32379	1.21648	5.94165e-07	1.15923e-05	up
ENSMUSG00000086733	Gm11685	2.36346	1.2409	0.000462404	0.00258966	up
ENSMUSG00000024347	Psd2	0.405688	-1.30156	0.0077496	0.0253452	down
ENSMUSG00000032026	Rexo2	2.06737	1.0478	4.48051e-07	9.1249e-06	up
ENSMUSG00000045160	Bola3	2.03967	1.02834	4.96354e-06	6.45048e-05	up
ENSMUSG00000105867	Gm42517	0.472309	-1.0822	0.00464821	0.0167518	down
ENSMUSG00000024304	Cdh2	0.441815	-1.17849	0.00208202	0.00882181	down
ENSMUSG00000047990	C2cd4a	30.5612	4.93363	1.17707e-05	0.000130955	up
ENSMUSG00000044505	Lingo4	0.294085	-1.7657	0.0112211	0.0340277	down
ENSMUSG00000113529	Gm47484	2.25714	1.1745	0.00955417	0.0299248	up
ENSMUSG00000100658	F730311O21Rik	0.406443	-1.29887	1.05803e-06	1.84164e-05	down
ENSMUSG00000032456	Nmnat3	2.16022	1.11118	2.66641e-08	9.27413e-07	up
ENSMUSG00000023979	Guca1b	78.7034	6.29835	3.42803e-06	4.7608e-05	up
ENSMUSG00000006398	Cdc20	2.70636	1.43635	4.21169e-11	5.25221e-09	up
ENSMUSG00000039452	Snx22	2.78403	1.47717	8.77786e-07	1.57768e-05	up
ENSMUSG00000030978	Rrm1	2.52953	1.33887	1.83291e-11	2.80435e-09	up
ENSMUSG00000096351	Samd11	2.11503	1.08068	0.000143764	0.00098292	up
ENSMUSG00000096847	Tmem151b	0.334141	-1.58147	0.000318725	0.00190388	down
ENSMUSG00000068735	Trp53i11	0.454291	-1.13831	1.17601e-09	7.43461e-08	down
ENSMUSG00000108688	Gm44985	2.30319	1.20363	0.0145949	0.0420059	up
ENSMUSG00000033152	Podxl2	0.466353	-1.1005	4.23966e-05	0.000367929	down
ENSMUSG00000076467	Trbv13-1	0.453073	-1.14218	0.00150955	0.00679465	down
ENSMUSG00000016624	Phf21b	0.418678	-1.25609	0.00123457	0.00576478	down
ENSMUSG00000024896	Minpp1	2.32571	1.21767	2.65593e-11	3.71973e-09	up
ENSMUSG00000024177	Nme4	2.74976	1.45931	1.19892e-15	8.7315e-13	up
ENSMUSG00000042215	Bag2	2.04301	1.0307	1.01867e-07	2.7315e-06	up
ENSMUSG00000025610	Map3k7cl	0.368094	-1.44185	0.00181435	0.00787738	down
ENSMUSG00000031379	Pir	2.43966	1.28668	3.31897e-05	0.000302293	up
ENSMUSG00000072591	5930412G12Rik	0.117758	-3.0861	0.00994659	0.0308777	down
ENSMUSG00000022415	Syngr1	2.43615	1.2846	2.96778e-07	6.44033e-06	up
ENSMUSG00000027999	Pla2g12a	2.94885	1.56015	3.18705e-11	4.23552e-09	up
ENSMUSG00000079018	Ly6c1	0.396862	-1.33329	1.11085e-06	1.91709e-05	down
ENSMUSG00000028825	Rhd	2.4057	1.26645	8.88487e-06	0.000103963	up
ENSMUSG00000034958	Atcay	0.484224	-1.04625	0.00923882	0.0291831	down
ENSMUSG00000047844	Bex4	4.46924	2.16003	1.39918e-08	5.5357e-07	up
ENSMUSG00000108348	Gm42372	0.459922	-1.12054	0.00126555	0.00588556	down
ENSMUSG00000027330	Cdc25b	2.64303	1.40219	1.15107e-07	2.98888e-06	up
ENSMUSG00000085720	Gm7854	0.448514	-1.15678	0.0142974	0.0413524	down
ENSMUSG00000044678	Ly6k	0.192215	-2.37921	1.15241e-07	2.98888e-06	down
ENSMUSG00000028031	Dkk2	0.284942	-1.81126	0.00665758	0.0224015	down
ENSMUSG00000029596	Sdsl	2.20005	1.13753	2.11629e-09	1.21168e-07	up
ENSMUSG00000039033	Tasp1	2.04343	1.03099	1.18194e-07	3.05242e-06	up
ENSMUSG00000036832	Lpar3	0.258039	-1.95434	0.00470232	0.01691	down
ENSMUSG00000040133	Gpr176	0.479443	-1.06057	0.00111196	0.00528188	down
ENSMUSG00000027715	Ccna2	2.69048	1.42786	2.87942e-10	2.42711e-08	up
ENSMUSG00000022584	Ly6c2	0.219894	-2.18512	0.00642763	0.0217767	down
ENSMUSG00000041827	Oasl1	0.470264	-1.08846	4.95895e-05	0.000415689	down
ENSMUSG00000030325	Klrb1c	0.462989	-1.11095	0.00185888	0.00803718	down
ENSMUSG00000022408	Fam83f	0.473153	-1.07962	0.0130962	0.0385205	down
ENSMUSG00000025728	Pigq	2.18005	1.12436	2.90914e-06	4.19041e-05	up
ENSMUSG00000001228	Uhrf1	2.32698	1.21846	1.16585e-09	7.39601e-08	up
ENSMUSG00000029687	Ezh2	2.01731	1.01243	1.85339e-08	6.87265e-07	up
ENSMUSG00000086629	2810403D21Rik	2.72404	1.44575	0.00157357	0.00703069	up
ENSMUSG00000069607	Cd300ld3	0.269086	-1.89386	3.91762e-05	0.000346085	down
ENSMUSG00000003813	Rad23a	2.21607	1.148	1.01858e-05	0.000116344	up
ENSMUSG00000030217	Art4	2.38779	1.25568	5.24839e-06	6.78193e-05	up
ENSMUSG00000046567	4930430F08Rik	2.35025	1.23281	8.57454e-06	0.000100785	up
ENSMUSG00000033904	Ccp110	2.05474	1.03895	7.46257e-06	9.01926e-05	up
ENSMUSG00000019055	Plod1	0.473263	-1.07929	2.01585e-14	9.17566e-12	down
ENSMUSG00000040658	Dnph1	2.83616	1.50394	1.65859e-07	3.98257e-06	up
ENSMUSG00000000037	Scml2	2.09364	1.06602	0.000393601	0.00226209	up
ENSMUSG00000026080	Chst10	0.414274	-1.27134	6.2328e-08	1.83923e-06	down
ENSMUSG00000021391	Cenpp	3.06511	1.61594	3.51579e-08	1.15129e-06	up
ENSMUSG00000021702	Thbs4	0.474753	-1.07475	0.00385731	0.0144211	down
ENSMUSG00000032281	Acsbg1	0.489215	-1.03146	0.000337458	0.00199483	down
ENSMUSG00000042354	Gnl3	2.00548	1.00395	9.69731e-07	1.72085e-05	up
ENSMUSG00000034768	Asb16	5.44727	2.44553	5.42762e-05	0.000446748	up
ENSMUSG00000042680	Garem1	2.22976	1.15689	5.59186e-07	1.10664e-05	up
ENSMUSG00000029861	Fam131b	0.419498	-1.25327	0.0111945	0.033964	down
ENSMUSG00000076671	Ighv13-2	0.304567	-1.71517	0.0165098	0.0465531	down
ENSMUSG00000036875	Dna2	2.26537	1.17975	1.71786e-09	1.0188e-07	up
ENSMUSG00000027412	Lpin3	0.396327	-1.33524	3.74064e-10	2.9483e-08	down
ENSMUSG00000034981	Parm1	0.444344	-1.17025	6.67628e-05	0.000530577	down
ENSMUSG00000036172	Cd200r3	0.223371	-2.16249	0.000654296	0.00343406	down
ENSMUSG00000037012	Hk1	2.04337	1.03095	1.28599e-07	3.24745e-06	up
ENSMUSG00000027533	Fabp5	2.5887	1.37223	0.00010391	0.000753742	up
ENSMUSG00000038560	Sp6	0.470784	-1.08686	0.0171421	0.0478985	down
ENSMUSG00000027160	Ccdc34	2.75766	1.46344	9.44471e-12	1.6071e-09	up
ENSMUSG00000094686	Ccl21a	0.470323	-1.08828	6.34509e-05	0.000508697	down
ENSMUSG00000016200	Syt14	3.04943	1.60854	0.00277025	0.0111054	up
ENSMUSG00000025574	Tk1	2.26417	1.17898	1.48419e-09	8.91834e-08	up
ENSMUSG00000097767	Miat	0.119891	-3.06021	0.00750071	0.0246864	down
ENSMUSG00000112026	Gm6653	20.4965	4.35731	0.00279571	0.0111756	up
ENSMUSG00000029601	Iqcd	2.25064	1.17034	0.00158225	0.00705733	up
ENSMUSG00000022157	Mcpt8	0.379094	-1.39937	0.000149811	0.00101512	down
ENSMUSG00000026532	Spta1	2.87387	1.523	4.75005e-06	6.22636e-05	up
ENSMUSG00000034773	BC030867	2.41912	1.27448	1.2572e-10	1.27876e-08	up
ENSMUSG00000031162	Gata1	2.30144	1.20253	4.10362e-11	5.21823e-09	up
ENSMUSG00000031583	Wrn	2.23585	1.16082	1.10814e-09	7.10247e-08	up
ENSMUSG00000020310	Madcam1	0.412647	-1.27702	0.00249808	0.0102208	down
ENSMUSG00000029716	Tfr2	2.61908	1.38906	8.91364e-09	3.89186e-07	up
ENSMUSG00000042797	Aqp11	2.43184	1.28205	4.39457e-05	0.000378217	up
ENSMUSG00000032087	Dscaml1	0.284221	-1.81492	0.00210874	0.0089205	down
ENSMUSG00000032085	Tagln	0.499496	-1.00145	8.35812e-06	9.888e-05	down
ENSMUSG00000113722	Snhg10	2.55159	1.3514	0.0136106	0.0396621	up
ENSMUSG00000047415	Gpr68	0.412759	-1.27663	6.16905e-07	1.19362e-05	down
ENSMUSG00000035064	Eef2k	2.34684	1.23072	3.1183e-13	9.32422e-11	up
ENSMUSG00000078816	Prkcg	0.306744	-1.70489	6.10635e-06	7.63588e-05	down
ENSMUSG00000022122	Ednrb	0.48562	-1.0421	0.00181166	0.00787229	down
ENSMUSG00000005233	Spc25	2.09194	1.06484	4.25263e-05	0.000368787	up
ENSMUSG00000041859	Mcm3	2.39703	1.26125	1.30891e-10	1.31034e-08	up
ENSMUSG00000041372	B4galnt3	3.08175	1.62375	0.0113177	0.0342408	up
ENSMUSG00000000706	Btn1a1	2.87074	1.52142	0.000312421	0.00187237	up
ENSMUSG00000033740	St18	0.295961	-1.75652	1.63876e-05	0.000171575	down
ENSMUSG00000092203	1110038B12Rik	2.02443	1.01752	1.82438e-08	6.80664e-07	up
ENSMUSG00000073400	Trim10	2.49438	1.31868	0.000118129	0.000834284	up
ENSMUSG00000091498	Mpc1-ps	38.6388	5.27198	0.00317754	0.0123936	up
ENSMUSG00000054675	Tmem119	0.469762	-1.09	0.000115698	0.000823179	down
ENSMUSG00000000253	Gmpr	3.20494	1.6803	7.87716e-06	9.43548e-05	up
ENSMUSG00000022594	Lynx1	0.256199	-1.96467	4.23907e-07	8.73086e-06	down
ENSMUSG00000027203	Dut	2.35029	1.23284	1.02281e-08	4.35098e-07	up
ENSMUSG00000086942	Gm15489	4.52303	2.17729	0.000217255	0.00138792	up
ENSMUSG00000051839	Gypa	2.68937	1.42727	3.8265e-06	5.23435e-05	up
ENSMUSG00000052131	Akr1b7	0.446801	-1.1623	0.000806114	0.00406631	down
ENSMUSG00000101431	Gm7901	2.4019	1.26418	0.0135665	0.0395652	up
ENSMUSG00000051579	Tceal8	3.12926	1.64582	7.89874e-10	5.36613e-08	up
ENSMUSG00000031629	Cenpu	2.75201	1.46049	8.74824e-09	3.8754e-07	up
ENSMUSG00000033419	Snap91	0.286206	-1.80487	0.0159399	0.0452263	down
ENSMUSG00000079707	Tcte3	2.45141	1.29361	0.0122754	0.0365792	up
ENSMUSG00000021048	Mthfd1	2.28289	1.19086	9.25175e-07	1.64659e-05	up
ENSMUSG00000027075	Slc43a1	2.46011	1.29873	5.1301e-06	6.63379e-05	up
ENSMUSG00000090157	Gm16534	0.420484	-1.24988	0.0080782	0.0262221	down
ENSMUSG00000076615	Ighg3	0.476214	-1.07032	8.5962e-05	0.000651038	down
ENSMUSG00000085873	Ttc39aos1	2.91013	1.54108	0.00223809	0.00935253	up
ENSMUSG00000063889	Crem	0.471307	-1.08526	1.11926e-07	2.93213e-06	down
ENSMUSG00000020900	Myh10	2.60279	1.38006	3.86804e-12	7.91298e-10	up
ENSMUSG00000022322	Shcbp1	2.65689	1.40974	8.22726e-08	2.31163e-06	up
ENSMUSG00000029005	Draxin	0.49284	-1.02081	0.000323717	0.00192927	down
ENSMUSG00000023963	Cyp39a1	0.42574	-1.23196	6.23616e-06	7.76619e-05	down
ENSMUSG00000045282	Tmem86b	2.01445	1.01039	7.4372e-05	0.000578177	up
ENSMUSG00000040034	Nup43	2.23597	1.1609	2.66977e-07	5.86915e-06	up
ENSMUSG00000021707	Dhfr	3.2393	1.69568	1.18115e-13	4.1356e-11	up
ENSMUSG00000004085	Map3k20	2.23164	1.1581	5.21172e-10	3.84169e-08	up
ENSMUSG00000017146	Brca1	2.19305	1.13294	8.39419e-08	2.34767e-06	up
ENSMUSG00000024158	Hagh	2.05148	1.03666	4.06593e-05	0.000356592	up
ENSMUSG00000054342	Kcnn4	2.08302	1.05868	4.64689e-06	6.12387e-05	up
ENSMUSG00000061360	Phf5a	2.07219	1.05116	5.43921e-10	3.96126e-08	up
ENSMUSG00000042498	D330045A20Rik	4.06338	2.02268	0.000321141	0.0019158	up
ENSMUSG00000020914	Top2a	2.13902	1.09695	1.5664e-07	3.82298e-06	up
ENSMUSG00000023467	Tulp2	7.03783	2.81513	0.00438974	0.0159656	up
ENSMUSG00000026683	Nuf2	2.7086	1.43755	4.3764e-08	1.36783e-06	up
ENSMUSG00000026688	Mgst3	2.57806	1.36628	1.91151e-06	3.01313e-05	up
ENSMUSG00000032511	Scn5a	0.376558	-1.40906	7.41653e-05	0.000576817	down
ENSMUSG00000048603	Gm9828	2.99119	1.58072	0.00100936	0.0048824	up
ENSMUSG00000026117	Zap70	0.481537	-1.05428	0.000416738	0.0023714	down
ENSMUSG00000019960	Dusp6	0.487292	-1.03714	9.43377e-14	3.50532e-11	down
ENSMUSG00000036777	Anln	2.1276	1.08922	2.20804e-07	5.03151e-06	up
ENSMUSG00000018189	Uchl5	2.05062	1.03606	2.77576e-06	4.04307e-05	up
ENSMUSG00000046404	Yod1	2.24456	1.16644	7.66973e-07	1.41769e-05	up
ENSMUSG00000017491	Rarb	0.414514	-1.27051	0.015381	0.0438821	down
ENSMUSG00000014859	E2f4	2.20088	1.13808	5.63112e-10	4.06848e-08	up
ENSMUSG00000026134	Prim2	2.52335	1.33534	6.24318e-07	1.2054e-05	up
ENSMUSG00000000531	Grasp	0.486248	-1.04024	0.000170706	0.00112979	down
ENSMUSG00000025813	Homer2	2.99037	1.58032	3.46181e-05	0.00031218	up
ENSMUSG00000003824	Syce2	2.65226	1.40722	1.06082e-18	1.93143e-15	up
ENSMUSG00000006715	Gmnn	2.09846	1.06933	2.08442e-05	0.000209443	up
ENSMUSG00000006638	Abhd1	0.369037	-1.43816	0.000416919	0.0023714	down
ENSMUSG00000106737	Gm42962	4.92159	2.29912	0.00225075	0.00938106	up
ENSMUSG00000011257	Pabpc4	2.39221	1.25835	1.45381e-08	5.66842e-07	up
ENSMUSG00000055413	H2-Q5	0.244212	-2.03379	0.0022647	0.00942692	down
ENSMUSG00000042155	Klhl23	2.44151	1.28777	4.17472e-12	8.26187e-10	up
ENSMUSG00000021130	Galnt16	0.466283	-1.10072	0.00253437	0.0103321	down
ENSMUSG00000026011	Ctla4	0.489361	-1.03103	0.000222375	0.00141615	down
ENSMUSG00000026009	Icos	0.414342	-1.27111	5.44615e-06	6.96335e-05	down
ENSMUSG00000026880	Stom	2.05854	1.04162	1.31824e-06	2.2244e-05	up
ENSMUSG00000031877	Ces2g	2.9516	1.5615	6.81463e-10	4.75379e-08	up
ENSMUSG00000059060	Rad51b	2.11987	1.08397	0.000706767	0.00365779	up
ENSMUSG00000110156	Gm42067	2.12766	1.08927	0.00887145	0.0282431	up
ENSMUSG00000097343	9030407P20Rik	2.26064	1.17673	0.00408846	0.015093	up
ENSMUSG00000029752	Asns	2.46912	1.304	9.22397e-08	2.52164e-06	up
ENSMUSG00000026616	Cr2	0.453415	-1.1411	4.10138e-07	8.5147e-06	down
ENSMUSG00000020490	Btnl10	2.54536	1.34787	1.81072e-06	2.87677e-05	up
ENSMUSG00000116993	Gm32461	0.43811	-1.19064	0.0157489	0.0447565	down
ENSMUSG00000054672	5830411N06Rik	0.285733	-1.80726	0.002557	0.0104057	down
ENSMUSG00000051627	Hist1h1e	2.0333	1.02382	0.00934133	0.0294201	up
ENSMUSG00000035042	Ccl5	0.434826	-1.20149	6.13145e-05	0.000494399	down
ENSMUSG00000023045	Soat2	3.03913	1.60366	5.92872e-07	1.1582e-05	up
ENSMUSG00000036390	Gadd45a	2.22719	1.15522	3.10075e-06	4.39342e-05	up
ENSMUSG00000026622	Nek2	2.47199	1.30567	9.7262e-11	1.06039e-08	up
ENSMUSG00000037474	Dtl	2.37573	1.24837	4.12756e-11	5.21823e-09	up
ENSMUSG00000034295	Fhod3	0.42547	-1.23287	1.2226e-07	3.12638e-06	down
ENSMUSG00000019773	Fbxo5	2.20215	1.13891	4.10294e-06	5.52606e-05	up
ENSMUSG00000095571	Ighv5-17	0.3776	-1.40507	0.000330664	0.00196552	down
ENSMUSG00000041528	Rnf123	2.14416	1.10041	4.26846e-07	8.78145e-06	up
ENSMUSG00000042476	Abcb4	2.52728	1.33758	5.80841e-10	4.17999e-08	up
ENSMUSG00000024833	Pola2	2.13912	1.09702	5.28647e-11	6.41672e-09	up
ENSMUSG00000055675	Kbtbd11	0.493016	-1.02029	1.85587e-07	4.34875e-06	down
ENSMUSG00000005732	Ranbp1	2.04022	1.02873	2.16915e-06	3.34126e-05	up
ENSMUSG00000029636	Wasf3	0.470795	-1.08683	0.00857423	0.027465	down
ENSMUSG00000021097	Clmn	0.333828	-1.58282	0.000610087	0.00323938	down
ENSMUSG00000081683	Fzd10	0.176037	-2.50605	0.00277847	0.0111206	down
ENSMUSG00000060568	Fam78b	0.456841	-1.13024	0.0100385	0.0311365	down
ENSMUSG00000094942	Gm3604	2.20797	1.14272	0.00769335	0.0252065	up
ENSMUSG00000075602	Ly6a	0.404009	-1.30754	2.52587e-09	1.41069e-07	down
ENSMUSG00000031662	Snx20	0.49817	-1.00529	4.62294e-12	8.99306e-10	down
ENSMUSG00000046971	Pla2g4f	0.282119	-1.82563	0.000149549	0.00101371	down
ENSMUSG00000069308	Hist1h2bp	7.37515	2.88267	0.00416507	0.0153416	up
ENSMUSG00000019916	P4ha1	0.384954	-1.37724	1.63476e-24	9.92138e-21	down
ENSMUSG00000025089	Gfra1	5.61294	2.48876	0.00835583	0.0268884	up
ENSMUSG00000070639	Lrrc8b	2.73692	1.45255	2.62205e-06	3.87184e-05	up
ENSMUSG00000076465	Trbv5	0.430469	-1.21602	0.00113765	0.00538003	down
ENSMUSG00000076462	Trbv2	0.388192	-1.36516	0.00732273	0.0242101	down
ENSMUSG00000032028	Nxpe2	2.98376	1.57713	2.66433e-08	9.27413e-07	up
ENSMUSG00000020988	L2hgdh	2.07872	1.05569	3.08633e-08	1.04061e-06	up
ENSMUSG00000048217	Nags	6.52844	2.70674	5.07209e-12	9.42321e-10	up
ENSMUSG00000037894	H2afz	2.04325	1.03086	3.63484e-10	2.90261e-08	up
ENSMUSG00000028071	Sh2d2a	0.496313	-1.01068	6.81931e-06	8.38494e-05	down
ENSMUSG00000021273	Fdft1	2.29378	1.19773	7.56502e-09	3.44341e-07	up
ENSMUSG00000030361	Klrb1a	0.33742	-1.56738	0.00777508	0.0254103	down
ENSMUSG00000036639	Nudt1	2.04009	1.02864	3.71658e-05	0.000330571	up
ENSMUSG00000021567	Nkd2	0.464795	-1.10533	0.000131348	0.000913463	down
ENSMUSG00000003469	Phyhip	2.61128	1.38476	4.10653e-06	5.52606e-05	up
ENSMUSG00000092609	Gm20481	0.107957	-3.21147	1.27859e-10	1.2933e-08	down
ENSMUSG00000028717	Tal1	2.10177	1.07161	1.984e-05	0.000201353	up
ENSMUSG00000027238	Frmd5	0.464471	-1.10634	0.00173845	0.00761822	down
ENSMUSG00000075391	Gm13443	2.03759	1.02687	8.34092e-05	0.000635145	up
ENSMUSG00000020300	Cpeb4	2.007	1.00504	0.000161822	0.00107804	up
ENSMUSG00000002324	Rec8	2.5535	1.35248	0.0151655	0.0433943	up
ENSMUSG00000021211	Akr1c12	0.420077	-1.25128	0.0119622	0.0357874	down
ENSMUSG00000057113	Npm1	2.37785	1.24966	2.59345e-08	9.13326e-07	up
ENSMUSG00000116812	Gm2792	0.217708	-2.19954	0.00937184	0.0294907	down
ENSMUSG00000049313	Sorl1	0.487615	-1.03619	3.5258e-15	2.00607e-12	down
ENSMUSG00000032174	Icam5	2.17444	1.12064	0.0111351	0.0338121	up
ENSMUSG00000022253	Nadk2	2.23449	1.15995	3.22568e-08	1.0796e-06	up
ENSMUSG00000089809	Rasgef1b	0.492234	-1.02258	1.91587e-06	3.01488e-05	down
ENSMUSG00000023087	Noct	2.07828	1.05539	9.34268e-06	0.000108377	up
ENSMUSG00000023078	Cxcl13	0.449074	-1.15498	0.000139505	0.000959737	down
ENSMUSG00000070065	Mir451a	3.52713	1.8185	0.000155317	0.00104497	up
ENSMUSG00000041679	Lrrc29	2.09389	1.06619	9.05438e-06	0.000105607	up
ENSMUSG00000021792	Fam213a	3.20609	1.68082	6.62388e-07	1.26152e-05	up
ENSMUSG00000037583	Nr0b2	0.412951	-1.27596	0.00115979	0.0054677	down
ENSMUSG00000116508	Gm49463	2.71193	1.43932	0.000228269	0.0014461	up
ENSMUSG00000014852	Adamts13	0.397375	-1.33143	0.00607494	0.0208151	down
ENSMUSG00000096596	Gm10591	0.339599	-1.5581	0.00277331	0.0111054	down
ENSMUSG00000039994	Timeless	2.0073	1.00526	3.00341e-08	1.01641e-06	up
ENSMUSG00000034634	Ly6d	0.21059	-2.24749	1.30175e-23	3.95017e-20	down
ENSMUSG00000058163	Gm5431	0.396575	-1.33433	4.36072e-06	5.81924e-05	down
ENSMUSG00000024878	Cbwd1	2.10775	1.0757	8.0454e-06	9.61172e-05	up
ENSMUSG00000027495	Fam210b	2.94807	1.55977	3.40114e-10	2.80201e-08	up
ENSMUSG00000114277	Gm48583	3.34147	1.74048	0.000402058	0.00230342	up
ENSMUSG00000079853	Klra1	0.498539	-1.00422	0.012598	0.0373569	down
ENSMUSG00000050860	Phospho1	4.0783	2.02797	3.3782e-08	1.11831e-06	up
ENSMUSG00000106464	C130083M11Rik	2.72329	1.44535	0.00387049	0.0144554	up
ENSMUSG00000004328	Hif3a	3.65013	1.86795	2.31221e-09	1.3074e-07	up
ENSMUSG00000116505	Gm10865	0.138986	-2.84699	0.00417286	0.0153671	down
ENSMUSG00000021102	Glrx5	2.12447	1.0871	0.000158168	0.00105757	up
ENSMUSG00000117037	CT010433.1	0.303928	-1.7182	0.0113498	0.0343266	down
ENSMUSG00000027342	Pcna	2.39779	1.2617	2.01627e-10	1.85405e-08	up
ENSMUSG00000050157	Gm867	4.08278	2.02955	2.87841e-13	8.98295e-11	up
ENSMUSG00000055945	Prr18	0.394075	-1.34346	0.0010176	0.00491053	down
ENSMUSG00000003849	Nqo1	2.79073	1.48064	1.07501e-08	4.49948e-07	up
ENSMUSG00000037313	Tacc3	2.40859	1.26819	6.41328e-11	7.48504e-09	up
ENSMUSG00000020649	Rrm2	2.72924	1.4485	3.86649e-08	1.23603e-06	up
ENSMUSG00000021361	Tmem14c	2.34111	1.22719	4.25551e-08	1.34281e-06	up
ENSMUSG00000085085	1700086P04Rik	23.4524	4.55166	0.00259068	0.0105122	up
ENSMUSG00000034687	Fras1	0.438716	-1.18864	9.37422e-08	2.55504e-06	down
ENSMUSG00000068246	Apol9b	0.285237	-1.80977	0.0081602	0.0264411	down
ENSMUSG00000022474	Pmm1	2.08035	1.05683	1.38953e-09	8.46127e-08	up
ENSMUSG00000116378	Gcat	0.178654	-2.48476	1.68646e-05	0.00017566	down
ENSMUSG00000025064	Col17a1	0.4398	-1.18508	0.00215393	0.00905904	down
ENSMUSG00000028519	Dab1	0.214389	-2.2217	0.00832697	0.0268375	down
ENSMUSG00000005470	Asf1b	2.02836	1.02032	3.06645e-06	4.36179e-05	up
ENSMUSG00000044201	Cdc25c	2.67573	1.41993	2.21954e-10	1.97128e-08	up
ENSMUSG00000038379	Ttk	2.50117	1.3226	6.01674e-10	4.29596e-08	up
ENSMUSG00000076612	Ighg2c	0.251575	-1.99094	1.94527e-09	1.12795e-07	down
ENSMUSG00000034883	Lrr1	2.53643	1.3428	3.28603e-07	7.0304e-06	up
ENSMUSG00000085823	Gm13012	0.464285	-1.10692	0.013214	0.0387482	down
ENSMUSG00000032014	Oaf	2.51195	1.32881	3.91071e-08	1.2448e-06	up
ENSMUSG00000050549	Fam241a	2.36038	1.23902	1.97525e-08	7.20709e-07	up
ENSMUSG00000028741	Mrto4	2.03136	1.02245	0.000113791	0.000812225	up
ENSMUSG00000034023	Fancd2	2.68803	1.42655	6.64926e-11	7.71102e-09	up
ENSMUSG00000021377	Dek	2.82284	1.49714	2.50921e-08	8.94034e-07	up
ENSMUSG00000003949	Hlf	0.450621	-1.15001	0.000110198	0.000793615	down
ENSMUSG00000049565	Aknad1	2.89873	1.53542	4.09075e-07	8.50231e-06	up
ENSMUSG00000023132	Gzma	0.451125	-1.1484	0.000111647	0.000800931	down
ENSMUSG00000099556	Gm28857	3.7244	1.89701	0.000930229	0.00457501	up
ENSMUSG00000036825	Ssx2ip	2.83414	1.50291	6.53264e-14	2.58738e-11	up
ENSMUSG00000001380	Hars	2.09974	1.07021	8.90874e-09	3.89186e-07	up
ENSMUSG00000026527	Rgs7	0.17996	-2.47425	0.00169151	0.00744284	down
ENSMUSG00000028328	Tmod1	2.6527	1.40746	8.74318e-06	0.000102503	up
ENSMUSG00000037544	Dlgap5	2.79623	1.48348	1.2552e-11	2.02242e-09	up
ENSMUSG00000069814	Ccdc92b	2.58232	1.36867	2.22396e-06	3.41329e-05	up
ENSMUSG00000108291	Gm44292	2.75365	1.46135	0.00670759	0.0225468	up
ENSMUSG00000029246	Ppat	2.01486	1.01068	1.15509e-06	1.98403e-05	up
ENSMUSG00000029664	Tfpi2	0.428865	-1.2214	0.0152738	0.0436426	down
ENSMUSG00000060961	Slc4a4	3.17597	1.6672	0.000103964	0.000753829	up
ENSMUSG00000068105	Tnfrsf13c	0.489442	-1.03079	6.42509e-09	3.01499e-07	down
ENSMUSG00000019792	Trmt11	2.07662	1.05423	1.30857e-06	2.21642e-05	up
ENSMUSG00000029521	Chek2	2.00638	1.0046	3.09453e-08	1.04144e-06	up
ENSMUSG00000018566	Slc2a4	2.37914	1.25044	0.000574108	0.00309071	up
ENSMUSG00000086968	4933431E20Rik	2.88129	1.52672	3.03755e-14	1.31678e-11	up
ENSMUSG00000028339	Col15a1	0.444201	-1.17072	1.09807e-05	0.000123481	down
ENSMUSG00000052217	Hbb-bh1	12.8559	3.68436	0.00479113	0.0171413	up
ENSMUSG00000059659	Gm10069	0.446008	-1.16486	0.00477593	0.0171016	down
ENSMUSG00000029177	Cenpa	2.0115	1.00827	4.10311e-08	1.30149e-06	up
ENSMUSG00000019992	Mtfr2	2.31012	1.20797	3.65325e-09	1.9392e-07	up
ENSMUSG00000028332	Hemgn	2.4192	1.27453	1.65978e-05	0.000173377	up
ENSMUSG00000042029	Ncapg2	2.96679	1.5689	4.17974e-08	1.32349e-06	up
ENSMUSG00000009207	Lnpk	2.00501	1.00361	5.35691e-06	6.87338e-05	up
ENSMUSG00000104710	Gm31243	3.57878	1.83947	0.0128527	0.0379886	up
ENSMUSG00000026520	Pycr2	2.2164	1.14822	1.93816e-06	3.04208e-05	up
ENSMUSG00000029414	Kntc1	2.5971	1.3769	1.29068e-09	7.96588e-08	up
ENSMUSG00000023953	Polh	2.1848	1.1275	4.8376e-14	2.04833e-11	up
ENSMUSG00000040466	Blvrb	2.32914	1.21979	3.89693e-08	1.24258e-06	up
ENSMUSG00000085118	Gm15774	3.42627	1.77664	5.55225e-08	1.66266e-06	up
ENSMUSG00000051220	Ercc6l	2.2847	1.19201	2.8138e-08	9.61181e-07	up
ENSMUSG00000022748	Cmss1	2.15662	1.10877	1.7301e-07	4.11439e-06	up
ENSMUSG00000035683	Melk	2.6488	1.40534	4.74177e-12	8.99306e-10	up
ENSMUSG00000039798	2600006K01Rik	2.84623	1.50905	5.68627e-09	2.7756e-07	up
ENSMUSG00000067586	S1pr3	0.452376	-1.1444	4.29738e-05	0.000372051	down
ENSMUSG00000102051	I830127L07Rik	0.281029	-1.83121	3.47115e-05	0.000312558	down
ENSMUSG00000001583	Tnk1	2.16982	1.11758	0.000975144	0.00475226	up
ENSMUSG00000031644	Nek1	2.03777	1.02699	4.81562e-08	1.47855e-06	up
ENSMUSG00000097318	1700007L15Rik	2.24334	1.16565	0.00978432	0.0304883	up
ENSMUSG00000032400	Zwilch	2.69584	1.43073	1.38362e-13	4.75314e-11	up
ENSMUSG00000000028	Cdc45	2.20169	1.13861	6.78746e-12	1.21156e-09	up
ENSMUSG00000018986	Slfn3	2.24709	1.16806	1.19591e-07	3.07108e-06	up
ENSMUSG00000024533	Spire1	2.13814	1.09636	5.5773e-07	1.10496e-05	up
ENSMUSG00000103445	Gm36948	6.21471	2.63569	0.00791515	0.0257894	up
ENSMUSG00000032845	Alpk2	0.445596	-1.16619	0.00115526	0.00544901	down
ENSMUSG00000027331	Knstrn	2.12652	1.08849	1.17777e-08	4.81881e-07	up
ENSMUSG00000026249	Serpine2	0.48776	-1.03576	0.000530152	0.0028969	down
ENSMUSG00000042510	AA986860	3.18136	1.66964	3.25771e-17	3.48901e-14	up
ENSMUSG00000002055	Spag5	2.28336	1.19116	9.39005e-09	4.05129e-07	up
ENSMUSG00000096515	Igkv14-100	0.228969	-2.12677	6.08469e-05	0.000492154	down
ENSMUSG00000020599	Rgs9	0.465022	-1.10463	0.00103797	0.00498897	down
ENSMUSG00000115326	Gm35019	0.34478	-1.53625	0.0131338	0.0385936	down
ENSMUSG00000091971	Hspa1a	0.0881916	-3.50321	5.62077e-34	1.02337e-29	down
ENSMUSG00000025784	Clec3b	0.371127	-1.43002	3.31676e-05	0.000302243	down
ENSMUSG00000087213	2810408I11Rik	2.24409	1.16613	3.65376e-06	5.04735e-05	up
ENSMUSG00000032854	Ugt8a	5.01902	2.32741	4.78035e-06	6.26157e-05	up
ENSMUSG00000104609	Igkv13-76	0.364562	-1.45576	6.0471e-05	0.000489331	down
ENSMUSG00000038227	Hoxa9	2.57603	1.36515	0.0136377	0.0397238	up
ENSMUSG00000004642	Slbp	2.23988	1.16342	3.7927e-08	1.22003e-06	up
ENSMUSG00000058216	Gstp3	2.16769	1.11616	0.00469639	0.0168953	up
ENSMUSG00000040627	Aicda	0.242804	-2.04213	8.46572e-05	0.000642766	down
ENSMUSG00000020802	Ube2o	2.0609	1.04328	8.43608e-06	9.94147e-05	up
ENSMUSG00000027074	Slc43a3	2.16849	1.11669	8.88903e-08	2.45588e-06	up
ENSMUSG00000097365	C030034L19Rik	0.295993	-1.75637	0.000305738	0.00183866	down
ENSMUSG00000090222	Ifi203-ps	0.447827	-1.15899	0.00126866	0.00589432	down
ENSMUSG00000062248	Cks2	2.22895	1.15637	1.10262e-10	1.14716e-08	up
ENSMUSG00000028037	Ifi44	0.327926	-1.60856	0.000434787	0.00245691	down
ENSMUSG00000030431	Tmem238	2.1308	1.0914	0.00283117	0.0112893	up
ENSMUSG00000050410	Tcf19	2.31239	1.20938	1.12654e-09	7.17167e-08	up
ENSMUSG00000020309	Chac2	3.29602	1.72072	2.54953e-07	5.64712e-06	up
ENSMUSG00000063953	Amd2	2.25725	1.17456	0.00459232	0.0165898	up
ENSMUSG00000076752	Tcrg-C2	0.476517	-1.0694	0.003515	0.0134027	down
ENSMUSG00000101641	Gm29560	5.25287	2.39311	0.00698474	0.0233042	up
ENSMUSG00000040405	Havcr1	0.486308	-1.04006	0.00170957	0.00750388	down
ENSMUSG00000034449	Dhrs11	2.04402	1.03141	0.000234066	0.00147257	up
ENSMUSG00000117165	AC123659.1	9.84629	3.29958	0.000869771	0.00432912	up
ENSMUSG00000074652	Myh7b	5.19339	2.37668	4.58495e-05	0.00039045	up
ENSMUSG00000001864	Aif1l	0.47498	-1.07406	0.0111684	0.0338962	down
ENSMUSG00000031933	Izumo1r	0.436492	-1.19597	0.000280916	0.00171058	down
ENSMUSG00000083282	Ctsf	2.45499	1.29572	6.09762e-09	2.94535e-07	up
ENSMUSG00000099083	Atf7	11.0009	3.45954	7.6948e-05	0.000594396	up
ENSMUSG00000039809	Gabbr2	2.01873	1.01345	0.00679131	0.0227967	up
ENSMUSG00000071716	Apol7e	0.112734	-3.14901	0.000396307	0.00227334	down
ENSMUSG00000028681	Ptch2	0.374805	-1.41579	0.00546254	0.0191079	down
ENSMUSG00000083902	Gm15975	65.8132	6.0403	6.92772e-06	8.49953e-05	up
ENSMUSG00000104763	9830132P13Rik	3.46574	1.79316	1.04963e-08	4.42327e-07	up
ENSMUSG00000003585	Sec14l2	3.64586	1.86626	1.64427e-15	1.10879e-12	up
ENSMUSG00000069270	Hist1h2ac	0.359801	-1.47473	0.00584116	0.020142	down
ENSMUSG00000069267	Hist1h3b	2.34098	1.22711	0.011058	0.033634	up
ENSMUSG00000015944	Castor2	0.489639	-1.03021	1.04831e-05	0.000119142	down
ENSMUSG00000023940	Sgo1	2.41725	1.27336	1.82672e-07	4.29704e-06	up
ENSMUSG00000037020	Wdr62	2.0578	1.0411	2.20897e-08	8.01171e-07	up
ENSMUSG00000043091	Tuba1c	2.19229	1.13244	4.34284e-17	4.39279e-14	up
ENSMUSG00000067608	Pcna-ps2	2.00806	1.0058	0.00179461	0.00780803	up
ENSMUSG00000018906	P4ha2	0.360796	-1.47074	4.63534e-08	1.4353e-06	down
ENSMUSG00000041617	Ccdc74a	2.18881	1.13015	0.0173656	0.0483598	up
ENSMUSG00000063810	Alms1	2.05024	1.0358	1.49805e-08	5.82797e-07	up
ENSMUSG00000057346	Apol9a	0.22974	-2.12193	0.0119486	0.0357804	down
ENSMUSG00000049577	Zfpm1	2.04033	1.0288	2.73789e-06	4.00392e-05	up
ENSMUSG00000074867	Zfp808	2.37235	1.24632	1.89807e-08	6.98143e-07	up
ENSMUSG00000074361	C5ar2	2.13744	1.09589	0.0123294	0.0367098	up
ENSMUSG00000005410	Mcm5	2.32055	1.21447	8.35351e-10	5.61226e-08	up
ENSMUSG00000027978	Prss12	0.488045	-1.03491	0.00396968	0.0147502	down
ENSMUSG00000020669	Sh3yl1	2.14329	1.09983	0.00227167	0.00944948	up
ENSMUSG00000026020	Nop58	2.14467	1.10075	9.39969e-06	0.000108799	up
ENSMUSG00000084756	Gm13881	6.67355	2.73845	1.77545e-11	2.76288e-09	up
ENSMUSG00000076672	Ighv3-6	0.395766	-1.33728	0.0030888	0.0121098	down
ENSMUSG00000028341	Nr4a3	0.480286	-1.05803	2.04058e-07	4.70885e-06	down
ENSMUSG00000060860	Ube2s	2.01541	1.01107	1.31249e-06	2.21881e-05	up
ENSMUSG00000014543	Klra17	0.450684	-1.14981	3.68523e-06	5.0831e-05	down
ENSMUSG00000061356	Nuggc	0.315513	-1.66423	0.000957466	0.00468618	down
ENSMUSG00000024791	Cdca5	2.17571	1.12149	8.4863e-10	5.68051e-08	up
ENSMUSG00000024793	Tnfrsf25	0.469872	-1.08966	9.76641e-05	0.000717583	down
ENSMUSG00000039197	Adk	2.08067	1.05705	1.06953e-10	1.1256e-08	up
ENSMUSG00000028370	Pappa	0.39932	-1.32438	0.00125144	0.00583484	down
ENSMUSG00000024742	Fen1	2.22988	1.15697	7.7198e-11	8.63932e-09	up
ENSMUSG00000027699	Ect2	2.38045	1.25123	1.76727e-07	4.18464e-06	up
ENSMUSG00000017667	Zfp334	0.464466	-1.10636	0.000744335	0.00381213	down
ENSMUSG00000100277	1810053B23Rik	7.68117	2.94133	0.00332313	0.0128432	up
ENSMUSG00000020029	Nudt4	2.0206	1.01478	5.92824e-06	7.4387e-05	up
ENSMUSG00000092277	Gm19684	0.348768	-1.51966	0.00565759	0.019643	down
ENSMUSG00000076552	Igkv4-61	0.491143	-1.02579	0.00160724	0.00714708	down
ENSMUSG00000056738	A730036I17Rik	2.30063	1.20203	0.000152358	0.00102893	up
ENSMUSG00000028217	Cdh17	0.419482	-1.25332	0.000143483	0.000981369	down
ENSMUSG00000028884	Rpa2	2.08327	1.05885	6.21944e-09	2.95659e-07	up
ENSMUSG00000022197	Pdzd2	0.439955	-1.18457	2.643e-15	1.60404e-12	down
ENSMUSG00000046480	Scn4b	0.464324	-1.1068	0.00434788	0.0158482	down
ENSMUSG00000039691	Tspan10	0.314894	-1.66706	0.00942667	0.0296325	down
ENSMUSG00000036473	Tbc1d24	3.50073	1.80766	6.03149e-16	4.77458e-13	up
ENSMUSG00000042817	Flt3	0.478481	-1.06347	8.47066e-07	1.53153e-05	down
ENSMUSG00000038252	Ncapd2	2.27237	1.1842	3.897e-09	2.0566e-07	up
ENSMUSG00000094066	Fam205a2	0.0493377	-4.34117	0.000122031	0.000855534	down
ENSMUSG00000051111	Sv2c	0.253315	-1.981	0.00146493	0.00662658	down
ENSMUSG00000086804	Gm43154	16.874	4.07673	7.55293e-08	2.15543e-06	up
ENSMUSG00000062939	Stat4	0.417648	-1.25964	5.52287e-08	1.65659e-06	down
ENSMUSG00000009654	Oit3	0.487378	-1.03689	0.00010676	0.000771697	down
ENSMUSG00000086693	A730081D07Rik	2.35756	1.23729	0.00096489	0.00471365	up
ENSMUSG00000096908	Trav7-3	0.194641	-2.36111	0.00176629	0.00771938	down
ENSMUSG00000089766	Gm16538	6.09468	2.60755	7.19163e-13	1.8442e-10	up
ENSMUSG00000049687	Pheta2	2.41631	1.27281	3.33886e-05	0.000303732	up
ENSMUSG00000047879	Usp14	2.22419	1.15328	7.02498e-10	4.82656e-08	up
ENSMUSG00000039110	Mycbpap	0.185738	-2.42866	0.00486995	0.0173789	down
ENSMUSG00000024990	Rbp4	0.237564	-2.07361	0.00648722	0.0219337	down
ENSMUSG00000090523	Gypc	2.23822	1.16235	1.82417e-06	2.89561e-05	up
ENSMUSG00000028132	Tmem56	4.10756	2.03828	1.57681e-14	7.55502e-12	up
ENSMUSG00000048007	Timm8a1	2.01811	1.01301	5.45568e-05	0.000448823	up
ENSMUSG00000050241	Klre1	0.427966	-1.22443	0.000594982	0.00317602	down
ENSMUSG00000024206	Rfx2	2.3224	1.21562	2.47302e-06	3.69978e-05	up
ENSMUSG00000026981	Il1rn	0.452766	-1.14316	1.31987e-06	2.22509e-05	down
ENSMUSG00000070469	Adamtsl3	0.208084	-2.26476	3.56984e-05	0.00032002	down
ENSMUSG00000096632	Igkv9-124	0.454695	-1.13703	0.000869404	0.00432847	down
ENSMUSG00000016257	Prelid3b	2.0141	1.01013	4.28566e-06	5.73321e-05	up
ENSMUSG00000022096	Hr	0.476827	-1.06846	0.000471197	0.00263001	down
ENSMUSG00000117534	AC154279.1	7.04804	2.81722	5.31244e-18	8.18545e-15	up
ENSMUSG00000020334	Slc22a4	2.5106	1.32803	1.07765e-05	0.000121944	up
ENSMUSG00000087352	Gm12999	2.24383	1.16596	0.000119952	0.000844205	up
ENSMUSG00000049414	Gm5417	2.39725	1.26138	0.00301013	0.0118626	up
ENSMUSG00000085241	Snhg3	2.40068	1.26344	8.77062e-07	1.57768e-05	up
ENSMUSG00000015342	Xk	2.62904	1.39454	7.6573e-07	1.41683e-05	up
ENSMUSG00000062554	Gm12751	2.1896	1.13067	0.000259491	0.00159992	up
ENSMUSG00000031698	Mylk3	2.44465	1.28963	4.29571e-07	8.81497e-06	up
ENSMUSG00000043313	Pcdhb19	0.419742	-1.25243	0.0104062	0.0319865	down
ENSMUSG00000023216	Epb42	2.47702	1.30861	5.41983e-05	0.000446309	up
ENSMUSG00000011179	Odc1	2.06825	1.04841	7.44452e-07	1.37886e-05	up
ENSMUSG00000041809	Efhc1	0.353685	-1.49946	0.00248918	0.0101935	down
ENSMUSG00000020961	Ston2	0.43893	-1.18794	2.0186e-05	0.000203841	down
ENSMUSG00000091650	Apol11a	2.47062	1.30487	0.00825471	0.026662	up
ENSMUSG00000020841	Cpd	3.13096	1.6466	3.59792e-13	1.05657e-10	up
ENSMUSG00000095700	Ighv10-3	0.428755	-1.22177	0.0171023	0.0478165	down
ENSMUSG00000095442	Ighv1-4	0.334323	-1.58068	0.00693033	0.0231661	down
ENSMUSG00000031842	Pde4c	0.359409	-1.4763	0.00338661	0.0130222	down
ENSMUSG00000022742	Cpox	3.06697	1.61682	3.98285e-09	2.07815e-07	up
ENSMUSG00000049287	Iba57	2.15951	1.1107	1.93038e-06	3.03276e-05	up
ENSMUSG00000029780	Nt5c3	2.07758	1.05491	4.37937e-05	0.000377534	up
ENSMUSG00000034317	Trim59	2.05928	1.04214	0.000120666	0.000848247	up
ENSMUSG00000037887	Dusp8	2.21815	1.14936	2.44194e-07	5.45526e-06	up
ENSMUSG00000072980	Oip5	2.48548	1.31353	4.73568e-07	9.55958e-06	up
ENSMUSG00000035226	Rims4	0.265086	-1.91547	5.99273e-08	1.77703e-06	down
ENSMUSG00000024795	Kif20b	2.34425	1.22913	4.00914e-06	5.41501e-05	up
ENSMUSG00000079507	H2-Q1	0.388577	-1.36373	0.00331576	0.0128229	down
ENSMUSG00000075420	Smim6	4.13934	2.0494	3.18669e-06	4.49419e-05	up
ENSMUSG00000020932	Gfap	2.92095	1.54644	8.78791e-08	2.43533e-06	up
ENSMUSG00000037149	Ddx1	2.00856	1.00616	3.39604e-08	1.12217e-06	up
ENSMUSG00000052293	Taf9	2.20015	1.1376	9.52026e-08	2.59096e-06	up
ENSMUSG00000094027	Gm21762	0.46149	-1.11563	0.00932291	0.0293926	down
ENSMUSG00000004296	Il12b	0.362807	-1.46272	0.00461952	0.0166682	down
ENSMUSG00000002068	Ccne1	2.93772	1.5547	2.10521e-11	3.11622e-09	up
ENSMUSG00000020974	Pole2	2.16248	1.11269	9.74792e-08	2.63715e-06	up
ENSMUSG00000055202	Zfp811	0.31667	-1.65895	0.00301666	0.0118827	down
ENSMUSG00000032783	Troap	2.46853	1.30365	1.6623e-07	3.98257e-06	up
ENSMUSG00000039114	Nrn1	0.395718	-1.33746	0.00369696	0.0139417	down
ENSMUSG00000017861	Mybl2	2.66476	1.41401	1.73194e-10	1.62543e-08	up
ENSMUSG00000020650	Bcap29	2.06816	1.04835	5.56725e-06	7.08941e-05	up
ENSMUSG00000032221	Mns1	2.96555	1.5683	6.92287e-14	2.6818e-11	up
ENSMUSG00000032218	Ccnb2	2.43225	1.28229	3.45196e-08	1.13653e-06	up
ENSMUSG00000034209	Rasl10a	0.439469	-1.18617	0.00358157	0.0136222	down
ENSMUSG00000026614	Slc30a10	3.47122	1.79544	3.70078e-09	1.95872e-07	up
ENSMUSG00000049409	Prokr1	3.04185	1.60495	1.14469e-07	2.98161e-06	up
ENSMUSG00000036136	Fam110c	2.90254	1.53731	3.5577e-05	0.000319246	up
ENSMUSG00000026355	Mcm6	2.43808	1.28574	8.5138e-11	9.39459e-09	up
ENSMUSG00000040557	Mettl27	2.96488	1.56798	4.37398e-07	8.94799e-06	up
ENSMUSG00000034855	Cxcl10	0.399658	-1.32316	1.11436e-07	2.92773e-06	down
ENSMUSG00000041329	Atp1b2	2.88525	1.5287	3.77348e-06	5.17347e-05	up
ENSMUSG00000112071	5430401H09Rik	2.55256	1.35194	0.000110488	0.000794573	up
ENSMUSG00000047591	Mafa	0.312437	-1.67836	0.00067349	0.00351656	down
ENSMUSG00000095210	Ighv5-9-1	0.232711	-2.10339	0.00990448	0.0307732	down
ENSMUSG00000113440	Gm46404	3.68511	1.88171	4.17725e-09	2.16682e-07	up
ENSMUSG00000095794	Igkv6-17	0.408011	-1.29332	0.00217254	0.00913098	down
ENSMUSG00000066861	Oas1g	0.452856	-1.14287	5.60793e-07	1.10862e-05	down
ENSMUSG00000033065	Pfkm	3.03589	1.60212	5.39493e-18	8.18545e-15	up
ENSMUSG00000097440	Gm6277	0.425794	-1.23177	0.00214519	0.00903061	down
ENSMUSG00000030283	St8sia1	0.435597	-1.19893	6.36437e-07	1.22103e-05	down
ENSMUSG00000002297	Dbf4	2.07709	1.05457	1.31246e-07	3.29145e-06	up
ENSMUSG00000021932	Rnaseh2b	2.37373	1.24715	3.12395e-13	9.32422e-11	up
ENSMUSG00000114311	Gm31452	2.90771	1.53988	0.000268502	0.00164544	up
ENSMUSG00000015217	Hmgb3	2.9248	1.54834	1.04666e-11	1.74831e-09	up
ENSMUSG00000079774	Fam205a2	49.1716	5.61975	0.00118355	0.00555668	up
ENSMUSG00000025747	Tyms	2.97525	1.57301	1.00764e-07	2.7099e-06	up
ENSMUSG00000076731	Ighv8-12	0.322942	-1.63065	1.67631e-05	0.000174803	down
ENSMUSG00000032126	Hmbs	2.70773	1.43708	1.42498e-07	3.51659e-06	up
ENSMUSG00000001707	Eef1e1	2.11572	1.08115	6.86461e-07	1.29921e-05	up
ENSMUSG00000028702	Rad54l	2.71867	1.4429	2.17306e-10	1.93946e-08	up
ENSMUSG00000056895	Hist3h2ba	2.2976	1.20013	0.00591359	0.0203571	up
ENSMUSG00000038670	Mybpc2	0.374776	-1.4159	0.00143573	0.00652691	down
ENSMUSG00000027314	Dll4	0.494727	-1.01529	7.34836e-05	0.000572493	down
ENSMUSG00000097405	D630044L22Rik	2.13896	1.09691	0.00863965	0.0276405	up
ENSMUSG00000019989	Enpp3	2.35258	1.23425	0.00186376	0.00805446	up
ENSMUSG00000050511	Oprd1	0.301068	-1.73184	0.0133998	0.0391731	down
ENSMUSG00000118138	AC132253.6	2.07732	1.05472	0.00157858	0.00704439	up
ENSMUSG00000001827	Folr1	12.1208	3.59941	4.94092e-10	3.67181e-08	up
ENSMUSG00000042333	Tnfrsf14	2.32613	1.21793	1.75792e-08	6.61291e-07	up
ENSMUSG00000037151	Lrrc20	2.06175	1.04387	1.76974e-07	4.18464e-06	up
ENSMUSG00000029121	Crmp1	0.428607	-1.22227	4.58221e-05	0.000390399	down
ENSMUSG00000019997	Ccn2	0.347509	-1.52488	7.65774e-09	3.46827e-07	down
ENSMUSG00000106205	C230096K16Rik	2.14266	1.0994	0.00165343	0.00730859	up
ENSMUSG00000111291	Gm48604	2.05684	1.04043	0.00460225	0.016619	up
ENSMUSG00000064358	mt-Co3	2.62553	1.39261	6.98185e-05	0.000550059	up
ENSMUSG00000007379	Dennd2c	2.28997	1.19533	2.45951e-12	5.39521e-10	up
ENSMUSG00000073791	Efcab7	2.12044	1.08437	0.00764794	0.0250697	up
ENSMUSG00000081205	Gm5940	2.31539	1.21125	1.29311e-05	0.000141915	up
ENSMUSG00000094162	Ccl19-ps3	0.362541	-1.46378	0.00475486	0.017044	down
ENSMUSG00000029499	Pxmp2	2.6782	1.42126	1.86725e-08	6.89594e-07	up
ENSMUSG00000035239	Neu3	2.56703	1.3601	1.0316e-08	4.37819e-07	up
ENSMUSG00000028333	Anp32b	2.03212	1.02298	6.96961e-06	8.54517e-05	up
ENSMUSG00000095366	Gm21860	2.19564	1.13464	0.00541379	0.0189629	up
ENSMUSG00000025573	6030468B19Rik	4.13862	2.04915	7.86968e-09	3.54662e-07	up
ENSMUSG00000017929	B4galt5	0.480611	-1.05706	5.69916e-26	5.18823e-22	down
ENSMUSG00000038997	Asb17	2.32035	1.21434	0.00680723	0.0228333	up
ENSMUSG00000103857	Gm37249	2.01906	1.01368	0.00178682	0.00778665	up
ENSMUSG00000019303	Psmc3ip	2.1248	1.08733	1.53602e-08	5.93766e-07	up
ENSMUSG00000076479	Trbv26	0.0312673	-4.9992	0.00141697	0.00645937	down
ENSMUSG00000041840	Haus1	2.22371	1.15297	1.06146e-09	6.85318e-08	up
ENSMUSG00000043424	Eif3j2	2.12532	1.08768	7.94841e-07	1.46179e-05	up
ENSMUSG00000106825	2510016D11Rik	2.97769	1.57419	4.82823e-05	0.000406227	up
ENSMUSG00000010048	Ifrd2	2.33069	1.22076	9.14286e-09	3.96343e-07	up
ENSMUSG00000021319	Sfrp4	3.60293	1.84917	0.00618539	0.0211052	up
ENSMUSG00000020641	Rsad2	2.09437	1.06652	0.00376308	0.0141354	up
ENSMUSG00000043190	Rfesd	3.50695	1.81022	5.45518e-13	1.50099e-10	up
ENSMUSG00000024736	Tmem132a	0.452648	-1.14354	6.87971e-10	4.7627e-08	down
ENSMUSG00000021265	Slc25a29	0.38386	-1.38135	4.73595e-07	9.55958e-06	down
ENSMUSG00000020330	Hmmr	3.82118	1.93402	3.16974e-11	4.23552e-09	up
ENSMUSG00000053820	Bcl2a1c	0.301223	-1.7311	0.0131788	0.0387011	down
ENSMUSG00000028626	Col9a2	0.155183	-2.68796	0.00329368	0.012751	down
ENSMUSG00000029371	Cxcl5	0.437845	-1.19151	0.00878956	0.0280118	down
ENSMUSG00000040204	Pclaf	2.29823	1.20052	2.7161e-11	3.77497e-09	up
ENSMUSG00000021125	Arg2	0.290746	-1.78217	2.82908e-16	2.57545e-13	down
ENSMUSG00000001143	Lman2l	0.452182	-1.14503	4.90581e-20	1.1165e-16	down
ENSMUSG00000061462	Obscn	0.423973	-1.23796	0.00177599	0.0077543	down
ENSMUSG00000107018	Gm43694	0.39217	-1.35045	0.0177572	0.0491868	down
ENSMUSG00000085603	Gm11346	0.238589	-2.0674	2.73638e-06	4.00392e-05	down
ENSMUSG00000029816	Gpnmb	0.333493	-1.58427	0.000565091	0.00305105	down
ENSMUSG00000024043	Arhgap28	0.486514	-1.03945	6.91022e-05	0.000546192	down
ENSMUSG00000007080	Pole	2.40666	1.26703	1.57837e-08	6.06273e-07	up
ENSMUSG00000095204	Ighv1-52	0.421324	-1.247	0.0102583	0.0316327	down
ENSMUSG00000069743	Zfp820	2.52537	1.33649	0.00560419	0.0194953	up
ENSMUSG00000025507	Pidd1	2.03883	1.02774	3.97571e-07	8.28212e-06	up
ENSMUSG00000026955	Sapcd2	2.00251	1.00181	0.000385534	0.00222697	up
ENSMUSG00000028394	Pole3	2.29581	1.19901	2.82511e-10	2.39241e-08	up
ENSMUSG00000105736	Gm42456	4.30198	2.105	5.46226e-07	1.08571e-05	up
ENSMUSG00000020431	Adcy1	0.445179	-1.16754	1.86538e-07	4.36541e-06	down
ENSMUSG00000019857	Asf1a	2.26835	1.18164	1.22824e-07	3.13201e-06	up
ENSMUSG00000085829	Gm4285	2.03865	1.02762	0.0108799	0.0332312	up
ENSMUSG00000023883	Phf10	2.0444	1.03168	1.85931e-08	6.88058e-07	up
ENSMUSG00000085665	Gm12059	9.57826	3.25976	0.0159473	0.0452333	up
ENSMUSG00000015451	C4a	0.316287	-1.66069	0.0116489	0.0350102	down
ENSMUSG00000096833	Igkv4-55	0.411272	-1.28184	0.0021325	0.00899803	down
ENSMUSG00000076556	Igkv4-57	0.394875	-1.34053	1.39831e-05	0.000151272	down
ENSMUSG00000076555	Igkv4-57-1	0.487051	-1.03786	0.00277346	0.0111054	down
ENSMUSG00000039959	Hip1	0.490642	-1.02726	1.09867e-10	1.14716e-08	down
ENSMUSG00000073940	Hbb-bt	2.33361	1.22256	0.0159703	0.0452915	up
ENSMUSG00000026333	Gin1	2.14524	1.10114	3.9838e-06	5.3968e-05	up
ENSMUSG00000085714	Gm13008	2.83775	1.50475	0.0047403	0.0170062	up
ENSMUSG00000053166	Cdh22	0.28457	-1.81315	0.00196139	0.00839471	down
ENSMUSG00000042225	Ammecr1	2.53328	1.34101	1.93133e-07	4.49664e-06	up
ENSMUSG00000097755	2010110K18Rik	4.61832	2.20737	0.000129369	0.000900737	up
ENSMUSG00000040584	Abcb1a	0.464306	-1.10685	2.91813e-06	4.20004e-05	down
ENSMUSG00000031402	Mpp1	2.09134	1.06443	7.62347e-08	2.17215e-06	up
ENSMUSG00000022494	Shisa9	0.243985	-2.03513	0.000818743	0.00411795	down
ENSMUSG00000043635	Adamts3	2.23647	1.16122	0.000281922	0.00171613	up
ENSMUSG00000049327	Kmt5a	2.02472	1.01772	3.75394e-07	7.89238e-06	up
ENSMUSG00000092035	Peg10	0.350162	-1.51391	3.97411e-06	5.38998e-05	down
ENSMUSG00000054814	Usp46	2.30339	1.20376	1.7678e-07	4.18464e-06	up
ENSMUSG00000110440	Gm45894	0.43369	-1.20526	0.00240439	0.00989976	down
ENSMUSG00000024354	Slc23a1	3.40163	1.76623	0.00043523	0.00245806	up
ENSMUSG00000027379	Bub1	2.82365	1.49756	3.81995e-11	4.93677e-09	up
ENSMUSG00000042606	Hirip3	2.05951	1.0423	2.71859e-08	9.37448e-07	up
ENSMUSG00000073063	Hbq1b	2.55837	1.35523	3.50519e-05	0.000315	up
ENSMUSG00000033762	Recql4	2.70063	1.43329	1.80534e-12	4.058e-10	up
ENSMUSG00000071470	Ccnb1ip1	3.35663	1.74701	7.40322e-07	1.37261e-05	up
ENSMUSG00000031736	Crnde	4.69114	2.22994	0.0161023	0.0456013	up
ENSMUSG00000040483	Xaf1	0.380948	-1.39233	2.72405e-05	0.000259691	down
ENSMUSG00000015396	Cd83	0.444222	-1.17065	6.69038e-08	1.95524e-06	down
ENSMUSG00000074923	Pak6	2.63651	1.39863	0.00012981	0.000903457	up
ENSMUSG00000037872	Ackr1	2.29	1.19535	9.61066e-05	0.000708427	up
ENSMUSG00000044005	Gls2	4.09901	2.03528	1.36972e-07	3.40225e-06	up
ENSMUSG00000024184	Pdia2	5.35465	2.42079	3.63098e-16	3.00497e-13	up
ENSMUSG00000032892	Rangrf	2.22287	1.15242	9.76504e-06	0.000112172	up
ENSMUSG00000012819	Cdh23	0.484365	-1.04583	0.00117331	0.00552288	down
ENSMUSG00000020333	Acsl6	2.13741	1.09587	7.23934e-09	3.32845e-07	up
ENSMUSG00000023926	Rhag	2.74333	1.45593	4.73976e-08	1.46266e-06	up
ENSMUSG00000097145	9230114K14Rik	2.96049	1.56584	1.5301e-05	0.000162161	up
ENSMUSG00000021411	Pxdc1	0.474716	-1.07486	0.00044243	0.00249083	down
ENSMUSG00000112343	Sfta3-ps	13.0198	3.70264	0.000290456	0.00175821	up
ENSMUSG00000039358	Drd5	0.337593	-1.56664	1.30705e-05	0.000143135	down
ENSMUSG00000027018	Hat1	2.25191	1.17115	1.18349e-10	1.21744e-08	up
ENSMUSG00000006585	Cdt1	2.15113	1.10509	3.68842e-11	4.86631e-09	up
ENSMUSG00000034361	Cpne2	2.40769	1.26765	0.000126214	0.000881461	up
ENSMUSG00000041202	Pla2g2d	0.480605	-1.05708	0.00110537	0.0052547	down
ENSMUSG00000042265	Trem1	0.396532	-1.33449	2.24744e-06	3.44148e-05	down
ENSMUSG00000041762	Gpr155	2.08527	1.06024	3.59124e-06	4.96856e-05	up
ENSMUSG00000035775	Krt20	0.299027	-1.74165	0.0016732	0.00738521	down
ENSMUSG00000037904	Ankrd9	2.33172	1.22139	4.49666e-06	5.96725e-05	up
ENSMUSG00000040998	Npnt	0.450158	-1.1515	5.08347e-06	6.57816e-05	down
ENSMUSG00000041147	Brca2	2.49731	1.32037	1.44637e-09	8.71987e-08	up
ENSMUSG00000028150	Rorc	0.310448	-1.68758	1.8446e-08	6.86102e-07	down
ENSMUSG00000028528	Dnajc6	2.75476	1.46193	6.53701e-14	2.58738e-11	up
ENSMUSG00000028587	Orc1	2.94655	1.55902	3.56649e-12	7.37899e-10	up
ENSMUSG00000032278	Paqr5	0.367501	-1.44418	0.00534523	0.0187805	down
ENSMUSG00000032254	Kif23	2.40147	1.26392	1.53289e-10	1.48454e-08	up
ENSMUSG00000001056	Nhp2	2.02923	1.02093	3.26069e-05	0.000298779	up
ENSMUSG00000039055	Eme1	2.46258	1.30017	9.61803e-13	2.39884e-10	up

## Sheet: 04.D3vsD0
Additional Table 4 Differentially expressed genes between D3 and D0
gene_id	gene_name	fc	log2fc	pvalue	padjust	regulate
ENSMUSG00000092060	Bend4	0.423792	-1.23857	0.00073302	0.00225135	down
ENSMUSG00000027610	Gss	2.35646	1.23662	1.95903e-09	1.65438e-08	up
ENSMUSG00000034731	Dgkh	0.499962	-1.00011	0.000375843	0.00122558	down
ENSMUSG00000021830	Txndc16	0.483294	-1.04903	8.93122e-11	9.34303e-10	down
ENSMUSG00000106438	Gm32051	10.7435	3.42539	2.691e-09	2.21549e-08	up
ENSMUSG00000041912	Tdrkh	0.496438	-1.01031	3.16017e-05	0.000127941	down
ENSMUSG00000042496	Prdm10	2.07493	1.05306	2.38277e-14	4.64359e-13	up
ENSMUSG00000000411	Tssk3	13.4497	3.74951	1.70008e-05	7.23725e-05	up
ENSMUSG00000095088	Trav11d	0.172448	-2.53577	0.00705726	0.0173499	down
ENSMUSG00000034266	Batf	0.484136	-1.04652	1.3147e-07	8.25277e-07	down
ENSMUSG00000004451	Ralb	0.499315	-1.00198	2.42701e-11	2.80797e-10	down
ENSMUSG00000042066	Tmcc2	5.00973	2.32473	2.08302e-07	1.2588e-06	up
ENSMUSG00000100157	2310034O05Rik	0.187755	-2.41307	0.00982147	0.0232434	down
ENSMUSG00000100954	Gm10138	2.5171	1.33176	7.94426e-06	3.62304e-05	up
ENSMUSG00000025400	Tac2	4.11416	2.0406	9.87043e-09	7.44748e-08	up
ENSMUSG00000031864	Ints10	2.55109	1.35111	2.34366e-19	1.21239e-17	up
ENSMUSG00000026155	Smap1	2.06383	1.04533	4.59091e-12	5.98819e-11	up
ENSMUSG00000051079	Rgs13	0.368779	-1.43917	0.0195779	0.0427584	down
ENSMUSG00000048218	Amigo2	0.484403	-1.04572	9.84752e-07	5.30381e-06	down
ENSMUSG00000004748	Mtfp1	2.60096	1.37904	2.81628e-11	3.21505e-10	up
ENSMUSG00000113786	Gm49384	2.19517	1.13433	1.76884e-05	7.50088e-05	up
ENSMUSG00000047443	Erfe	5.3636	2.4232	6.45089e-11	6.94314e-10	up
ENSMUSG00000039911	Spsb1	0.44867	-1.15627	1.02941e-08	7.7347e-08	down
ENSMUSG00000108354	4931431B13Rik	0.464461	-1.10637	0.00587894	0.0147504	down
ENSMUSG00000030346	Rad51ap1	3.71288	1.89254	2.7479e-20	1.72385e-18	up
ENSMUSG00000028436	Dcaf12	2.27858	1.18813	9.30902e-09	7.05892e-08	up
ENSMUSG00000087651	1500009L16Rik	0.219774	-2.18591	0.013563	0.03101	down
ENSMUSG00000048965	Mrgpre	0.394637	-1.3414	5.94825e-10	5.45192e-09	down
ENSMUSG00000021365	Nedd9	0.444644	-1.16928	2.33408e-12	3.20081e-11	down
ENSMUSG00000036687	Tmem184a	5.66244	2.50142	0.00184481	0.0052131	up
ENSMUSG00000000903	Vpreb3	0.316997	-1.65746	4.51912e-13	7.01511e-12	down
ENSMUSG00000082274	Gm14026	4.46208	2.15772	1.65636e-08	1.21003e-07	up
ENSMUSG00000032869	Psmf1	3.32827	1.73477	3.82534e-21	2.90741e-19	up
ENSMUSG00000024053	Emilin2	2.79266	1.48164	3.30113e-12	4.39876e-11	up
ENSMUSG00000045031	Cetn4	3.43118	1.77871	3.02697e-05	0.000122876	up
ENSMUSG00000027562	Car2	3.60069	1.84827	3.76108e-14	7.09186e-13	up
ENSMUSG00000027559	Car3	0.156793	-2.67306	0.0128886	0.0296429	down
ENSMUSG00000027555	Car13	2.72121	1.44425	3.44634e-08	2.398e-07	up
ENSMUSG00000044461	Shisa2	0.482969	-1.05	0.000153059	0.000540106	down
ENSMUSG00000079563	Pglyrp2	0.456692	-1.13071	7.02797e-12	8.86277e-11	down
ENSMUSG00000030000	Add2	4.93986	2.30447	7.87758e-21	5.66068e-19	up
ENSMUSG00000021057	Akap5	0.300656	-1.73381	5.44745e-10	5.03024e-09	down
ENSMUSG00000030124	Lag3	0.494883	-1.01484	6.54234e-06	3.03126e-05	down
ENSMUSG00000021203	Otub2	3.40382	1.76715	1.31623e-13	2.25391e-12	up
ENSMUSG00000084833	Gm12649	3.45361	1.78811	7.26778e-08	4.77297e-07	up
ENSMUSG00000030577	Cd22	0.440136	-1.18398	1.55215e-12	2.20504e-11	down
ENSMUSG00000009575	Cbx5	2.58095	1.3679	3.63846e-18	1.46138e-16	up
ENSMUSG00000109713	Pvrig	0.413364	-1.27452	3.66802e-06	1.78268e-05	down
ENSMUSG00000029253	Cenpc1	2.2966	1.1995	1.09872e-13	1.90789e-12	up
ENSMUSG00000089764	Gm16580	2.12626	1.08832	1.6633e-06	8.58856e-06	up
ENSMUSG00000048897	Zfp710	0.49661	-1.00981	1.00157e-18	4.51874e-17	down
ENSMUSG00000032925	Itgbl1	0.432717	-1.20851	7.63696e-05	0.000286364	down
ENSMUSG00000001763	Tspan33	4.52632	2.17834	6.81985e-17	2.16616e-15	up
ENSMUSG00000103270	Gm37915	3.71068	1.89168	1.73887e-07	1.06681e-06	up
ENSMUSG00000026069	Il1rl1	3.43003	1.77822	2.68597e-19	1.37506e-17	up
ENSMUSG00000006235	Epor	3.82767	1.93647	6.37429e-23	7.54265e-21	up
ENSMUSG00000045455	Gm9797	2.0697	1.04942	7.0464e-07	3.89494e-06	up
ENSMUSG00000112627	4933412E12Rik	0.491393	-1.02505	6.24789e-05	0.000238073	down
ENSMUSG00000030775	Trat1	0.31993	-1.64417	8.62598e-06	3.9069e-05	down
ENSMUSG00000068263	Efcc1	0.432033	-1.21079	0.00431009	0.0111936	down
ENSMUSG00000030054	Gp9	0.382956	-1.38475	1.77154e-06	9.10942e-06	down
ENSMUSG00000031732	Phlpp2	3.0986	1.63162	1.36022e-17	4.87826e-16	up
ENSMUSG00000095101	Gm13285	0.2649	-1.91648	0.0106791	0.025051	down
ENSMUSG00000020175	Rab36	0.37827	-1.40251	0.00023766	0.000806527	down
ENSMUSG00000114432	Gm49391	0.465239	-1.10396	9.26295e-06	4.16106e-05	down
ENSMUSG00000105053	Gm43064	3.135	1.64847	1.58036e-10	1.59416e-09	up
ENSMUSG00000107092	Gm7993	2.74467	1.45663	4.53789e-13	7.03872e-12	up
ENSMUSG00000058624	Gda	2.24022	1.16364	2.03864e-09	1.71574e-08	up
ENSMUSG00000040767	Snrnp25	2.54662	1.34858	4.09551e-08	2.81207e-07	up
ENSMUSG00000037169	Mycn	0.364726	-1.45512	8.98938e-06	4.04922e-05	down
ENSMUSG00000027398	Il1b	0.45015	-1.15152	1.64333e-05	7.01284e-05	down
ENSMUSG00000027397	Slc20a1	2.02489	1.01784	6.57509e-10	5.98482e-09	up
ENSMUSG00000097300	Gm26835	0.073526	-3.7656	0.0183411	0.0404959	down
ENSMUSG00000029843	Slc13a4	8.73742	3.12721	0.0228417	0.0490146	up
ENSMUSG00000060791	Gmfg	0.463483	-1.10941	3.2858e-12	4.38129e-11	down
ENSMUSG00000029836	Cbx3	2.07962	1.05632	1.92035e-15	4.62781e-14	up
ENSMUSG00000069873	4930438A08Rik	0.44195	-1.17805	0.00111208	0.00330562	down
ENSMUSG00000037754	Ppp1r16b	0.350682	-1.51177	3.60093e-12	4.75973e-11	down
ENSMUSG00000019302	Atp6v0a1	2.54188	1.3459	2.60421e-21	2.07507e-19	up
ENSMUSG00000030780	BC017158	2.07819	1.05533	5.61144e-12	7.21925e-11	up
ENSMUSG00000097020	Gm26613	0.365992	-1.45012	0.0212642	0.0459991	down
ENSMUSG00000032691	Nlrp3	0.458689	-1.12441	9.47481e-07	5.11422e-06	down
ENSMUSG00000040699	Limd2	0.442368	-1.17668	7.35916e-17	2.31199e-15	down
ENSMUSG00000035829	Ppp1r26	0.435867	-1.19804	0.00177889	0.0050456	down
ENSMUSG00000023067	Cdkn1a	2.87676	1.52444	2.66281e-05	0.00010967	up
ENSMUSG00000020183	Cpm	0.305376	-1.71134	1.37968e-17	4.93018e-16	down
ENSMUSG00000050761	Gp1bb	0.32735	-1.61109	2.69242e-09	2.21549e-08	down
ENSMUSG00000017740	Slc12a5	0.380469	-1.39415	0.00189706	0.00534243	down
ENSMUSG00000031974	Abcb10	4.10523	2.03746	1.50679e-15	3.69885e-14	up
ENSMUSG00000000318	Clec10a	0.349715	-1.51575	6.72555e-08	4.44345e-07	down
ENSMUSG00000037913	Tmem156	0.489237	-1.0314	1.29181e-05	5.6402e-05	down
ENSMUSG00000044768	D1Ertd622e	2.02446	1.01754	1.9007e-12	2.64878e-11	up
ENSMUSG00000039617	Gm7488	2.17307	1.11974	4.1962e-15	9.41776e-14	up
ENSMUSG00000049625	Tifab	0.406463	-1.2988	1.69922e-22	1.86546e-20	down
ENSMUSG00000061175	Fnip2	4.4325	2.14812	6.04275e-25	1.27033e-22	up
ENSMUSG00000025175	Fn3k	3.86355	1.94993	3.19254e-11	3.62012e-10	up
ENSMUSG00000097715	Gpr137b-ps	0.496918	-1.00892	3.42622e-13	5.42948e-12	down
ENSMUSG00000037649	H2-DMa	0.439243	-1.18691	4.63732e-14	8.6451e-13	down
ENSMUSG00000049115	Agtr1a	2.53146	1.33997	2.26151e-18	9.4282e-17	up
ENSMUSG00000021998	Lcp1	0.410388	-1.28494	6.71143e-29	3.78927e-26	down
ENSMUSG00000003341	Atp8b3	4.03686	2.01323	0.00857341	0.0206206	up
ENSMUSG00000004568	Arhgef18	0.474277	-1.0762	1.51372e-14	3.07743e-13	down
ENSMUSG00000026840	Lamc3	0.393707	-1.34481	4.66934e-05	0.00018257	down
ENSMUSG00000043259	Fam13c	0.487976	-1.03512	0.00339824	0.00903681	down
ENSMUSG00000049775	Tmsb4x	0.47846	-1.06353	9.50847e-11	9.92064e-10	down
ENSMUSG00000044122	Proca1	0.248396	-2.00928	3.25467e-05	0.000131605	down
ENSMUSG00000107320	Gm42549	2.24803	1.16866	5.55468e-06	2.61161e-05	up
ENSMUSG00000076434	Wfdc3	7.19268	2.84653	3.34267e-09	2.70937e-08	up
ENSMUSG00000029607	Ankrd61	3.17014	1.66455	1.29427e-05	5.64967e-05	up
ENSMUSG00000005481	Ddx39	2.8204	1.4959	9.99792e-19	4.51874e-17	up
ENSMUSG00000096982	Redrum	5.65731	2.50012	4.19792e-19	2.04323e-17	up
ENSMUSG00000050936	Gm42743	0.333341	-1.58493	6.02881e-10	5.52063e-09	down
ENSMUSG00000042489	Clspn	4.28985	2.10093	2.61054e-24	4.60597e-22	up
ENSMUSG00000021608	Lpcat1	2.48684	1.31432	1.25131e-10	1.28453e-09	up
ENSMUSG00000030345	Dyrk4	0.245588	-2.02569	0.00310353	0.00833839	down
ENSMUSG00000100779	Gm29292	15.2435	3.93012	0.013639	0.0311729	up
ENSMUSG00000022843	Clcn2	4.77362	2.25508	1.13831e-25	2.95976e-23	up
ENSMUSG00000070436	Serpinh1	0.386456	-1.37162	2.79379e-13	4.49211e-12	down
ENSMUSG00000090249	Gm3287	46.9875	5.5542	0.000422909	0.00136465	up
ENSMUSG00000038725	Pkhd1l1	4.18057	2.0637	1.27194e-11	1.53542e-10	up
ENSMUSG00000018474	Chd3	0.359044	-1.47777	4.59125e-13	7.1159e-12	down
ENSMUSG00000020897	Aurkb	2.78536	1.47786	5.22961e-17	1.6886e-15	up
ENSMUSG00000023015	Racgap1	2.75399	1.46152	2.76804e-22	2.89414e-20	up
ENSMUSG00000009376	Met	0.41843	-1.25694	1.44239e-10	1.4662e-09	down
ENSMUSG00000032350	Gclc	2.90754	1.5398	1.46188e-17	5.16783e-16	up
ENSMUSG00000049709	Nlrp10	0.448754	-1.156	0.00138334	0.00402392	down
ENSMUSG00000039166	Akap7	3.10769	1.63584	1.62677e-12	2.28965e-11	up
ENSMUSG00000082357	Gm13542	6.52184	2.70528	0.0032442	0.00866684	up
ENSMUSG00000114203	Gm35279	10.8967	3.44582	0.0003375	0.00111211	up
ENSMUSG00000057738	Sptan1	0.445875	-1.16529	1.40259e-23	2.14857e-21	down
ENSMUSG00000019838	Slc16a10	3.49469	1.80517	1.25137e-14	2.58124e-13	up
ENSMUSG00000043953	Ccrl2	3.6126	1.85304	1.54059e-16	4.54382e-15	up
ENSMUSG00000021451	Sema4d	0.479968	-1.05899	8.54546e-12	1.06272e-10	down
ENSMUSG00000038831	Ralgps1	0.474466	-1.07562	1.21541e-09	1.05899e-08	down
ENSMUSG00000006014	Prg4	0.376163	-1.41057	0.00398418	0.0104183	down
ENSMUSG00000023249	Parp3	0.387853	-1.36642	2.80125e-21	2.20914e-19	down
ENSMUSG00000025758	Plk4	3.40868	1.76921	1.38868e-25	3.47363e-23	up
ENSMUSG00000056656	Apol8	5.31404	2.40981	7.58912e-05	0.000284678	up
ENSMUSG00000037849	Ifi206	0.369731	-1.43545	0.000413797	0.00133809	down
ENSMUSG00000084350	Znf41-ps	4.62194	2.2085	0.0195851	0.0427694	up
ENSMUSG00000040570	Rundc3b	0.244924	-2.02959	3.77172e-11	4.23482e-10	down
ENSMUSG00000076535	Igkv1-88	0.378523	-1.40155	0.00501158	0.0127852	down
ENSMUSG00000036352	Ubac1	4.6126	2.20558	1.07218e-19	5.88537e-18	up
ENSMUSG00000005899	Smpd4	2.68401	1.42439	2.62232e-20	1.65031e-18	up
ENSMUSG00000028214	Gem	0.452597	-1.1437	0.000177294	0.000615901	down
ENSMUSG00000040632	Nrl	12.7328	3.67048	1.30036e-05	5.66748e-05	up
ENSMUSG00000029449	Rhof	0.415327	-1.26768	9.74426e-16	2.50398e-14	down
ENSMUSG00000084866	A930006K02Rik	3.07186	1.61911	6.06609e-08	4.04427e-07	up
ENSMUSG00000022756	Slc7a4	2.18715	1.12906	0.000641499	0.00199319	up
ENSMUSG00000023341	Mx2	0.457074	-1.1295	0.000232219	0.000790234	down
ENSMUSG00000017737	Mmp9	0.465655	-1.10267	0.000140589	0.000499044	down
ENSMUSG00000033031	Cip2a	3.86839	1.95173	9.55718e-35	1.88859e-31	up
ENSMUSG00000085715	Tsix	30.5746	4.93426	3.19561e-05	0.000129296	up
ENSMUSG00000017718	Afmid	2.45434	1.29534	1.1455e-11	1.39484e-10	up
ENSMUSG00000031756	Cenpn	3.34329	1.74127	2.29244e-18	9.517e-17	up
ENSMUSG00000079224	Gm6565	157.993	7.30372	0.00463886	0.0119453	up
ENSMUSG00000068876	Cgn	3.39643	1.76402	2.91926e-05	0.000119041	up
ENSMUSG00000117254	AC171111.1	11.6219	3.53878	0.00846928	0.02039	up
ENSMUSG00000027985	Lef1	0.444407	-1.17005	7.93912e-11	8.35828e-10	down
ENSMUSG00000073542	Cep76	4.33321	2.11544	8.41913e-29	4.6214e-26	up
ENSMUSG00000020895	Tmem107	2.80129	1.48609	2.6785e-15	6.30868e-14	up
ENSMUSG00000039813	Tbc1d2	0.389761	-1.35934	1.10761e-05	4.89763e-05	down
ENSMUSG00000044827	Tlr1	0.473812	-1.07761	8.12199e-11	8.5417e-10	down
ENSMUSG00000110615	Gm45890	3.98437	1.99435	1.31564e-05	5.73031e-05	up
ENSMUSG00000034127	Tspan8	3.39657	1.76408	1.2607e-10	1.29215e-09	up
ENSMUSG00000030074	Gxylt2	0.356975	-1.4861	0.000855047	0.00259269	down
ENSMUSG00000020930	Ccdc103	3.73825	1.90236	0.00195974	0.00550266	up
ENSMUSG00000005615	Pcyt1a	2.91643	1.5442	5.1332e-18	2.01264e-16	up
ENSMUSG00000007097	Atp1a2	0.389987	-1.3585	6.35756e-07	3.54592e-06	down
ENSMUSG00000054951	9130008F23Rik	0.384795	-1.37784	0.00219349	0.00609299	down
ENSMUSG00000040084	Bub1b	2.87631	1.52422	4.71157e-24	7.82398e-22	up
ENSMUSG00000034459	Ifit1	0.461916	-1.1143	5.30581e-05	0.000205182	down
ENSMUSG00000074896	Ifit3	0.39726	-1.33185	3.8364e-08	2.64888e-07	down
ENSMUSG00000056692	D17Wsu92e	2.14866	1.10343	1.08968e-11	1.33167e-10	up
ENSMUSG00000039693	Msantd3	0.440079	-1.18417	0.000334134	0.0011016	down
ENSMUSG00000074284	Gm10658	2.35043	1.23292	0.0124771	0.0287769	up
ENSMUSG00000112352	Gm40617	13.2301	3.72576	0.00375892	0.00987897	up
ENSMUSG00000023328	Ache	2.73697	1.45258	2.90316e-17	9.72362e-16	up
ENSMUSG00000028573	Fggy	0.0971248	-3.36402	2.49233e-05	0.0001031	down
ENSMUSG00000027233	Patl2	5.62803	2.49263	0.0145584	0.0330297	up
ENSMUSG00000027236	Eif3j1	2.75178	1.46037	2.34636e-10	2.30678e-09	up
ENSMUSG00000076617	Ighm	0.482228	-1.05221	2.98577e-06	1.47468e-05	down
ENSMUSG00000053198	Prx	2.27074	1.18316	3.0668e-07	1.80366e-06	up
ENSMUSG00000044783	Hjurp	2.124	1.08678	1.8611e-12	2.59726e-11	up
ENSMUSG00000030498	Gas2	2.52396	1.33569	1.3863e-07	8.6637e-07	up
ENSMUSG00000038418	Egr1	0.495474	-1.01312	3.44496e-07	2.00696e-06	down
ENSMUSG00000042744	Hectd4	2.57964	1.36717	3.43879e-11	3.88086e-10	up
ENSMUSG00000073490	Ifi207	0.438791	-1.18839	1.01555e-06	5.44959e-06	down
ENSMUSG00000087066	Gm15518	2.73443	1.45124	0.021128	0.0457496	up
ENSMUSG00000017009	Sdc4	0.47685	-1.06839	8.86794e-07	4.81276e-06	down
ENSMUSG00000031712	Il15	0.470801	-1.08681	0.00517072	0.013147	down
ENSMUSG00000097578	Gm26798	3.65811	1.8711	0.000426129	0.00137368	up
ENSMUSG00000096316	Faiml	0.226549	-2.1421	0.00244411	0.00671554	down
ENSMUSG00000078763	Slfn1	0.454497	-1.13766	2.29557e-15	5.45225e-14	down
ENSMUSG00000068115	Ninl	3.83248	1.93828	1.25834e-19	6.77547e-18	up
ENSMUSG00000079298	Klrb1b	0.377761	-1.40445	0.000882771	0.0026698	down
ENSMUSG00000039936	Pik3cd	0.499041	-1.00277	7.68352e-15	1.64501e-13	down
ENSMUSG00000026669	Mcm10	2.8575	1.51475	5.64782e-19	2.70234e-17	up
ENSMUSG00000082292	Gm12250	0.366043	-1.44991	1.39081e-08	1.02628e-07	down
ENSMUSG00000022686	B3gnt5	0.442497	-1.17626	7.06977e-11	7.53943e-10	down
ENSMUSG00000059851	Kmt5c	2.4789	1.3097	6.76451e-24	1.07801e-21	up
ENSMUSG00000025269	Apex2	2.3773	1.24932	5.86932e-14	1.07095e-12	up
ENSMUSG00000028957	Per3	0.409388	-1.28846	8.18958e-05	0.000305117	down
ENSMUSG00000059363	Fxn	2.80867	1.48989	1.66573e-14	3.34857e-13	up
ENSMUSG00000023092	Fhl1	0.462829	-1.11145	8.77912e-06	3.96898e-05	down
ENSMUSG00000024892	Pcx	4.15403	2.05451	6.84934e-16	1.80226e-14	up
ENSMUSG00000104164	Gm38248	2.33971	1.22633	0.000515206	0.00163	up
ENSMUSG00000004591	Pkn2	2.39213	1.2583	4.09145e-11	4.56271e-10	up
ENSMUSG00000084353	Gm15452	4.64454	2.21554	0.000151206	0.000533853	up
ENSMUSG00000074580	4931440P22Rik	0.44001	-1.18439	0.0173918	0.0386896	down
ENSMUSG00000031453	Rasa3	0.447899	-1.15875	1.34829e-14	2.77537e-13	down
ENSMUSG00000035863	Palm	0.475104	-1.07368	1.81226e-06	9.29943e-06	down
ENSMUSG00000035441	Myo1d	2.70703	1.43671	2.71716e-14	5.2538e-13	up
ENSMUSG00000017499	Cdc6	3.85747	1.94765	2.16054e-20	1.3817e-18	up
ENSMUSG00000025934	Gsta3	0.427397	-1.22635	3.00737e-05	0.000122155	down
ENSMUSG00000035967	Ints6l	2.29669	1.19956	3.61878e-11	4.07005e-10	up
ENSMUSG00000038521	C1s1	0.483844	-1.04739	0.000405534	0.0013133	down
ENSMUSG00000047293	Gpr15	0.328343	-1.60672	0.0151325	0.0341674	down
ENSMUSG00000096464	Ighv2-2	0.227257	-2.1376	7.58813e-18	2.84533e-16	down
ENSMUSG00000040009	Gnaz	0.312621	-1.67751	7.61741e-07	4.18249e-06	down
ENSMUSG00000050965	Prkca	0.436137	-1.19715	0.000452954	0.00145055	down
ENSMUSG00000058704	Memo1	3.60629	1.85051	4.17309e-21	3.12365e-19	up
ENSMUSG00000026928	Card9	0.473519	-1.07851	1.75598e-05	7.45185e-05	down
ENSMUSG00000015947	Fcgr1	0.448157	-1.15792	1.2632e-06	6.67258e-06	down
ENSMUSG00000074570	Cass4	0.354346	-1.49677	7.75341e-06	3.54173e-05	down
ENSMUSG00000051860	Samd7	27.9282	4.80365	0.00548158	0.0138536	up
ENSMUSG00000033082	Clec1a	0.449058	-1.15503	0.00303482	0.008176	down
ENSMUSG00000014503	Pkd2l2	3.49079	1.80355	2.84526e-17	9.54587e-16	up
ENSMUSG00000039787	Cercam	3.3812	1.75753	4.47784e-17	1.45298e-15	up
ENSMUSG00000031997	Trpc6	0.407709	-1.29439	0.000671711	0.00207791	down
ENSMUSG00000023868	Pde10a	0.403784	-1.30835	2.22654e-05	9.26286e-05	down
ENSMUSG00000030342	Cd9	0.387919	-1.36617	6.62628e-11	7.10097e-10	down
ENSMUSG00000038357	Camp	0.347792	-1.5237	0.00361056	0.00954363	down
ENSMUSG00000069516	Lyz2	0.392297	-1.34998	2.24266e-22	2.38265e-20	down
ENSMUSG00000028545	Bend5	0.362989	-1.462	8.09943e-13	1.20886e-11	down
ENSMUSG00000022351	Sqle	2.54272	1.34637	7.6266e-11	8.05931e-10	up
ENSMUSG00000021241	Isca2	2.65352	1.40791	6.43651e-20	3.70822e-18	up
ENSMUSG00000026395	Ptprc	0.463698	-1.10874	4.11909e-09	3.28878e-08	down
ENSMUSG00000106241	Gm43143	3.21686	1.68565	0.00692735	0.0170581	up
ENSMUSG00000106086	Gm43352	0.368756	-1.43926	9.63362e-05	0.000354309	down
ENSMUSG00000047898	Ccr4	0.401197	-1.31762	0.000187688	0.000649195	down
ENSMUSG00000043243	Fam129c	0.43413	-1.2038	6.97344e-10	6.30962e-09	down
ENSMUSG00000097195	Snhg5	2.2089	1.14333	2.59182e-16	7.32718e-15	up
ENSMUSG00000059173	Pde1a	0.499888	-1.00032	0.00172448	0.00490873	down
ENSMUSG00000108414	Snhg1	2.35586	1.23626	9.07052e-25	1.79243e-22	up
ENSMUSG00000038508	Gdf15	2.15763	1.10945	0.0144161	0.0327556	up
ENSMUSG00000002910	Arrdc2	2.3035	1.20383	1.14825e-10	1.18551e-09	up
ENSMUSG00000012443	Kif11	3.58097	1.84035	8.74687e-20	4.85525e-18	up
ENSMUSG00000009092	Derl3	0.456612	-1.13096	0.000127887	0.000458487	down
ENSMUSG00000009090	Ap1b1	2.14104	1.09831	2.1976e-13	3.61287e-12	up
ENSMUSG00000069910	Spdl1	2.72402	1.44574	1.35935e-20	9.04449e-19	up
ENSMUSG00000020143	Dock2	0.484016	-1.04687	1.17102e-12	1.70779e-11	down
ENSMUSG00000102780	Gm38253	0.327806	-1.60909	0.023371	0.0499929	down
ENSMUSG00000038256	Bcl9	0.476755	-1.06868	3.78865e-10	3.58046e-09	down
ENSMUSG00000032591	Mst1	3.23706	1.69469	2.0128e-07	1.21934e-06	up
ENSMUSG00000022534	Mefv	0.472534	-1.08151	9.80254e-07	5.28102e-06	down
ENSMUSG00000028438	Kif24	2.62585	1.39278	2.72971e-13	4.39982e-12	up
ENSMUSG00000031451	Gas6	0.360517	-1.47186	2.47988e-18	1.02521e-16	down
ENSMUSG00000031445	Proz	0.412472	-1.27763	9.11495e-06	4.10204e-05	down
ENSMUSG00000028602	Tnfrsf8	0.437619	-1.19225	0.0153969	0.0346813	down
ENSMUSG00000049939	Lrrc4	0.308823	-1.69515	0.000398728	0.00129338	down
ENSMUSG00000044468	Tent5c	3.07102	1.61872	4.01876e-09	3.21908e-08	up
ENSMUSG00000006221	Hspb7	0.458776	-1.12414	4.15862e-05	0.000164127	down
ENSMUSG00000045636	Mtus1	0.439672	-1.1855	4.91459e-08	3.32593e-07	down
ENSMUSG00000030309	Caprin2	2.11407	1.08002	1.29899e-07	8.16198e-07	up
ENSMUSG00000106847	Peg13	0.460364	-1.11915	1.36431e-15	3.37423e-14	down
ENSMUSG00000109656	Gm45548	0.396693	-1.33391	0.000157168	0.000553419	down
ENSMUSG00000084964	Gm15503	2.8998	1.53595	0.0225983	0.0485608	up
ENSMUSG00000008690	Ncaph2	2.35645	1.23661	1.08906e-15	2.7591e-14	up
ENSMUSG00000003068	Stk11	2.14893	1.10362	6.21814e-13	9.44478e-12	up
ENSMUSG00000033024	Klra9	0.474826	-1.07453	0.0109476	0.025605	down
ENSMUSG00000057729	Prtn3	0.447476	-1.16012	3.71257e-05	0.000147822	down
ENSMUSG00000038943	Prc1	3.57162	1.83658	5.47871e-23	6.68301e-21	up
ENSMUSG00000022802	Lmln	2.48682	1.3143	6.05895e-10	5.54054e-09	up
ENSMUSG00000000617	Grm6	0.271618	-1.88035	0.00141038	0.00409558	down
ENSMUSG00000115979	Gm49410	4.72228	2.23948	0.00333831	0.0088942	up
ENSMUSG00000042406	Atf4	2.40331	1.26502	3.65373e-16	1.00699e-14	up
ENSMUSG00000090115	Usp49	3.73563	1.90135	1.53435e-21	1.32984e-19	up
ENSMUSG00000020415	Pttg1	3.33981	1.73976	2.47591e-17	8.40662e-16	up
ENSMUSG00000041849	Card6	0.462464	-1.11259	6.24953e-11	6.75585e-10	down
ENSMUSG00000024663	Rab3il1	3.22658	1.69	1.36398e-11	1.63951e-10	up
ENSMUSG00000051517	Arhgef39	3.25359	1.70203	7.1964e-19	3.35397e-17	up
ENSMUSG00000097357	Gm16793	2.09623	1.0678	0.00356734	0.00944076	up
ENSMUSG00000079852	Klra4	0.496736	-1.00945	0.00189212	0.00533155	down
ENSMUSG00000014030	Pax5	0.438922	-1.18796	2.63761e-08	1.86416e-07	down
ENSMUSG00000027778	Ift80	2.05624	1.04001	2.23596e-10	2.20703e-09	up
ENSMUSG00000000223	Drp2	4.19053	2.06713	3.32828e-07	1.94529e-06	up
ENSMUSG00000019726	Lyst	0.498504	-1.00432	1.68692e-09	1.43748e-08	down
ENSMUSG00000068686	Cd59b	3.17469	1.66661	5.13306e-13	7.89373e-12	up
ENSMUSG00000020717	Pecam1	0.474042	-1.07691	5.253e-13	8.06562e-12	down
ENSMUSG00000046748	Tmem45a2	0.359145	-1.47736	0.00639004	0.0158695	down
ENSMUSG00000041408	Wapl	2.28004	1.18906	9.88025e-12	1.21799e-10	up
ENSMUSG00000040850	Psme4	2.67722	1.42073	1.82457e-21	1.54082e-19	up
ENSMUSG00000049130	C5ar1	0.390281	-1.35741	7.40173e-07	4.07312e-06	down
ENSMUSG00000030041	M1ap	4.68225	2.2272	2.4837e-09	2.0622e-08	up
ENSMUSG00000025899	Alkbh8	2.46254	1.30014	4.39058e-19	2.12652e-17	up
ENSMUSG00000060743	H3f3a	2.01454	1.01045	3.16182e-15	7.29064e-14	up
ENSMUSG00000035246	Pcyt1b	4.36487	2.12594	1.9059e-31	1.71193e-28	up
ENSMUSG00000032344	Cgas	2.12003	1.08409	4.38559e-06	2.10349e-05	up
ENSMUSG00000021464	Ror2	0.426609	-1.22901	1.18807e-05	5.21721e-05	down
ENSMUSG00000024678	Ms4a4d	0.434637	-1.20212	1.42364e-05	6.1613e-05	down
ENSMUSG00000044026	Slc35g1	2.64908	1.40549	2.96394e-21	2.29688e-19	up
ENSMUSG00000027601	Mtfr1	3.45844	1.79012	2.65779e-21	2.10926e-19	up
ENSMUSG00000056821	1700028I16Rik	0.250151	-1.99913	0.000489714	0.00155758	down
ENSMUSG00000036882	Arhgap33	2.81254	1.49188	6.82919e-17	2.16616e-15	up
ENSMUSG00000037315	Jade3	2.10161	1.0715	6.68206e-11	7.14912e-10	up
ENSMUSG00000078762	Haus5	2.6219	1.39061	3.8208e-12	5.04024e-11	up
ENSMUSG00000059412	Fxyd2	0.313251	-1.67461	0.000133586	0.000477184	down
ENSMUSG00000032679	Cd59a	2.98901	1.57967	1.22689e-16	3.70713e-15	up
ENSMUSG00000060279	Ap2a1	2.53794	1.34366	4.86486e-25	1.05642e-22	up
ENSMUSG00000054626	Xlr	2.63412	1.39732	0.00966439	0.0229128	up
ENSMUSG00000036775	Decr2	0.420769	-1.2489	8.46844e-06	3.84291e-05	down
ENSMUSG00000007888	Crlf1	7.26792	2.86154	0.00126125	0.00370336	up
ENSMUSG00000115207	Gm49132	3.9245	1.97251	4.67474e-06	2.22811e-05	up
ENSMUSG00000029417	Cxcl9	0.458222	-1.12588	1.61288e-05	6.89724e-05	down
ENSMUSG00000018983	E2f2	4.15633	2.05531	9.89716e-16	2.53339e-14	up
ENSMUSG00000048616	Nog	0.208135	-2.26441	0.0227403	0.048834	down
ENSMUSG00000040749	Siah1b	2.56545	1.35921	3.29646e-11	3.73089e-10	up
ENSMUSG00000031344	Gabrq	0.220684	-2.17995	2.04138e-05	8.5665e-05	down
ENSMUSG00000115044	Gm48978	0.263033	-1.92669	0.00868627	0.0208659	down
ENSMUSG00000069306	Hist1h4m	2.046	1.03281	5.42139e-09	4.27332e-08	up
ENSMUSG00000114422	Gm30411	0.344692	-1.53662	0.00191175	0.00538072	down
ENSMUSG00000028859	Csf3r	0.421293	-1.24711	8.77876e-08	5.68219e-07	down
ENSMUSG00000028862	Map3k6	2.05719	1.04067	1.02646e-06	5.5039e-06	up
ENSMUSG00000035364	4930524J08Rik	2.47139	1.30532	0.00693027	0.0170611	up
ENSMUSG00000049092	Gpr137c	0.419167	-1.2544	0.00183007	0.00517738	down
ENSMUSG00000042035	Igsf3	3.12048	1.64177	6.72933e-14	1.21109e-12	up
ENSMUSG00000074151	Nlrc5	0.39502	-1.34	1.87442e-14	3.71519e-13	down
ENSMUSG00000106239	Gm9260	3.02177	1.59539	0.000406963	0.00131685	up
ENSMUSG00000003779	Kif20a	3.46832	1.79424	7.16344e-32	7.07784e-29	up
ENSMUSG00000006205	Htra1	0.476486	-1.06949	6.41745e-12	8.15532e-11	down
ENSMUSG00000028312	Smc2	3.56785	1.83505	3.37991e-19	1.67815e-17	up
ENSMUSG00000031167	Rbm3	2.88466	1.5284	4.01832e-23	5.05771e-21	up
ENSMUSG00000022586	Ly6i	0.195461	-2.35505	0.0117899	0.0273514	down
ENSMUSG00000045381	Olfr433	0.276262	-1.85589	0.000468806	0.00149783	down
ENSMUSG00000039683	Sdk1	0.488978	-1.03216	0.0101674	0.0239729	down
ENSMUSG00000018909	Arrb1	3.47161	1.79561	5.31023e-22	5.14389e-20	up
ENSMUSG00000021118	Plek2	7.68596	2.94223	4.41578e-07	2.53222e-06	up
ENSMUSG00000021123	Rdh12	0.41098	-1.28286	3.82233e-06	1.85085e-05	down
ENSMUSG00000030786	Itgam	0.424409	-1.23647	5.41924e-09	4.27332e-08	down
ENSMUSG00000048922	Cdca2	2.45001	1.29279	1.06764e-17	3.90695e-16	up
ENSMUSG00000075704	Txnrd2	4.29758	2.10352	2.39556e-21	1.94809e-19	up
ENSMUSG00000042379	Esm1	0.224302	-2.15649	7.60841e-09	5.85702e-08	down
ENSMUSG00000026536	Ifi211	0.233552	-2.09818	0.00350147	0.00928386	down
ENSMUSG00000112569	Gm33111	4.12665	2.04497	0.00027867	0.000935257	up
ENSMUSG00000026389	Steap3	3.13626	1.64905	3.64911e-14	6.89388e-13	up
ENSMUSG00000011831	Evi5	2.59513	1.37581	5.04088e-14	9.32705e-13	up
ENSMUSG00000045826	Ptprcap	0.405568	-1.30198	6.93132e-15	1.50022e-13	down
ENSMUSG00000042712	Tceal9	2.05069	1.03611	6.0448e-08	4.03143e-07	up
ENSMUSG00000066878	Gm10184	2.60616	1.38192	3.29503e-32	3.83018e-29	up
ENSMUSG00000032202	Rab27a	0.422307	-1.24364	1.98769e-16	5.73413e-15	down
ENSMUSG00000048087	Gm4737	2.18943	1.13055	2.37539e-13	3.87715e-12	up
ENSMUSG00000045394	Epcam	0.431832	-1.21146	0.000405821	0.00131401	down
ENSMUSG00000030772	Dkk3	0.446075	-1.16464	1.98564e-05	8.3549e-05	down
ENSMUSG00000030218	Mgp	0.497436	-1.00742	1.49625e-05	6.44312e-05	down
ENSMUSG00000031097	Tnni2	0.458278	-1.12571	0.018335	0.0404871	down
ENSMUSG00000028906	Epb41	2.89617	1.53415	1.16343e-11	1.4148e-10	up
ENSMUSG00000114036	Gm48228	2.80513	1.48807	0.00011187	0.000406434	up
ENSMUSG00000021193	Pitrm1	2.90618	1.53912	2.34857e-25	5.80127e-23	up
ENSMUSG00000032589	Bsn	2.48307	1.31213	7.78109e-26	2.07787e-23	up
ENSMUSG00000039997	Ifi203	0.29415	-1.76538	1.00029e-09	8.83236e-09	down
ENSMUSG00000062012	Zfp13	0.474585	-1.07526	0.0207083	0.0449443	down
ENSMUSG00000021094	Dhrs7	0.486656	-1.03903	3.05964e-08	2.14403e-07	down
ENSMUSG00000101389	Ms4a4a	0.430367	-1.21636	0.00790676	0.0191877	down
ENSMUSG00000026490	Cdc42bpa	2.51042	1.32793	2.02486e-23	2.8581e-21	up
ENSMUSG00000032322	Pstpip1	0.422434	-1.2432	4.96372e-14	9.21014e-13	down
ENSMUSG00000033055	Ankrd54	2.14924	1.10383	3.68948e-13	5.80939e-12	up
ENSMUSG00000094322	Ighv9-4	0.265145	-1.91515	0.000167041	0.000584125	down
ENSMUSG00000022671	Mzt2	2.05143	1.03663	3.36146e-11	3.8001e-10	up
ENSMUSG00000106943	Dancr	2.0411	1.02935	5.70038e-05	0.000219111	up
ENSMUSG00000005986	Ankrd13d	0.453147	-1.14195	5.97472e-09	4.6722e-08	down
ENSMUSG00000089961	Gm16567	0.38012	-1.39547	0.00575133	0.0144504	down
ENSMUSG00000033029	1700088E04Rik	0.478364	-1.06382	0.0105565	0.024807	down
ENSMUSG00000048120	Entpd1	0.332505	-1.58855	1.37992e-12	1.98174e-11	down
ENSMUSG00000090958	Lrrc32	0.404961	-1.30414	3.09444e-10	2.97563e-09	down
ENSMUSG00000037972	Snn	0.461899	-1.11435	1.50394e-10	1.52398e-09	down
ENSMUSG00000026463	Atp2b4	3.52857	1.81908	2.86862e-21	2.24059e-19	up
ENSMUSG00000022100	Xpo7	3.85512	1.94678	8.543e-12	1.06272e-10	up
ENSMUSG00000020739	Nup85	2.63954	1.40029	6.11799e-26	1.67913e-23	up
ENSMUSG00000085030	2810455O05Rik	2.46486	1.3015	0.000238705	0.000809655	up
ENSMUSG00000026348	Acmsd	4.05084	2.01822	2.06101e-13	3.40817e-12	up
ENSMUSG00000090019	Gimap1	0.465919	-1.10185	3.49727e-17	1.15568e-15	down
ENSMUSG00000043613	Mmp3	6.40379	2.67893	0.00553675	0.0139787	up
ENSMUSG00000056054	S100a8	0.402886	-1.31155	0.00477145	0.0122469	down
ENSMUSG00000075600	Zc3h3	0.498203	-1.00519	1.80824e-06	9.28121e-06	down
ENSMUSG00000028212	Ccne2	3.81881	1.93312	5.19691e-15	1.14616e-13	up
ENSMUSG00000033016	Nfatc1	0.430555	-1.21573	4.50638e-22	4.4975e-20	down
ENSMUSG00000038482	Tfdp1	2.00335	1.00241	6.1897e-13	9.40882e-12	up
ENSMUSG00000078588	Ccdc24	4.62729	2.21017	6.70184e-09	5.20891e-08	up
ENSMUSG00000057337	Chst3	0.377891	-1.40396	5.79555e-20	3.36841e-18	down
ENSMUSG00000073002	Vamp5	2.00535	1.00386	7.44081e-07	4.09348e-06	up
ENSMUSG00000023089	Ndufa5	2.02833	1.02029	5.71635e-14	1.04787e-12	up
ENSMUSG00000032897	Nfyc	2.19718	1.13565	8.54011e-15	1.81855e-13	up
ENSMUSG00000046062	Ppp1r15b	2.04437	1.03166	6.57319e-13	9.96874e-12	up
ENSMUSG00000049902	4921517D22Rik	3.25802	1.70399	0.0054994	0.013888	up
ENSMUSG00000030956	Fam53b	2.56476	1.35882	7.73254e-11	8.16254e-10	up
ENSMUSG00000073407	Gm6034	2.95553	1.56342	3.80748e-06	1.84501e-05	up
ENSMUSG00000043932	Klri2	0.436082	-1.19733	0.00011163	0.000405649	down
ENSMUSG00000048251	Bcl11b	0.444831	-1.16867	1.02646e-07	6.57772e-07	down
ENSMUSG00000025738	Fbxl16	0.350923	-1.51077	0.00107824	0.00321375	down
ENSMUSG00000108026	Gm44007	0.0591199	-4.08021	0.00657701	0.0162704	down
ENSMUSG00000007036	Abhd16a	2.01443	1.01037	1.18939e-12	1.73074e-11	up
ENSMUSG00000096715	Igkv3-4	0.467948	-1.09558	0.000118548	0.000428739	down
ENSMUSG00000020063	Sirt1	2.01375	1.00989	2.74562e-07	1.62992e-06	up
ENSMUSG00000021356	Irf4	0.423755	-1.2387	1.08132e-10	1.12174e-09	down
ENSMUSG00000004032	Gstm5	4.06858	2.02452	5.90095e-19	2.80215e-17	up
ENSMUSG00000005161	Prdx2	4.53607	2.18144	1.74135e-19	9.15184e-18	up
ENSMUSG00000052926	Rnaseh2a	3.22187	1.6879	7.98182e-24	1.25182e-21	up
ENSMUSG00000029299	Abcg3	0.452518	-1.14395	4.91743e-11	5.39552e-10	down
ENSMUSG00000051811	Cox6b2	3.82445	1.93525	2.44858e-21	1.98305e-19	up
ENSMUSG00000036112	Metap2	3.55525	1.82995	3.25226e-22	3.34729e-20	up
ENSMUSG00000049184	Purg	2.15959	1.11076	3.88832e-08	2.68099e-07	up
ENSMUSG00000055652	Klhl25	2.14922	1.10381	3.81802e-07	2.20673e-06	up
ENSMUSG00000022033	Pbk	2.73123	1.44955	1.10818e-18	4.96571e-17	up
ENSMUSG00000022034	Esco2	3.85212	1.94565	3.11443e-16	8.70499e-15	up
ENSMUSG00000022032	Scara5	0.310542	-1.68714	0.000292468	0.000975764	down
ENSMUSG00000045216	Hs6st1	2.45936	1.29829	1.05579e-09	9.28918e-09	up
ENSMUSG00000040549	Ckap5	2.15122	1.10516	6.10163e-16	1.62718e-14	up
ENSMUSG00000038370	Pcp4l1	0.493987	-1.01746	2.8932e-05	0.000118149	down
ENSMUSG00000022177	Haus4	2.1443	1.10051	1.60902e-09	1.37704e-08	up
ENSMUSG00000021943	Gdf10	0.488689	-1.03301	2.19115e-05	9.14067e-05	down
ENSMUSG00000050891	Tatdn1	2.28702	1.19347	3.47285e-12	4.59967e-11	up
ENSMUSG00000031494	Cd209a	0.281004	-1.83134	1.87515e-22	2.04722e-20	down
ENSMUSG00000042377	Fam83g	3.64597	1.8663	6.98323e-17	2.20793e-15	up
ENSMUSG00000031765	Mt1	2.68418	1.42448	1.90905e-12	2.65668e-11	up
ENSMUSG00000041073	Nacad	5.35744	2.42154	1.24886e-18	5.50865e-17	up
ENSMUSG00000064032	Gm10143	5.72693	2.51776	4.32939e-18	1.71802e-16	up
ENSMUSG00000062510	Nsl1	2.81511	1.49319	5.11493e-15	1.12934e-13	up
ENSMUSG00000027079	Clp1	2.3536	1.23487	2.04128e-13	3.3812e-12	up
ENSMUSG00000074646	6430550D23Rik	2.57404	1.36403	0.00169614	0.00483525	up
ENSMUSG00000001995	Sipa1l2	0.408918	-1.29012	6.96068e-16	1.82912e-14	down
ENSMUSG00000060044	Tmem26	0.492938	-1.02052	3.03302e-07	1.78539e-06	down
ENSMUSG00000002458	Rgs19	0.480989	-1.05593	1.31805e-17	4.74425e-16	down
ENSMUSG00000025495	Ptdss2	4.04979	2.01785	1.14467e-17	4.16571e-16	up
ENSMUSG00000028551	Cdkn2c	3.41215	1.77068	2.27911e-18	9.48156e-17	up
ENSMUSG00000026051	1500015O10Rik	0.463078	-1.11067	0.0164875	0.0368397	down
ENSMUSG00000027323	Rad51	2.94379	1.55768	4.06978e-17	1.32711e-15	up
ENSMUSG00000051510	Mafg	2.01245	1.00896	2.09584e-13	3.45709e-12	up
ENSMUSG00000062007	Hsh2d	0.474694	-1.07493	7.39654e-07	4.07139e-06	down
ENSMUSG00000095429	Ighv5-12	0.412853	-1.2763	0.00360745	0.00953797	down
ENSMUSG00000052613	Pcdh15	0.408582	-1.2913	0.000143229	0.000507687	down
ENSMUSG00000025858	Get4	2.13423	1.09372	1.35685e-10	1.38495e-09	up
ENSMUSG00000102202	Gm33280	3.99494	1.99817	3.70464e-10	3.50946e-09	up
ENSMUSG00000034761	Map4k5	2.55084	1.35097	1.34271e-09	1.16018e-08	up
ENSMUSG00000109724	Gm18194	2.13171	1.09201	0.000118594	0.000428827	up
ENSMUSG00000027306	Nusap1	3.72294	1.89644	7.97601e-16	2.08209e-14	up
ENSMUSG00000070717	Gm10300	3.45934	1.7905	7.84732e-05	0.000293639	up
ENSMUSG00000070720	Tmem200b	0.420529	-1.24972	1.65008e-05	7.035e-05	down
ENSMUSG00000023074	Mospd1	2.43145	1.28182	1.5903e-14	3.21986e-13	up
ENSMUSG00000034825	Nrip3	8.29854	3.05286	3.96199e-17	1.29709e-15	up
ENSMUSG00000020990	Cdkl1	3.96939	1.98892	5.54545e-13	8.49486e-12	up
ENSMUSG00000111088	9430081H08Rik	2.39222	1.25835	0.0190142	0.041741	up
ENSMUSG00000031389	Arhgap4	0.491777	-1.02392	4.27691e-13	6.64957e-12	down
ENSMUSG00000023072	Cep89	2.79658	1.48366	1.77123e-11	2.08713e-10	up
ENSMUSG00000054693	Adam10	2.03322	1.02377	3.60335e-14	6.81396e-13	up
ENSMUSG00000021569	Trip13	2.03343	1.02392	1.36962e-08	1.01254e-07	up
ENSMUSG00000104467	Gm37660	4.25549	2.08932	0.000243143	0.000823578	up
ENSMUSG00000027954	Efna1	0.372745	-1.42374	1.67038e-06	8.62064e-06	down
ENSMUSG00000074476	Spc24	2.96867	1.56982	8.54842e-19	3.91031e-17	up
ENSMUSG00000052270	Fpr2	0.427198	-1.22702	4.23427e-05	0.000166647	down
ENSMUSG00000096292	Gm2666	0.247291	-2.01572	0.00192082	0.00540319	down
ENSMUSG00000108176	Gm43965	3.29207	1.719	0.000437718	0.00140601	up
ENSMUSG00000037621	Atoh8	0.221024	-2.17773	5.88272e-15	1.28593e-13	down
ENSMUSG00000000817	Fasl	0.477191	-1.06736	0.0183625	0.0405342	down
ENSMUSG00000004099	Dnmt1	2.29641	1.19938	3.18839e-15	7.34332e-14	up
ENSMUSG00000004105	Angptl2	0.425765	-1.23187	2.6909e-11	3.08082e-10	down
ENSMUSG00000020427	Igfbp3	0.407392	-1.29551	5.84314e-11	6.33386e-10	down
ENSMUSG00000037443	Cep85	2.4194	1.27465	8.00494e-17	2.50294e-15	up
ENSMUSG00000020185	E2f7	3.82761	1.93644	7.38176e-23	8.53047e-21	up
ENSMUSG00000093954	Gm16867	4.84799	2.27739	6.19259e-16	1.6478e-14	up
ENSMUSG00000027452	Acss1	2.18912	1.13035	2.19154e-14	4.28358e-13	up
ENSMUSG00000027454	Gins1	3.4889	1.80277	3.84093e-21	2.90807e-19	up
ENSMUSG00000029673	Auts2	0.390012	-1.35841	0.0135373	0.0309691	down
ENSMUSG00000027514	Zbp1	0.446642	-1.16281	1.33671e-10	1.3651e-09	down
ENSMUSG00000027510	Rbm38	2.6836	1.42417	2.26733e-11	2.63402e-10	up
ENSMUSG00000027513	Pck1	0.108187	-3.20839	0.0203368	0.0442205	down
ENSMUSG00000072620	Slfn2	0.448767	-1.15596	2.38572e-19	1.23092e-17	down
ENSMUSG00000028496	Mllt3	2.47536	1.30764	9.01472e-21	6.2947e-19	up
ENSMUSG00000032113	Chek1	2.43093	1.28151	2.43103e-13	3.95255e-12	up
ENSMUSG00000032109	Nlrx1	0.398947	-1.32573	7.46519e-08	4.88799e-07	down
ENSMUSG00000015668	Pdzd11	2.2058	1.1413	6.99434e-18	2.66311e-16	up
ENSMUSG00000024530	Prelid3a	5.35332	2.42043	0.000605069	0.0018898	up
ENSMUSG00000031438	Rnf128	3.88646	1.95846	4.75619e-07	2.71718e-06	up
ENSMUSG00000001403	Ube2c	4.18402	2.06489	9.7325e-19	4.42124e-17	up
ENSMUSG00000048285	Frmd6	0.456681	-1.13074	1.89538e-12	2.64324e-11	down
ENSMUSG00000051592	Ccnb3	33.3685	5.06042	0.0011826	0.00349318	up
ENSMUSG00000061132	Blnk	0.391965	-1.3512	4.1233e-16	1.12387e-14	down
ENSMUSG00000049858	Suox	2.4893	1.31574	9.47382e-09	7.17288e-08	up
ENSMUSG00000096649	Ighv1-31	0.149529	-2.7415	0.000226555	0.000772687	down
ENSMUSG00000002111	Spi1	0.497675	-1.00672	1.80304e-21	1.52918e-19	down
ENSMUSG00000037725	Ckap2	3.85205	1.94563	3.4353e-29	2.05712e-26	up
ENSMUSG00000048001	Hes5	0.44135	-1.18	0.00086815	0.0026292	down
ENSMUSG00000032586	Traip	2.98217	1.57636	1.40757e-16	4.18271e-15	up
ENSMUSG00000047880	Cxcr5	0.382419	-1.38677	1.76397e-17	6.15862e-16	down
ENSMUSG00000002100	Mybpc3	0.331642	-1.5923	0.00335091	0.00892537	down
ENSMUSG00000022678	Nde1	2.0409	1.02921	7.55888e-18	2.84516e-16	up
ENSMUSG00000022673	Mcm4	2.87363	1.52288	3.66384e-23	4.79477e-21	up
ENSMUSG00000022824	Muc13	0.432458	-1.20937	1.58278e-05	6.78507e-05	down
ENSMUSG00000053846	Lipg	0.244111	-2.03439	1.17491e-05	5.16747e-05	down
ENSMUSG00000048481	Mypop	0.416828	-1.26247	3.41918e-06	1.67161e-05	down
ENSMUSG00000035504	Reep6	3.62286	1.85713	3.45549e-14	6.55316e-13	up
ENSMUSG00000030688	Stard10	2.92421	1.54805	1.44671e-13	2.45605e-12	up
ENSMUSG00000032815	Fanca	2.08449	1.05969	8.01371e-10	7.15908e-09	up
ENSMUSG00000044165	Bcl2l15	3.02582	1.59732	0.00105444	0.00314565	up
ENSMUSG00000026779	Mastl	3.81654	1.93226	1.43324e-23	2.162e-21	up
ENSMUSG00000026778	Prkcq	0.429501	-1.21927	1.41885e-09	1.22276e-08	down
ENSMUSG00000040455	Usp45	2.41419	1.27154	1.31813e-11	1.58729e-10	up
ENSMUSG00000026770	Il2ra	0.427218	-1.22696	4.86769e-05	0.000189575	down
ENSMUSG00000038695	Josd2	3.40297	1.7668	1.54282e-12	2.19493e-11	up
ENSMUSG00000039782	Cpeb2	0.449728	-1.15287	7.7375e-07	4.24488e-06	down
ENSMUSG00000002699	Lcp2	0.487941	-1.03522	7.92298e-13	1.18521e-11	down
ENSMUSG00000031762	Mt2	3.82111	1.93399	2.90854e-18	1.19244e-16	up
ENSMUSG00000028028	Alpk1	0.350495	-1.51253	0.00116601	0.00345144	down
ENSMUSG00000060550	H2-Q7	0.24683	-2.01841	2.17842e-14	4.26216e-13	down
ENSMUSG00000024660	Incenp	2.73571	1.45192	2.17894e-18	9.1613e-17	up
ENSMUSG00000038400	Pmepa1	0.4915	-1.02474	3.10371e-07	1.82266e-06	down
ENSMUSG00000019971	Cep290	3.06353	1.61519	2.15703e-05	9.01355e-05	up
ENSMUSG00000050097	Ces2b	3.06321	1.61504	0.0208962	0.0453022	up
ENSMUSG00000000568	Hnrnpd	2.52262	1.33492	7.48213e-27	2.54921e-24	up
ENSMUSG00000024143	Rhoq	0.463946	-1.10797	3.84683e-13	6.03791e-12	down
ENSMUSG00000038037	Socs1	0.389181	-1.36149	1.08678e-09	9.53634e-09	down
ENSMUSG00000044583	Tlr7	0.425525	-1.23268	1.13641e-10	1.17574e-09	down
ENSMUSG00000029359	Tesc	0.376935	-1.40761	4.96699e-07	2.82861e-06	down
ENSMUSG00000031546	Gins4	2.23509	1.16033	1.90328e-14	3.76861e-13	up
ENSMUSG00000056643	Chst13	0.401414	-1.31684	0.00244346	0.00671468	down
ENSMUSG00000050558	Prokr2	0.368918	-1.43863	0.00183141	0.00518044	down
ENSMUSG00000073792	Alg6	2.49809	1.32083	7.24061e-17	2.27837e-15	up
ENSMUSG00000025395	Prim1	3.22881	1.691	1.37562e-26	4.24744e-24	up
ENSMUSG00000096006	Gm21596	2.41459	1.27178	5.25e-07	2.97501e-06	up
ENSMUSG00000068394	Cep152	2.20895	1.14336	3.1454e-19	1.57757e-17	up
ENSMUSG00000022747	St3gal6	2.47793	1.30914	2.64094e-07	1.57334e-06	up
ENSMUSG00000107505	Gm18009	0.184649	-2.43715	0.00385464	0.0101104	down
ENSMUSG00000102550	Gm8276	2.16646	1.11534	0.000152267	0.000537409	up
ENSMUSG00000078812	Eif5a	2.02422	1.01736	6.51941e-12	8.27956e-11	up
ENSMUSG00000061887	Ssbp3	2.59263	1.37442	7.932e-15	1.6927e-13	up
ENSMUSG00000022257	Laptm4b	0.488075	-1.03483	4.44605e-06	2.12921e-05	down
ENSMUSG00000039253	Fn3krp	3.07582	1.62097	7.4135e-08	4.85898e-07	up
ENSMUSG00000091712	Sec14l5	0.275693	-1.85887	3.15663e-06	1.55363e-05	down
ENSMUSG00000022099	Dmtn	4.66612	2.22222	4.21004e-12	5.52055e-11	up
ENSMUSG00000027907	S100a11	0.444287	-1.17044	1.6604e-12	2.33366e-11	down
ENSMUSG00000024056	Ndc80	3.0229	1.59593	9.47565e-13	1.39738e-11	up
ENSMUSG00000058729	Lin9	2.51271	1.32924	1.36257e-13	2.32228e-12	up
ENSMUSG00000027784	Ppm1l	2.1225	1.08576	1.17357e-12	1.71025e-11	up
ENSMUSG00000021697	Depdc1b	2.79523	1.48297	4.67593e-16	1.26577e-14	up
ENSMUSG00000066363	Serpina3f	0.494708	-1.01535	1.72514e-05	7.33288e-05	down
ENSMUSG00000018398	2021-09-08	2.93973	1.55569	2.00608e-22	2.16624e-20	up
ENSMUSG00000043340	6530409C15Rik	2.69859	1.43221	3.56046e-07	2.06936e-06	up
ENSMUSG00000019820	Utrn	0.474617	-1.07516	1.26066e-09	1.09503e-08	down
ENSMUSG00000039697	Ncoa7	2.52772	1.33784	1.4129e-12	2.02175e-11	up
ENSMUSG00000019842	Traf3ip2	0.422614	-1.24259	7.30615e-10	6.58954e-09	down
ENSMUSG00000079450	Cldn34c1	2.75727	1.46324	5.95517e-08	3.97971e-07	up
ENSMUSG00000074203	G430095P16Rik	3.72319	1.89654	1.90573e-12	2.65392e-11	up
ENSMUSG00000049800	Sertad2	2.53907	1.3443	1.59071e-12	2.24368e-11	up
ENSMUSG00000094621	CAAA01098150.1	0.410144	-1.2858	5.23132e-06	2.46957e-05	down
ENSMUSG00000063660	Olfr98	0.0611499	-4.03151	0.00368617	0.00972009	down
ENSMUSG00000093861	Igkv1-110	0.390241	-1.35756	3.33075e-05	0.000134242	down
ENSMUSG00000001741	Il16	0.42014	-1.25106	5.00668e-14	9.27245e-13	down
ENSMUSG00000060244	Alyref2	0.461562	-1.1154	4.05301e-05	0.000160183	down
ENSMUSG00000031262	Cenpi	3.26625	1.70763	8.06923e-21	5.75654e-19	up
ENSMUSG00000035109	Shc4	3.18514	1.67136	1.07629e-08	8.0624e-08	up
ENSMUSG00000034765	Dusp5	0.419554	-1.25307	4.59886e-13	7.11993e-12	down
ENSMUSG00000018648	Dusp14	0.325854	-1.6177	0.0121243	0.0280188	down
ENSMUSG00000028152	Tspan5	0.436225	-1.19685	2.17367e-08	1.55913e-07	down
ENSMUSG00000026205	Slc23a3	2.70251	1.4343	0.017151	0.0381969	up
ENSMUSG00000049555	Tmie	0.239024	-2.06477	7.63167e-06	3.49015e-05	down
ENSMUSG00000027490	E2f1	3.46285	1.79196	1.1258e-20	7.59279e-19	up
ENSMUSG00000036106	Prr5	0.4636	-1.10905	2.22698e-10	2.20123e-09	down
ENSMUSG00000053297	AI854703	0.414651	-1.27003	0.0129979	0.0298629	down
ENSMUSG00000018548	Trim37	2.17866	1.12344	7.62773e-15	1.63483e-13	up
ENSMUSG00000005667	Mthfd2	2.70287	1.43449	4.01615e-16	1.10074e-14	up
ENSMUSG00000072721	Klra14-ps	0.325483	-1.61935	0.000316988	0.00104989	down
ENSMUSG00000030087	Klf15	0.424441	-1.23636	1.53439e-07	9.50505e-07	down
ENSMUSG00000032131	Abcg4	4.40168	2.13805	3.0168e-21	2.32871e-19	up
ENSMUSG00000042453	Reln	3.10758	1.63579	1.53905e-13	2.60165e-12	up
ENSMUSG00000026197	Zfand2b	2.32681	1.21835	8.47587e-13	1.25839e-11	up
ENSMUSG00000026198	Abcb6	4.54593	2.18457	4.51285e-25	9.90872e-23	up
ENSMUSG00000026196	Bard1	2.8752	1.52366	5.25978e-18	2.05412e-16	up
ENSMUSG00000044456	Rin3	0.436988	-1.19434	6.07992e-18	2.33292e-16	down
ENSMUSG00000021485	Mxd3	3.04484	1.60637	1.87672e-08	1.35796e-07	up
ENSMUSG00000049103	Ccr2	0.403065	-1.31092	9.66218e-17	2.96482e-15	down
ENSMUSG00000041431	Ccnb1	4.38526	2.13266	9.68912e-30	6.6023e-27	up
ENSMUSG00000036853	Mcoln3	0.420806	-1.24877	9.53343e-07	5.14446e-06	down
ENSMUSG00000063239	Grm4	0.0694905	-3.84704	0.0145151	0.0329541	down
ENSMUSG00000016206	H2-M3	0.460841	-1.11766	1.17307e-09	1.0248e-08	down
ENSMUSG00000022048	Dpysl2	0.460411	-1.119	4.46058e-10	4.17158e-09	down
ENSMUSG00000059456	Ptk2b	0.451522	-1.14713	3.76494e-19	1.85072e-17	down
ENSMUSG00000032375	Aph1b	0.477722	-1.06576	6.89379e-05	0.000260529	down
ENSMUSG00000038855	Itpkb	0.429788	-1.2183	5.98646e-25	1.27033e-22	down
ENSMUSG00000028678	Kif2c	3.50756	1.81047	3.94497e-24	6.60648e-22	up
ENSMUSG00000029217	Tec	0.450567	-1.15019	1.05067e-09	9.25234e-09	down
ENSMUSG00000079339	Ifit1bl1	0.464085	-1.10754	0.000339201	0.00111679	down
ENSMUSG00000076543	Igkv4-74	0.416726	-1.26283	4.26058e-05	0.000167615	down
ENSMUSG00000094315	Igkv4-78	0.388064	-1.36563	0.000360518	0.00118087	down
ENSMUSG00000018509	Cenpv	2.42532	1.27817	1.92225e-14	3.80236e-13	up
ENSMUSG00000063887	Nlgn1	3.71173	1.89209	1.25336e-22	1.42343e-20	up
ENSMUSG00000024197	Plin3	0.459785	-1.12097	0.000733267	0.00225176	down
ENSMUSG00000000248	Clec2g	0.448026	-1.15835	9.07328e-09	6.89604e-08	down
ENSMUSG00000039512	Uhrf1bp1	2.23191	1.15828	3.39397e-12	4.49961e-11	up
ENSMUSG00000033027	Klrc3	0.381945	-1.38856	0.00804549	0.0194885	down
ENSMUSG00000025917	Cops5	2.03806	1.02719	1.06449e-17	3.90266e-16	up
ENSMUSG00000030282	Cmas	2.5365	1.34284	4.56535e-12	5.95877e-11	up
ENSMUSG00000033847	Pla2g4c	5.49011	2.45684	1.30308e-35	3.21876e-32	up
ENSMUSG00000043004	Gng2	0.459295	-1.12251	3.38162e-12	4.48785e-11	down
ENSMUSG00000062198	2700097O09Rik	2.22444	1.15344	6.91067e-08	4.55054e-07	up
ENSMUSG00000041219	Arhgap11a	2.474	1.30684	9.97568e-16	2.55019e-14	up
ENSMUSG00000060470	Adgrg3	0.406254	-1.29955	2.88499e-05	0.000117863	down
ENSMUSG00000024997	Prdx3	2.67812	1.42122	1.6432e-21	1.39963e-19	up
ENSMUSG00000025001	Hells	2.24904	1.16931	5.4893e-12	7.08378e-11	up
ENSMUSG00000023984	Gm20517	2.88501	1.52858	3.38773e-08	2.36054e-07	up
ENSMUSG00000043384	Gprasp1	0.407364	-1.29561	2.58084e-20	1.62939e-18	down
ENSMUSG00000027068	Dhrs9	0.424411	-1.23647	0.0105334	0.0247592	down
ENSMUSG00000025189	Cnnm1	3.22693	1.69016	0.00045298	0.00145055	up
ENSMUSG00000031749	St3gal2	2.21524	1.14746	1.62381e-13	2.73323e-12	up
ENSMUSG00000029135	Fosl2	0.466431	-1.10027	2.28147e-05	9.48142e-05	down
ENSMUSG00000029136	Rbks	2.85762	1.51481	6.54158e-14	1.18161e-12	up
ENSMUSG00000075266	Cenpw	3.57776	1.83906	1.07816e-14	2.25455e-13	up
ENSMUSG00000115289	Gm49164	2.65503	1.40873	1.83785e-15	4.43983e-14	up
ENSMUSG00000028923	Necap2	2.13366	1.09333	1.40645e-09	1.21262e-08	up
ENSMUSG00000028927	Padi2	0.430602	-1.21557	5.52768e-12	7.1254e-11	down
ENSMUSG00000060093	Hist1h4a	4.22325	2.07835	0.00401416	0.0104856	up
ENSMUSG00000031691	Tnpo2	2.0782	1.05534	2.75908e-18	1.13352e-16	up
ENSMUSG00000106978	N4bp2os	2.12849	1.08983	5.67539e-05	0.000218321	up
ENSMUSG00000030468	Siglecg	0.461771	-1.11475	3.17172e-11	3.60002e-10	down
ENSMUSG00000019768	Esr1	0.463091	-1.11063	0.000233856	0.00079498	down
ENSMUSG00000037106	Fer1l6	3.42788	1.77731	1.20815e-08	8.977e-08	up
ENSMUSG00000080223	Gm13768	0.445844	-1.16539	4.25845e-05	0.000167565	down
ENSMUSG00000015966	Il17rb	0.340512	-1.55422	0.000366266	0.00119672	down
ENSMUSG00000023919	Cenpq	2.61416	1.38635	1.63015e-14	3.29043e-13	up
ENSMUSG00000072596	Ear2	0.186392	-2.42359	5.80912e-06	2.72116e-05	down
ENSMUSG00000075184	F930017D23Rik	5.69175	2.50887	9.06544e-14	1.59948e-12	up
ENSMUSG00000098678	Mroh6	2.89974	1.53593	0.00871004	0.0209111	up
ENSMUSG00000024176	Sox8	0.301334	-1.73056	0.0126885	0.0292063	down
ENSMUSG00000033166	Dis3	2.14206	1.099	1.50917e-07	9.36645e-07	up
ENSMUSG00000040522	Tlr8	0.406502	-1.29867	7.52581e-07	4.13564e-06	down
ENSMUSG00000110400	Gm45416	4.80489	2.2645	0.000130163	0.000466139	up
ENSMUSG00000043587	Pxylp1	0.430188	-1.21696	6.64863e-07	3.69574e-06	down
ENSMUSG00000038005	Hpf1	2.08004	1.05661	2.70262e-13	4.35972e-12	up
ENSMUSG00000005611	Mrvi1	0.401113	-1.31792	2.77685e-06	1.37921e-05	down
ENSMUSG00000028539	Artn	6.17803	2.62715	5.09426e-14	9.4082e-13	up
ENSMUSG00000071181	3830408C21Rik	2.02033	1.01459	0.0159643	0.0358041	up
ENSMUSG00000078521	Aunip	2.64415	1.40281	7.17137e-13	1.08096e-11	up
ENSMUSG00000028832	Stmn1	2.18188	1.12557	2.01889e-09	1.70086e-08	up
ENSMUSG00000113029	Gm40578	4.2998	2.10427	2.99872e-09	2.44867e-08	up
ENSMUSG00000040794	C1qtnf4	4.76791	2.25336	4.45433e-08	3.03419e-07	up
ENSMUSG00000073420	Btnl5-ps	0.0999485	-3.32267	0.0137161	0.0313381	down
ENSMUSG00000039157	Fam102a	0.489788	-1.02977	1.47619e-09	1.26775e-08	down
ENSMUSG00000044534	Ackr2	0.448406	-1.15712	3.63748e-05	0.00014533	down
ENSMUSG00000106858	Gm43844	5.24859	2.39193	0.00598268	0.0149696	up
ENSMUSG00000099875	Rbm3-ps	2.87829	1.52521	0.00013088	0.000468453	up
ENSMUSG00000035472	Slc25a21	3.16396	1.66173	2.01252e-14	3.95716e-13	up
ENSMUSG00000047654	Tssk6	2.07242	1.05131	2.2963e-05	9.53904e-05	up
ENSMUSG00000071757	Zhx2	0.298183	-1.74573	2.79856e-28	1.31892e-25	down
ENSMUSG00000006575	Rundc3a	2.90453	1.5383	1.20777e-10	1.24435e-09	up
ENSMUSG00000026489	Coq8a	0.397293	-1.33172	1.58726e-05	6.80092e-05	down
ENSMUSG00000115007	5830448L01Rik	3.77193	1.9153	2.17254e-11	2.53433e-10	up
ENSMUSG00000049037	Clec4a1	0.443615	-1.17262	6.49341e-08	4.30591e-07	down
ENSMUSG00000022385	Gtse1	2.67656	1.42038	4.73002e-11	5.21305e-10	up
ENSMUSG00000000982	Ccl3	0.2684	-1.89755	0.003539	0.00937456	down
ENSMUSG00000033054	Npat	2.04236	1.03024	6.33305e-10	5.78316e-09	up
ENSMUSG00000009112	Bcl2l13	2.29692	1.1997	1.51268e-10	1.53057e-09	up
ENSMUSG00000101878	Gm8203	2.35798	1.23755	2.66781e-12	3.62825e-11	up
ENSMUSG00000113128	Gm47813	6.31972	2.65986	1.60635e-05	6.8723e-05	up
ENSMUSG00000028755	Cda	20.2284	4.33831	2.40175e-06	1.20674e-05	up
ENSMUSG00000028121	Bcar3	0.460792	-1.11781	1.80633e-10	1.80277e-09	down
ENSMUSG00000028645	Slc2a1	0.451713	-1.14652	6.14141e-11	6.64261e-10	down
ENSMUSG00000031465	Angpt2	0.329814	-1.60028	8.08009e-13	1.20688e-11	down
ENSMUSG00000047648	Fbxo30	3.18952	1.67334	8.24821e-13	1.22921e-11	up
ENSMUSG00000094561	Ighv1-22	0.35806	-1.48173	0.0186031	0.0409691	down
ENSMUSG00000051235	Gen1	3.13634	1.64908	3.50194e-21	2.67189e-19	up
ENSMUSG00000008129	4930432K21Rik	0.405853	-1.30097	0.0232124	0.0496805	down
ENSMUSG00000082163	Gm14276	3.01609	1.59268	0.000157585	0.000554395	up
ENSMUSG00000110735	Gm47173	3.43218	1.77912	3.70588e-08	2.56235e-07	up
ENSMUSG00000090659	Zfp493	0.379334	-1.39846	0.00455864	0.0117602	down
ENSMUSG00000082186	Gm12403	5.68319	2.5067	0.00131042	0.00383234	up
ENSMUSG00000032902	Slc16a1	3.10326	1.63378	1.86201e-18	7.94713e-17	up
ENSMUSG00000027469	Tpx2	3.38111	1.7575	1.61377e-24	2.95275e-22	up
ENSMUSG00000038664	Herc1	2.39854	1.26216	9.09549e-17	2.80837e-15	up
ENSMUSG00000002808	Epdr1	4.06515	2.02331	1.40848e-17	5.02399e-16	up
ENSMUSG00000036553	Sh3tc1	0.422759	-1.24209	1.16887e-15	2.93868e-14	down
ENSMUSG00000026096	Osgepl1	2.67385	1.41892	5.89601e-18	2.27117e-16	up
ENSMUSG00000019961	Tmpo	2.11652	1.0817	3.43253e-13	5.43511e-12	up
ENSMUSG00000029578	Wipi2	2.47636	1.30822	3.79999e-15	8.60155e-14	up
ENSMUSG00000050107	Haspin	2.19708	1.13559	1.65843e-11	1.96241e-10	up
ENSMUSG00000112314	Gm49454	10.4067	3.37945	0.00213293	0.00594232	up
ENSMUSG00000047446	Arl4a	3.3285	1.73487	1.03003e-15	2.62637e-14	up
ENSMUSG00000027326	Knl1	3.62242	1.85695	1.33119e-16	3.99176e-15	up
ENSMUSG00000049872	Calhm5	0.400696	-1.31942	0.000108854	0.000396584	down
ENSMUSG00000106415	Gm42893	3.10243	1.6334	1.41793e-05	6.13796e-05	up
ENSMUSG00000050788	Olfr419	7.60692	2.92731	1.78585e-05	7.56487e-05	up
ENSMUSG00000032316	Clk3	2.61424	1.38639	7.70185e-15	1.64715e-13	up
ENSMUSG00000042436	Mfap4	0.437767	-1.19177	4.55642e-12	5.95105e-11	down
ENSMUSG00000025823	Pdia4	0.430389	-1.21629	1.91e-19	9.98503e-18	down
ENSMUSG00000001415	Smg5	2.01455	1.01046	1.80595e-17	6.28299e-16	up
ENSMUSG00000083161	Gm11427	3.14933	1.65505	1.14497e-18	5.09589e-17	up
ENSMUSG00000029730	Mcm7	3.27838	1.71298	3.93009e-21	2.96422e-19	up
ENSMUSG00000074170	Plekhf1	0.378466	-1.40176	1.36297e-05	5.9182e-05	down
ENSMUSG00000078350	Smim1	3.4541	1.78831	1.32193e-28	6.69812e-26	up
ENSMUSG00000025403	Shmt2	2.17374	1.12018	1.76565e-11	2.0818e-10	up
ENSMUSG00000085844	Gm11690	0.383552	-1.38251	0.000453847	0.00145309	down
ENSMUSG00000095105	Edaradd	0.443256	-1.17379	0.000348968	0.00114532	down
ENSMUSG00000040855	Reps2	2.00906	1.00652	2.4308e-06	1.21978e-05	up
ENSMUSG00000010142	Tnfrsf13b	0.403339	-1.30994	5.7319e-14	1.04869e-12	down
ENSMUSG00000030203	Dusp16	0.463758	-1.10856	3.91114e-06	1.88922e-05	down
ENSMUSG00000035498	Cdcp1	0.493435	-1.01907	0.00225988	0.00625719	down
ENSMUSG00000023903	Mmp25	0.47988	-1.05925	6.2766e-06	2.91771e-05	down
ENSMUSG00000022102	Dok2	0.360726	-1.47102	7.26328e-12	9.13039e-11	down
ENSMUSG00000022103	Gfra2	0.495638	-1.01264	2.39033e-08	1.70401e-07	down
ENSMUSG00000031628	Casp3	2.12773	1.08931	3.52301e-20	2.1421e-18	up
ENSMUSG00000034206	Polq	3.15301	1.65673	6.7263e-20	3.8639e-18	up
ENSMUSG00000054612	Mgmt	0.492438	-1.02199	0.000123796	0.000445596	down
ENSMUSG00000026604	Ptpn14	0.420371	-1.25027	4.84125e-14	9.00829e-13	down
ENSMUSG00000091586	Cyp4f17	0.4716	-1.08436	0.0027513	0.00748258	down
ENSMUSG00000097666	A330094K24Rik	8.78406	3.13489	0.000473238	0.00151126	up
ENSMUSG00000000157	Itgb2l	0.445312	-1.16711	0.011912	0.0275894	down
ENSMUSG00000029811	Aoc1	0.287062	-1.80057	0.0199433	0.0434892	down
ENSMUSG00000074006	Omp	7.02689	2.81289	3.32206e-07	1.94223e-06	up
ENSMUSG00000037922	Bank1	0.465864	-1.10202	1.02144e-11	1.25371e-10	down
ENSMUSG00000034175	Rhbdd3	2.12383	1.08667	3.52461e-10	3.34372e-09	up
ENSMUSG00000033416	Gucd1	2.3744	1.24756	2.42604e-11	2.80797e-10	up
ENSMUSG00000006678	Pola1	2.26375	1.17871	1.29434e-13	2.22026e-12	up
ENSMUSG00000026447	Pik3c2b	0.48903	-1.032	4.14989e-13	6.47757e-12	down
ENSMUSG00000028444	Cntfr	0.325291	-1.6202	2.89719e-06	1.43343e-05	down
ENSMUSG00000074607	Tox2	0.468333	-1.09439	1.61525e-08	1.18306e-07	down
ENSMUSG00000030867	Plk1	3.92557	1.9729	5.74953e-19	2.73774e-17	up
ENSMUSG00000030114	Klrg1	0.330922	-1.59544	0.00147092	0.00425079	down
ENSMUSG00000030109	Slc6a12	0.327328	-1.61119	0.00385425	0.0101104	down
ENSMUSG00000001444	Tbx21	0.35905	-1.47774	2.05912e-09	1.73076e-08	down
ENSMUSG00000023170	Gps2	2.36171	1.23983	5.83729e-11	6.33099e-10	up
ENSMUSG00000004552	Ctse	3.4164	1.77248	9.25007e-14	1.62892e-12	up
ENSMUSG00000029247	Paics	2.29411	1.19794	7.73416e-18	2.8946e-16	up
ENSMUSG00000108126	Gm43909	0.220819	-2.17906	0.0154623	0.0348166	down
ENSMUSG00000076937	Iglc2	0.464335	-1.10676	5.95901e-06	2.78215e-05	down
ENSMUSG00000014164	Klhl3	0.450626	-1.15	0.00447605	0.0115759	down
ENSMUSG00000038150	Ormdl3	2.05921	1.04209	2.16865e-13	3.56825e-12	up
ENSMUSG00000065987	Cd209b	0.263673	-1.92318	0.00147954	0.00427131	down
ENSMUSG00000090113	Nhlrc4	8.5813	3.1012	5.6882e-19	2.71508e-17	up
ENSMUSG00000070287	Slc35g2	0.453535	-1.14071	0.0221652	0.0477329	down
ENSMUSG00000056267	Cep70	2.7648	1.46717	2.07884e-14	4.0754e-13	up
ENSMUSG00000094526	Gm21451	30.2136	4.91712	0.011382	0.026486	up
ENSMUSG00000032122	Slc37a2	0.295645	-1.75806	2.798e-23	3.78707e-21	down
ENSMUSG00000052572	Dlg2	0.446539	-1.16314	2.80429e-06	1.39165e-05	down
ENSMUSG00000036046	5031439G07Rik	0.481573	-1.05417	4.4056e-26	1.31908e-23	down
ENSMUSG00000031004	Mki67	3.7697	1.91445	4.04177e-15	9.10711e-14	up
ENSMUSG00000035769	Xylb	2.35154	1.23361	7.93853e-05	0.000296771	up
ENSMUSG00000032484	Ngp	0.339592	-1.55813	0.000897077	0.00271099	down
ENSMUSG00000048756	Foxo3	2.62851	1.39425	2.04104e-12	2.8284e-11	up
ENSMUSG00000032207	Lipc	0.379781	-1.39676	8.36135e-07	4.56055e-06	down
ENSMUSG00000050132	Sarm1	0.415724	-1.2663	0.0158091	0.0355197	down
ENSMUSG00000037463	Fbxo27	0.261451	-1.93539	0.00145148	0.00420197	down
ENSMUSG00000032021	Crtam	0.482783	-1.05055	9.66262e-06	4.32683e-05	down
ENSMUSG00000030792	Dkkl1	3.44312	1.78372	1.39302e-10	1.41894e-09	up
ENSMUSG00000030790	Adm	0.291922	-1.77635	7.87127e-05	0.000294424	down
ENSMUSG00000030671	Pde3b	0.495308	-1.0136	3.52286e-09	2.84144e-08	down
ENSMUSG00000026156	B3gat2	3.50048	1.80755	1.78198e-12	2.49213e-11	up
ENSMUSG00000017405	Nek8	3.17084	1.66487	1.32954e-27	5.36185e-25	up
ENSMUSG00000034110	Kctd7	2.75043	1.45966	8.9896e-13	1.32967e-11	up
ENSMUSG00000066687	Zbtb16	0.193235	-2.37157	5.6334e-14	1.03363e-12	down
ENSMUSG00000072763	5430403G16Rik	0.474123	-1.07667	0.0115757	0.0268957	down
ENSMUSG00000020953	Coch	0.425864	-1.23153	1.98009e-06	1.00854e-05	down
ENSMUSG00000020526	Znhit3	2.10518	1.07395	1.61167e-07	9.94011e-07	up
ENSMUSG00000020163	Uqcr11	2.25499	1.17312	3.79769e-11	4.25915e-10	up
ENSMUSG00000046179	E2f8	3.82302	1.93471	7.52124e-21	5.44422e-19	up
ENSMUSG00000028331	Trmo	3.71148	1.89199	8.34864e-09	6.38616e-08	up
ENSMUSG00000038180	Spag4	2.34582	1.23009	0.0197468	0.0430798	up
ENSMUSG00000001300	Efnb2	0.474033	-1.07694	1.01308e-05	4.51907e-05	down
ENSMUSG00000045328	Cenpe	3.9847	1.99447	5.46815e-20	3.19693e-18	up
ENSMUSG00000079508	Apoo	2.71621	1.4416	1.94705e-17	6.70309e-16	up
ENSMUSG00000013155	Enkd1	2.24155	1.1645	2.92259e-08	2.05454e-07	up
ENSMUSG00000031428	Zcchc18	0.392665	-1.34863	2.11165e-07	1.27259e-06	down
ENSMUSG00000023913	Pla2g7	0.485418	-1.0427	2.1747e-08	1.5593e-07	down
ENSMUSG00000096355	Ighv8-4	0.0448813	-4.47774	0.0111413	0.0259903	down
ENSMUSG00000018819	Lsp1	0.478786	-1.06255	2.72949e-18	1.1237e-16	down
ENSMUSG00000058258	Idi1	2.18236	1.12589	3.28421e-16	9.12788e-15	up
ENSMUSG00000058975	Kcnc1	0.469576	-1.09057	0.00775488	0.0188748	down
ENSMUSG00000093553	Gm20633	2.09216	1.06499	0.00815812	0.0197323	up
ENSMUSG00000109279	Gm45220	3.18413	1.6709	7.3817e-10	6.65161e-09	up
ENSMUSG00000044934	Zfp367	2.81016	1.49065	1.55101e-12	2.205e-11	up
ENSMUSG00000055980	Irs1	0.483386	-1.04875	0.00588941	0.014771	down
ENSMUSG00000063954	Hist2h2aa2	0.334645	-1.5793	1.17853e-08	8.77681e-08	down
ENSMUSG00000056531	Ccdc18	2.85023	1.51108	2.02053e-07	1.22328e-06	up
ENSMUSG00000067220	Cnga1	0.368524	-1.44017	0.000155432	0.000547894	down
ENSMUSG00000078817	Nlrp12	0.384196	-1.38008	3.34848e-06	1.64029e-05	down
ENSMUSG00000023027	Atf1	2.01997	1.01433	3.70305e-16	1.01916e-14	up
ENSMUSG00000026649	Cfap126	4.58049	2.1955	4.05052e-06	1.95273e-05	up
ENSMUSG00000064326	Siva1	2.46633	1.30237	1.58162e-12	2.23246e-11	up
ENSMUSG00000029310	Nudt9	2.35682	1.23684	4.07285e-16	1.11319e-14	up
ENSMUSG00000081137	BC022960	4.39126	2.13463	0.00319437	0.00855569	up
ENSMUSG00000038822	Hace1	3.49092	1.80361	1.17023e-17	4.2509e-16	up
ENSMUSG00000112294	Gm4129	3.06138	1.61418	0.0039778	0.0104036	up
ENSMUSG00000027646	Src	0.433636	-1.20544	7.64073e-08	4.99466e-07	down
ENSMUSG00000001768	Rin2	0.4534	-1.14114	2.50235e-05	0.00010345	down
ENSMUSG00000041842	Fhdc1	3.99891	1.99961	7.86206e-12	9.83305e-11	up
ENSMUSG00000022602	Arc	0.472572	-1.08139	0.00482545	0.0123694	down
ENSMUSG00000025324	Atp10a	0.458181	-1.12601	6.35146e-06	2.95112e-05	down
ENSMUSG00000095079	Igha	0.391457	-1.35308	0.00487285	0.0124772	down
ENSMUSG00000020525	Ppm1d	2.49745	1.32045	6.68312e-14	1.20497e-12	up
ENSMUSG00000042535	Gtpbp1	2.10561	1.07424	2.03194e-15	4.86705e-14	up
ENSMUSG00000086741	Gm15816	4.75539	2.24956	4.02782e-20	2.41827e-18	up
ENSMUSG00000076633	Ighv5-2	0.137948	-2.8578	0.0228511	0.0490294	down
ENSMUSG00000002221	Paxip1	2.53897	1.34424	2.7992e-16	7.89087e-15	up
ENSMUSG00000021712	Trim23	2.00847	1.0061	4.94179e-07	2.81588e-06	up
ENSMUSG00000029923	Rab19	0.455668	-1.13395	7.38174e-06	3.38525e-05	down
ENSMUSG00000097467	Gm26737	3.74917	1.90657	1.62896e-06	8.42669e-06	up
ENSMUSG00000042010	Acacb	0.386976	-1.36968	7.75063e-08	5.06134e-07	down
ENSMUSG00000018570	2810408A11Rik	2.00758	1.00546	0.0191411	0.041952	up
ENSMUSG00000004661	Arid3b	0.494211	-1.0168	1.22569e-09	1.06747e-08	down
ENSMUSG00000074874	Ctla2b	0.441308	-1.18014	2.08892e-05	8.75302e-05	down
ENSMUSG00000030762	Aqp8	23.8728	4.57729	0.00276441	0.00751101	up
ENSMUSG00000027823	Gmps	2.00406	1.00292	1.44612e-15	3.55874e-14	up
ENSMUSG00000100147	1700047M11Rik	0.282531	-1.82352	0.000249793	0.00084451	down
ENSMUSG00000031821	Gins2	2.35088	1.2332	1.4146e-12	2.02272e-11	up
ENSMUSG00000032186	Tmod2	0.433831	-1.2048	0.00428689	0.0111391	down
ENSMUSG00000063506	Arhgap22	0.407269	-1.29595	9.93546e-06	4.43794e-05	down
ENSMUSG00000033952	Aspm	3.80599	1.92827	6.90592e-21	5.0172e-19	up
ENSMUSG00000039492	Ccdc27	3.13165	1.64692	4.64389e-06	2.21448e-05	up
ENSMUSG00000029860	Zyx	0.391119	-1.35432	6.25889e-14	1.13366e-12	down
ENSMUSG00000033355	Rtp4	0.409502	-1.28806	1.11362e-08	8.32936e-08	down
ENSMUSG00000054434	Tmem120b	4.04437	2.01591	5.84817e-17	1.87303e-15	up
ENSMUSG00000033967	Rnf225	2.51724	1.33184	0.0189541	0.0416492	up
ENSMUSG00000026639	Lamb3	0.484917	-1.04419	2.92405e-06	1.44636e-05	down
ENSMUSG00000051378	Kif18b	3.54418	1.82545	2.24834e-14	4.39026e-13	up
ENSMUSG00000039601	Rcan2	0.242504	-2.04392	5.39281e-14	9.94098e-13	down
ENSMUSG00000073402	Gm8909	0.286203	-1.80489	1.64346e-05	7.01284e-05	down
ENSMUSG00000039981	Zc3h12d	0.48564	-1.04204	9.34392e-09	7.08267e-08	down
ENSMUSG00000038331	Satb2	0.420912	-1.24841	0.0180154	0.0398794	down
ENSMUSG00000024659	Anxa1	0.435942	-1.19779	2.86423e-05	0.000117088	down
ENSMUSG00000040594	Ranbp17	4.69406	2.23084	4.60589e-18	1.82034e-16	up
ENSMUSG00000019214	Chtf18	3.52704	1.81846	1.1265e-19	6.16017e-18	up
ENSMUSG00000025195	Dnmbp	0.485548	-1.04231	3.35645e-07	1.96001e-06	down
ENSMUSG00000057156	Homez	0.454894	-1.1364	3.38743e-07	1.97518e-06	down
ENSMUSG00000046157	Tmem229b	0.42814	-1.22385	4.03841e-20	2.41827e-18	down
ENSMUSG00000101102	Gm28609	0.343362	-1.5422	0.0175394	0.0389644	down
ENSMUSG00000026317	Cln8	3.74133	1.90355	8.12223e-15	1.73143e-13	up
ENSMUSG00000070291	Ddx43	0.288212	-1.7948	0.00563558	0.0141902	down
ENSMUSG00000074577	Ripor3	0.380583	-1.39372	3.07397e-05	0.000124758	down
ENSMUSG00000047586	Nccrp1	0.390561	-1.35638	0.0157295	0.0353579	down
ENSMUSG00000027246	Ell3	0.438303	-1.19	2.79741e-08	1.97146e-07	down
ENSMUSG00000041498	Kif14	3.77454	1.9163	2.63176e-23	3.61155e-21	up
ENSMUSG00000011158	Brf1	2.05378	1.03828	2.68922e-13	4.34164e-12	up
ENSMUSG00000087107	AI662270	2.11314	1.07939	6.87691e-19	3.23211e-17	up
ENSMUSG00000033717	Adra2a	0.340959	-1.55233	2.03496e-05	8.54318e-05	down
ENSMUSG00000078487	Ankrd65	10.1066	3.33723	0.00338057	0.00899588	up
ENSMUSG00000041696	Rasl12	0.449379	-1.154	0.00067342	0.00208254	down
ENSMUSG00000058881	Zfp516	0.426893	-1.22805	1.87755e-11	2.20453e-10	down
ENSMUSG00000017548	Suz12	2.24074	1.16397	1.70204e-14	3.4077e-13	up
ENSMUSG00000017550	Atad5	3.7873	1.92117	2.59637e-22	2.74369e-20	up
ENSMUSG00000051037	Zfp455	0.470022	-1.0892	0.00297305	0.0080304	down
ENSMUSG00000079553	Kifc1	3.27736	1.71253	2.38806e-20	1.52227e-18	up
ENSMUSG00000037458	Azin1	2.52423	1.33585	2.25832e-18	9.4282e-17	up
ENSMUSG00000028024	Enpep	0.423606	-1.23921	0.00082245	0.0024996	down
ENSMUSG00000030316	Tamm41	2.17664	1.1221	8.45602e-13	1.25639e-11	up
ENSMUSG00000048327	Ckap2l	2.73283	1.45039	3.19474e-19	1.59575e-17	up
ENSMUSG00000001542	Ell2	2.65779	1.41023	6.14415e-15	1.3416e-13	up
ENSMUSG00000047515	BC049715	3.06612	1.61642	0.0204795	0.0445014	up
ENSMUSG00000044453	Ffar1	0.391789	-1.35185	5.15745e-12	6.66992e-11	down
ENSMUSG00000024774	Ankrd22	0.290386	-1.78396	0.000932326	0.00280935	down
ENSMUSG00000039748	Exo1	2.46827	1.3035	1.13205e-15	2.85338e-14	up
ENSMUSG00000032528	Vipr1	0.480518	-1.05734	9.38684e-06	4.21002e-05	down
ENSMUSG00000071068	Treml2	0.358678	-1.47924	4.13003e-13	6.45167e-12	down
ENSMUSG00000064065	Ipcef1	0.460435	-1.11893	1.65576e-07	1.0193e-06	down
ENSMUSG00000028873	Cdca8	3.68189	1.88045	2.75117e-24	4.76894e-22	up
ENSMUSG00000012483	Rpa3	2.36153	1.23972	7.21035e-11	7.66041e-10	up
ENSMUSG00000086537	Nespas	5.84984	2.5484	1.41273e-05	6.11678e-05	up
ENSMUSG00000030641	Ddias	3.14891	1.65485	3.37225e-12	4.48028e-11	up
ENSMUSG00000045903	Npas4	0.319698	-1.64522	1.36279e-05	5.9182e-05	down
ENSMUSG00000063275	Hacd1	2.14268	1.09941	3.50513e-13	5.54119e-12	up
ENSMUSG00000079164	Tlr5	0.467818	-1.09598	0.000261395	0.000881021	down
ENSMUSG00000032204	Aqp9	2.80462	1.4878	7.25321e-11	7.70181e-10	up
ENSMUSG00000033623	Pcgf3	2.00684	1.00493	5.94947e-22	5.65228e-20	up
ENSMUSG00000029370	Rassf6	0.331461	-1.59309	0.00151513	0.00436452	down
ENSMUSG00000045316	Fahd1	2.95656	1.56392	1.04542e-12	1.5366e-11	up
ENSMUSG00000020656	Grhl1	0.448912	-1.1555	0.000538872	0.00169781	down
ENSMUSG00000008734	Gprc5b	0.474943	-1.07417	1.89726e-05	8.00594e-05	down
ENSMUSG00000026027	Stradb	2.75652	1.46285	3.36786e-12	4.47861e-11	up
ENSMUSG00000026028	Trak2	4.22337	2.0784	7.94121e-20	4.47083e-18	up
ENSMUSG00000029910	Mad2l1	2.46993	1.30447	8.66424e-20	4.83091e-18	up
ENSMUSG00000027015	Cybrd1	0.437845	-1.19151	0.000133264	0.000476378	down
ENSMUSG00000074088	Snrnp40	2.00622	1.00448	1.587e-13	2.67582e-12	up
ENSMUSG00000114681	1700026N04Rik	10.6661	3.41496	0.00328005	0.00875433	up
ENSMUSG00000036591	Arhgap21	2.60659	1.38216	1.9471e-21	1.62349e-19	up
ENSMUSG00000051648	Kctd19	0.373098	-1.42237	0.0119052	0.0275801	down
ENSMUSG00000026203	Dnajb2	2.63729	1.39906	2.34226e-12	3.2098e-11	up
ENSMUSG00000039109	F13a1	0.347064	-1.52673	1.09987e-07	7.00663e-07	down
ENSMUSG00000026765	Lypd6b	0.360245	-1.47295	0.0131734	0.030224	down
ENSMUSG00000008843	Cldn13	5.02402	2.32884	1.50565e-22	1.67153e-20	up
ENSMUSG00000004612	Nkg7	0.409097	-1.28949	7.28395e-19	3.38379e-17	down
ENSMUSG00000106262	Gm43375	2.0504	1.03591	0.000637678	0.00198318	up
ENSMUSG00000015850	Adamtsl4	0.328365	-1.60663	1.34277e-07	8.4103e-07	down
ENSMUSG00000026573	Xcl1	0.340751	-1.55321	0.000230554	0.000785106	down
ENSMUSG00000076928	Trac	0.427059	-1.22749	1.92959e-08	1.39214e-07	down
ENSMUSG00000001436	Slc19a1	2.0627	1.04453	1.46045e-07	9.08972e-07	up
ENSMUSG00000008450	Nutf2	2.19509	1.13428	4.71857e-08	3.20095e-07	up
ENSMUSG00000096945	Gm26546	0.161114	-2.63385	0.0086259	0.0207343	down
ENSMUSG00000025461	Cd163l1	0.170341	-2.5535	1.81136e-07	1.10715e-06	down
ENSMUSG00000028995	Fam126a	2.00816	1.00587	3.79324e-09	3.04584e-08	up
ENSMUSG00000032289	Thsd4	0.499172	-1.00239	0.000187654	0.000649195	down
ENSMUSG00000022900	Ildr1	0.331723	-1.59195	5.86432e-06	2.74284e-05	down
ENSMUSG00000116895	Gm3435	2.09725	1.0685	2.05648e-05	8.62256e-05	up
ENSMUSG00000020689	Itgb3	0.326791	-1.61356	2.19458e-08	1.57184e-07	down
ENSMUSG00000035293	G2e3	2.01243	1.00894	1.59316e-07	9.83828e-07	up
ENSMUSG00000042305	Tmem183a	2.1051	1.07389	3.42246e-15	7.81864e-14	up
ENSMUSG00000055676	Gm5069	0.3798	-1.39669	0.0193403	0.0423237	down
ENSMUSG00000032397	Tipin	4.30534	2.10613	1.22868e-34	2.15165e-31	up
ENSMUSG00000111167	Gm39321	0.336011	-1.57342	0.00105785	0.00315534	down
ENSMUSG00000050628	Ubald2	2.01689	1.01213	7.16906e-11	7.62475e-10	up
ENSMUSG00000041064	Pif1	3.03627	1.6023	4.44161e-13	6.90021e-12	up
ENSMUSG00000025702	2021-03-08	3.68264	1.88074	2.07444e-16	5.95828e-15	up
ENSMUSG00000031543	Ank1	4.63044	2.21115	5.30832e-17	1.70843e-15	up
ENSMUSG00000027679	Dnajc19	2.16225	1.11253	2.17785e-12	2.99906e-11	up
ENSMUSG00000104187	Gm37820	28.2557	4.82047	0.00263539	0.00719408	up
ENSMUSG00000020834	Dhrs13	2.3333	1.22237	1.05551e-07	6.75011e-07	up
ENSMUSG00000102712	Gm37758	2.44538	1.29006	0.0190113	0.041741	up
ENSMUSG00000026605	Cenpf	3.33602	1.73813	2.7858e-13	4.48291e-12	up
ENSMUSG00000062190	Lancl2	2.72056	1.4439	4.1987e-15	9.41776e-14	up
ENSMUSG00000084862	Gm16278	3.74806	1.90614	5.43255e-11	5.92127e-10	up
ENSMUSG00000026858	Miga2	2.12592	1.08809	6.83086e-10	6.19764e-09	up
ENSMUSG00000026407	Cacna1s	0.430044	-1.21744	0.000420886	0.00135879	down
ENSMUSG00000076934	Iglv1	0.441522	-1.17944	3.88838e-05	0.000154201	down
ENSMUSG00000078722	Gm12394	11.638	3.54077	0.0165443	0.036954	up
ENSMUSG00000020227	Irak3	0.381385	-1.39068	3.44868e-15	7.86943e-14	down
ENSMUSG00000053541	Gm4759	0.431549	-1.2124	0.000354875	0.00116335	down
ENSMUSG00000083623	Gm7224	11.1773	3.4825	2.73444e-05	0.000112269	up
ENSMUSG00000029066	Mrpl20	2.2667	1.18059	1.79634e-15	4.3566e-14	up
ENSMUSG00000106664	Gm17936	6.17265	2.62589	0.0170035	0.0378941	up
ENSMUSG00000071005	Ccl19	0.42493	-1.2347	1.37691e-07	8.6105e-07	down
ENSMUSG00000041237	Pklr	4.9568	2.30941	8.32219e-25	1.66116e-22	up
ENSMUSG00000000594	Gm2a	0.467483	-1.09701	9.14771e-15	1.93749e-13	down
ENSMUSG00000110301	Gm35363	0.389096	-1.3618	0.0108045	0.0253271	down
ENSMUSG00000022797	Tfrc	5.43632	2.44263	2.51237e-19	1.29289e-17	up
ENSMUSG00000096461	Igkv14-130	0.256189	-1.96472	0.00929513	0.0221249	down
ENSMUSG00000064140	Trim38	12.4385	3.63674	0.000102347	0.000374533	up
ENSMUSG00000098322	5830468F06Rik	0.272373	-1.87635	0.0216636	0.0467811	down
ENSMUSG00000080875	Gm7332	2.20009	1.13756	0.0030783	0.00827736	up
ENSMUSG00000055723	Rras2	0.47887	-1.06229	2.88747e-07	1.70785e-06	down
ENSMUSG00000024673	Ms4a1	0.366457	-1.44829	4.36866e-14	8.17299e-13	down
ENSMUSG00000059811	Atl2	2.15284	1.10624	1.88234e-16	5.4621e-15	up
ENSMUSG00000020546	Stxbp4	2.36441	1.24148	1.91874e-10	1.90725e-09	up
ENSMUSG00000018925	Heatr9	0.166922	-2.58275	0.0125702	0.0289667	down
ENSMUSG00000018924	Alox15	0.287667	-1.79753	0.00987652	0.0233541	down
ENSMUSG00000018919	Tm4sf5	0.197274	-2.34172	0.00844789	0.0203435	down
ENSMUSG00000049916	2610318N02Rik	3.35576	1.74664	4.1647e-11	4.63393e-10	up
ENSMUSG00000079418	Atg4a	3.61688	1.85474	2.76605e-17	9.29684e-16	up
ENSMUSG00000048534	Jaml	0.418859	-1.25546	3.90995e-10	3.68628e-09	down
ENSMUSG00000032279	Idh3a	2.01458	1.01048	3.16607e-21	2.42499e-19	up
ENSMUSG00000110827	Gm32281	2.88598	1.52906	7.63921e-09	5.87784e-08	up
ENSMUSG00000008193	Spib	0.395566	-1.33801	1.95294e-28	9.64801e-26	down
ENSMUSG00000037124	Trim58	3.1018	1.63311	2.67232e-10	2.60137e-09	up
ENSMUSG00000071724	Smpd5	0.408699	-1.29089	0.00455749	0.0117588	down
ENSMUSG00000029802	Abcg2	3.99802	1.99928	8.69032e-21	6.13319e-19	up
ENSMUSG00000038555	Reep2	0.491667	-1.02425	2.18624e-05	9.1221e-05	down
ENSMUSG00000078773	Rad54b	2.00606	1.00437	1.72034e-07	1.05642e-06	up
ENSMUSG00000026185	Igfbp5	0.463919	-1.10805	0.0004355	0.00140048	down
ENSMUSG00000026180	Cxcr2	0.394531	-1.34179	1.06411e-11	1.30203e-10	down
ENSMUSG00000091931	Gon7	3.39539	1.76358	0.00431225	0.0111977	up
ENSMUSG00000056394	Lig1	3.85356	1.94619	5.13291e-22	5.02136e-20	up
ENSMUSG00000051506	Wdfy4	0.476684	-1.0689	2.13447e-12	2.94343e-11	down
ENSMUSG00000001249	Hpn	2.57137	1.36254	2.25179e-11	2.61904e-10	up
ENSMUSG00000092349	Platr17	0.291899	-1.77646	0.00193739	0.00544591	down
ENSMUSG00000050931	Sgms2	0.465109	-1.10436	0.000134731	0.000480149	down
ENSMUSG00000033752	Mnd1	3.11263	1.63813	7.72159e-08	5.04418e-07	up
ENSMUSG00000071311	Gpr31b	0.145415	-2.78175	0.00752562	0.01839	down
ENSMUSG00000068758	Il3ra	0.433075	-1.20731	1.10141e-06	5.87925e-06	down
ENSMUSG00000102336	Gm37233	0.431925	-1.21115	0.00037001	0.00120756	down
ENSMUSG00000066867	Oas1e	3.5308	1.82	0.000216045	0.000740036	up
ENSMUSG00000072082	Ccnf	3.07078	1.61861	1.85868e-12	2.59572e-11	up
ENSMUSG00000032185	Carm1	2.44189	1.288	5.96375e-16	1.59472e-14	up
ENSMUSG00000000627	Sema4f	0.483237	-1.0492	5.46247e-05	0.000210581	down
ENSMUSG00000044390	Tigd3	2.7847	1.47752	2.10267e-07	1.26873e-06	up
ENSMUSG00000040310	Alx4	0.46869	-1.09329	0.00538046	0.0136294	down
ENSMUSG00000027333	Smox	3.81089	1.93013	5.99484e-14	1.09284e-12	up
ENSMUSG00000039384	Dusp10	0.364094	-1.45762	1.71799e-10	1.71982e-09	down
ENSMUSG00000086560	Gm13372	4.51877	2.17593	4.95167e-07	2.8207e-06	up
ENSMUSG00000064147	Rab44	0.36044	-1.47217	2.05486e-06	1.04332e-05	down
ENSMUSG00000022369	Mtbp	2.11188	1.07853	1.78297e-09	1.51541e-08	up
ENSMUSG00000034308	Sdr42e1	0.497621	-1.00688	0.000383406	0.00124778	down
ENSMUSG00000069300	Hist1h2bj	16.5785	4.05124	0.00126346	0.00370875	up
ENSMUSG00000044352	Sowaha	4.39736	2.13664	2.60033e-10	2.53628e-09	up
ENSMUSG00000005696	Sh2d1a	0.435734	-1.19848	0.00118797	0.00350642	down
ENSMUSG00000033543	Gtf2a2	2.24363	1.16583	6.80623e-16	1.79331e-14	up
ENSMUSG00000090272	Mndal	0.268174	-1.89876	0.00128282	0.00375943	down
ENSMUSG00000109799	Gm45515	0.366177	-1.44939	5.62383e-09	4.42054e-08	down
ENSMUSG00000096862	Gm13301	0.467821	-1.09597	1.75615e-05	7.45185e-05	down
ENSMUSG00000078651	Aoc2	5.27699	2.39971	3.98348e-13	6.23752e-12	up
ENSMUSG00000110612	Gm17827	20.5538	4.36133	0.0190148	0.041741	up
ENSMUSG00000102758	Naaladl2	2.75262	1.46081	3.8102e-06	1.84588e-05	up
ENSMUSG00000029512	Ulk1	2.41781	1.2737	1.69693e-15	4.13989e-14	up
ENSMUSG00000000326	Comt	2.0008	1.00058	9.78861e-11	1.01914e-09	up
ENSMUSG00000030117	Gdf3	3.03705	1.60267	3.40139e-06	1.66374e-05	up
ENSMUSG00000034906	Ncaph	3.15537	1.65781	1.30964e-16	3.93311e-15	up
ENSMUSG00000036526	Card11	0.488824	-1.03261	1.21255e-11	1.47092e-10	down
ENSMUSG00000037907	Ankrd13b	2.38015	1.25105	4.08636e-08	2.80774e-07	up
ENSMUSG00000045009	Prrt3	0.28705	-1.80062	0.0160821	0.036048	down
ENSMUSG00000027496	Aurka	3.64926	1.8676	1.4316e-18	6.23123e-17	up
ENSMUSG00000042622	Maff	0.427459	-1.22614	5.38738e-05	0.000208011	down
ENSMUSG00000116358	Gm49450	30.9303	4.95095	0.00897827	0.021456	up
ENSMUSG00000021675	F2rl2	0.325532	-1.61913	1.99589e-06	1.01495e-05	down
ENSMUSG00000027641	Rbl1	2.27386	1.18514	2.93231e-13	4.70336e-12	up
ENSMUSG00000109931	Gm39929	15.3848	3.94343	0.0195048	0.0426224	up
ENSMUSG00000030748	Il4ra	0.428597	-1.22231	1.43324e-08	1.05522e-07	down
ENSMUSG00000030747	Dgat2	0.455272	-1.1352	1.84147e-13	3.06307e-12	down
ENSMUSG00000030745	Il21r	0.3565	-1.48803	9.84986e-13	1.4504e-11	down
ENSMUSG00000047832	Cdca4	2.29813	1.20046	1.48563e-14	3.02655e-13	up
ENSMUSG00000085006	BC021767	4.93982	2.30446	1.08492e-09	9.52846e-09	up
ENSMUSG00000054517	Trim65	0.43985	-1.18491	6.31278e-17	2.01205e-15	down
ENSMUSG00000053318	Slamf8	0.328021	-1.60814	1.08102e-05	4.79076e-05	down
ENSMUSG00000022280	Rnf19a	2.48088	1.31085	3.23972e-15	7.4442e-14	up
ENSMUSG00000040195	Nemp1	3.13093	1.64659	1.02008e-26	3.25126e-24	up
ENSMUSG00000068129	Cst7	0.398696	-1.32664	6.50686e-06	3.01623e-05	down
ENSMUSG00000015619	Gata3	0.399354	-1.32426	3.22445e-05	0.000130437	down
ENSMUSG00000029513	Prkab1	2.40321	1.26496	2.13384e-16	6.12001e-15	up
ENSMUSG00000108709	4933431G14Rik	9.45712	3.2414	0.000408063	0.00132019	up
ENSMUSG00000069302	Hist1h2ah	7.04711	2.81703	0.0109591	0.0256258	up
ENSMUSG00000091811	Inafm1	2.08196	1.05794	0.000219691	0.000750964	up
ENSMUSG00000028542	Slc6a9	5.13042	2.35908	2.36846e-15	5.60518e-14	up
ENSMUSG00000021965	Ska3	2.93476	1.55324	4.60106e-13	7.11993e-12	up
ENSMUSG00000030554	Synm	0.408755	-1.29069	5.73407e-08	3.83715e-07	down
ENSMUSG00000026411	Tmem9	3.43863	1.78183	1.0493e-20	7.12552e-19	up
ENSMUSG00000033721	Vav3	0.463653	-1.10888	1.42675e-06	7.45676e-06	down
ENSMUSG00000046591	Ticrr	3.29101	1.71853	2.1902e-22	2.33948e-20	up
ENSMUSG00000020733	Slc9a3r1	0.476936	-1.06813	2.49591e-18	1.02968e-16	down
ENSMUSG00000020732	Rab37	0.433786	-1.20494	8.68112e-14	1.53854e-12	down
ENSMUSG00000009566	Fpgs	2.10781	1.07575	8.44077e-10	7.52359e-09	up
ENSMUSG00000117255	AC140278.1	3.05792	1.61255	0.00404548	0.0105643	up
ENSMUSG00000058207	Serpina3k	0.446208	-1.16421	0.0102763	0.0242068	down
ENSMUSG00000024777	Ppp2r5b	4.06276	2.02246	9.44597e-22	8.56246e-20	up
ENSMUSG00000028693	Nasp	2.96982	1.57037	6.72007e-37	2.21326e-33	up
ENSMUSG00000040289	Hey1	0.390987	-1.35481	1.18139e-06	6.27823e-06	down
ENSMUSG00000109127	Gm31135	2.24022	1.16364	0.00319834	0.00856401	up
ENSMUSG00000015316	Slamf1	0.40562	-1.3018	3.97254e-08	2.73619e-07	down
ENSMUSG00000033192	Lpcat2	0.445703	-1.16585	1.26774e-11	1.53128e-10	down
ENSMUSG00000026822	Lcn2	0.323694	-1.6273	0.000410933	0.00132926	down
ENSMUSG00000032537	Ephb1	2.57001	1.36177	0.001671	0.00477038	up
ENSMUSG00000069892	9930111J21Rik2	0.472448	-1.08177	3.50947e-07	2.04212e-06	down
ENSMUSG00000096917	2500002B13Rik	2.42189	1.27613	0.000214878	0.000736294	up
ENSMUSG00000097471	5830432E09Rik	0.471677	-1.08413	3.52247e-07	2.04909e-06	down
ENSMUSG00000044550	Tceal3	0.405572	-1.30197	0.0115371	0.0268155	down
ENSMUSG00000073804	Nps	146.82	7.19791	1.04139e-08	7.82168e-08	up
ENSMUSG00000022217	Emc9	2.39687	1.26115	1.10126e-11	1.34417e-10	up
ENSMUSG00000021703	Serinc5	2.18124	1.12515	1.72965e-15	4.20414e-14	up
ENSMUSG00000035455	Fignl1	3.09867	1.63165	1.10003e-14	2.29542e-13	up
ENSMUSG00000067713	Prkag1	2.33868	1.2257	1.09699e-15	2.77562e-14	up
ENSMUSG00000029053	Prkcz	0.42923	-1.22018	6.80066e-05	0.000257399	down
ENSMUSG00000032688	Malt1	0.483012	-1.04987	3.03467e-07	1.78583e-06	down
ENSMUSG00000027346	Gpcpd1	2.28876	1.19457	1.7896e-10	1.78811e-09	up
ENSMUSG00000021367	Edn1	0.274534	-1.86494	0.00514235	0.0130833	down
ENSMUSG00000094689	Ighv1-81	0.363664	-1.45932	0.0192359	0.0421327	down
ENSMUSG00000036768	Kif15	3.43647	1.78093	6.35916e-22	6.0126e-20	up
ENSMUSG00000027811	4930579G24Rik	2.52324	1.33528	6.66533e-13	1.0093e-11	up
ENSMUSG00000025340	Rabgef1	2.31116	1.20862	7.02468e-17	2.21749e-15	up
ENSMUSG00000096719	Mrgpra2b	0.451825	-1.14616	0.000726485	0.00223371	down
ENSMUSG00000029311	Hsd17b11	0.472682	-1.08106	1.06527e-15	2.70576e-14	down
ENSMUSG00000052302	Tbc1d30	0.432221	-1.21016	9.954e-06	4.44522e-05	down
ENSMUSG00000026646	Suv39h2	2.14362	1.10005	4.14881e-09	3.30984e-08	up
ENSMUSG00000098715	Gm28053	0.446622	-1.16287	5.69923e-06	2.67639e-05	down
ENSMUSG00000053965	Pde5a	0.38821	-1.36509	0.000128419	0.000460226	down
ENSMUSG00000047181	Samd14	3.28211	1.71462	1.21678e-15	3.0475e-14	up
ENSMUSG00000081049	Rps24-ps3	0.00237809	-8.71598	0.0134458	0.0307882	down
ENSMUSG00000001986	Gria3	0.44798	-1.15849	2.96827e-05	0.000120766	down
ENSMUSG00000041797	Abca9	0.457078	-1.12949	5.88046e-06	2.74908e-05	down
ENSMUSG00000041324	Inhba	0.474421	-1.07576	0.00647188	0.0160455	down
ENSMUSG00000039396	Neil3	4.36242	2.12513	1.54807e-20	1.01633e-18	up
ENSMUSG00000032220	Myo1e	0.450004	-1.15199	5.65347e-12	7.26859e-11	down
ENSMUSG00000026479	Lamc2	0.378134	-1.40303	0.000334142	0.0011016	down
ENSMUSG00000041120	Nbl1	0.400644	-1.31961	4.18848e-05	0.000165141	down
ENSMUSG00000117613	AC102342.2	0.478455	-1.06354	0.00719273	0.0176566	down
ENSMUSG00000042331	Specc1	4.90666	2.29474	2.67947e-24	4.68575e-22	up
ENSMUSG00000027347	Rasgrp1	0.457409	-1.12844	1.51111e-10	1.52977e-09	down
ENSMUSG00000025479	Cyp2e1	0.0162079	-5.94716	9.39575e-05	0.00034625	down
ENSMUSG00000029534	St7	2.64436	1.40292	6.04175e-18	2.32278e-16	up
ENSMUSG00000026039	Sgo2a	2.85297	1.51246	3.3324e-13	5.29275e-12	up
ENSMUSG00000095682	Igkv3-1	0.382931	-1.38484	1.81347e-05	7.67366e-05	down
ENSMUSG00000097885	5031434O11Rik	0.422057	-1.24449	0.0124452	0.0287134	down
ENSMUSG00000097526	Gm26847	4.14512	2.05142	0.00141142	0.00409682	up
ENSMUSG00000027313	Chac1	4.39368	2.13543	7.5114e-05	0.000281977	up
ENSMUSG00000048142	Nat8l	0.371427	-1.42885	4.11022e-10	3.86346e-09	down
ENSMUSG00000063052	Lrrc40	2.05442	1.03873	1.02399e-13	1.78597e-12	up
ENSMUSG00000105504	Gbp5	0.464498	-1.10625	5.33733e-10	4.93316e-09	down
ENSMUSG00000024352	Spata24	3.76886	1.91413	8.62217e-22	7.85174e-20	up
ENSMUSG00000086652	Gm14029	0.301073	-1.73181	0.00022392	0.000764626	down
ENSMUSG00000027845	Dclre1b	2.2321	1.1584	1.39731e-15	3.44722e-14	up
ENSMUSG00000037946	Fgd3	0.395776	-1.33724	2.69309e-19	1.37515e-17	down
ENSMUSG00000012123	Crybg2	0.307869	-1.69961	4.35899e-05	0.00017118	down
ENSMUSG00000079457	Gm7609	0.396038	-1.33629	1.85114e-05	7.82134e-05	down
ENSMUSG00000010760	Phlda2	2.69384	1.42966	0.0144557	0.0328269	up
ENSMUSG00000054934	Kcnmb4	0.318942	-1.64863	0.00562459	0.0141661	down
ENSMUSG00000070730	Rmdn3	2.31583	1.21153	2.31385e-14	4.51372e-13	up
ENSMUSG00000020676	Ccl11	0.275421	-1.86029	0.00609393	0.0152029	down
ENSMUSG00000041750	Cd1d2	0.295675	-1.75792	0.00339595	0.00903194	down
ENSMUSG00000020963	Tshr	0.355925	-1.49035	0.0148159	0.0335457	down
ENSMUSG00000032060	Cryab	0.416418	-1.26389	1.38293e-08	1.02161e-07	down
ENSMUSG00000026867	Gapvd1	2.09602	1.06765	1.34186e-11	1.61391e-10	up
ENSMUSG00000063873	Slc24a3	0.376267	-1.41017	2.09851e-06	1.06357e-05	down
ENSMUSG00000074071	Fam169b	0.455079	-1.13581	1.07028e-08	8.02037e-08	down
ENSMUSG00000021714	Cenpk	4.00403	2.00145	5.50428e-18	2.14114e-16	up
ENSMUSG00000079014	Serpina3i	0.481997	-1.0529	0.000882502	0.00266939	down
ENSMUSG00000042686	Jph1	0.442988	-1.17466	0.01636	0.0365795	down
ENSMUSG00000034560	Washc4	0.468661	-1.09338	7.98638e-12	9.98222e-11	down
ENSMUSG00000020275	Rel	0.492099	-1.02298	1.84269e-09	1.56214e-08	down
ENSMUSG00000028243	Ubxn2b	2.06805	1.04827	2.1132e-09	1.77245e-08	up
ENSMUSG00000026285	Pdcd1	0.441485	-1.17956	6.05142e-05	0.0002313	down
ENSMUSG00000026281	Dtymk	2.26465	1.17929	5.71922e-21	4.21707e-19	up
ENSMUSG00000026280	Atg4b	2.64311	1.40224	1.23564e-16	3.72218e-15	up
ENSMUSG00000029703	Lrwd1	2.494	1.31846	8.1829e-21	5.79578e-19	up
ENSMUSG00000056055	Sag	3.01312	1.59126	1.01496e-05	4.52437e-05	up
ENSMUSG00000027961	Lrrc39	5.13367	2.35999	4.60427e-05	0.000180168	up
ENSMUSG00000027962	Vcam1	0.497593	-1.00696	1.34165e-07	8.40597e-07	down
ENSMUSG00000112932	Gm48308	3.43322	1.77956	0.00115057	0.00341132	up
ENSMUSG00000031893	Tsnaxip1	4.98145	2.31657	9.05307e-09	6.88333e-08	up
ENSMUSG00000029623	Pdap1	2.383	1.25278	4.50268e-22	4.4975e-20	up
ENSMUSG00000028435	Aqp3	0.365005	-1.45401	0.000175586	0.000610765	down
ENSMUSG00000001930	Vwf	0.417293	-1.26087	9.97805e-06	4.45496e-05	down
ENSMUSG00000031381	Piga	2.63359	1.39703	1.17981e-13	2.02909e-12	up
ENSMUSG00000041817	Fam169a	2.62617	1.39296	0.0172979	0.0384937	up
ENSMUSG00000079542	Gm42606	0.210856	-2.24567	0.016809	0.0374859	down
ENSMUSG00000024588	Fech	4.28979	2.10091	3.90265e-15	8.81375e-14	up
ENSMUSG00000041577	Prelp	0.463722	-1.10867	1.5427e-06	8.0182e-06	down
ENSMUSG00000089739	Gm20431	3.75516	1.90887	3.03291e-06	1.49646e-05	up
ENSMUSG00000050271	Prag1	0.436549	-1.19579	4.06696e-10	3.82701e-09	down
ENSMUSG00000009350	Mpo	0.362626	-1.46345	2.53281e-07	1.51211e-06	down
ENSMUSG00000063952	Brpf3	3.33656	1.73836	1.26522e-12	1.83164e-11	up
ENSMUSG00000117881	AC147219.1	33.184	5.05241	0.00151737	0.00437032	up
ENSMUSG00000027636	Sla2	0.452839	-1.14293	1.18699e-07	7.49877e-07	down
ENSMUSG00000005364	Il5ra	0.417974	-1.25851	0.00262882	0.00717713	down
ENSMUSG00000026974	Zmynd19	2.2326	1.15872	3.42166e-15	7.81864e-14	up
ENSMUSG00000033688	1300017J02Rik	4.35216	2.12173	3.17525e-13	5.07245e-12	up
ENSMUSG00000032555	Topbp1	2.1113	1.07813	6.74901e-20	3.86572e-18	up
ENSMUSG00000021832	Psmc6	2.23786	1.16212	3.53364e-17	1.16575e-15	up
ENSMUSG00000060288	Ppih	2.67638	1.42028	2.72789e-05	0.000112024	up
ENSMUSG00000037278	Tmem97	2.11352	1.07965	5.92054e-06	2.76586e-05	up
ENSMUSG00000074656	Eif2s2	2.11823	1.08286	1.82643e-16	5.31548e-15	up
ENSMUSG00000054717	Hmgb2	2.86126	1.51665	6.10154e-23	7.30743e-21	up
ENSMUSG00000110790	Gm47079	6.30943	2.65751	2.74453e-09	2.25602e-08	up
ENSMUSG00000051910	Sox6	4.92908	2.30132	9.11445e-16	2.34825e-14	up
ENSMUSG00000004897	Hdgf	2.57361	1.36379	3.13638e-25	7.37833e-23	up
ENSMUSG00000037287	Tbcel	2.3899	1.25695	1.30875e-13	2.24303e-12	up
ENSMUSG00000021134	Srsf5	2.06879	1.04879	1.31455e-28	6.69812e-26	up
ENSMUSG00000025545	Clybl	3.16059	1.66019	3.51066e-13	5.54549e-12	up
ENSMUSG00000063253	Scoc	3.55384	1.82938	4.2758e-29	2.48512e-26	up
ENSMUSG00000030413	Pglyrp1	0.367385	-1.44464	3.46755e-08	2.41033e-07	down
ENSMUSG00000029204	Rhoh	0.472599	-1.08131	1.04194e-10	1.0831e-09	down
ENSMUSG00000068566	Myadm	0.428536	-1.22251	0.0151743	0.0342422	down
ENSMUSG00000031697	Orc6	3.54472	1.82567	7.80946e-27	2.61564e-24	up
ENSMUSG00000031700	Gpt2	0.411211	-1.28205	7.05993e-06	3.24822e-05	down
ENSMUSG00000032258	Lca5	0.445801	-1.16553	0.000110611	0.00040224	down
ENSMUSG00000045751	Mms22l	2.71182	1.43926	5.53334e-17	1.77796e-15	up
ENSMUSG00000020541	Tom1l1	3.35955	1.74827	4.2024e-23	5.25593e-21	up
ENSMUSG00000039395	Mreg	0.497948	-1.00593	1.78384e-05	7.55802e-05	down
ENSMUSG00000054191	Klf1	4.01594	2.00574	5.75827e-15	1.26012e-13	up
ENSMUSG00000046295	Ankle1	4.29261	2.10185	6.64574e-23	7.7708e-21	up
ENSMUSG00000100150	Gm19585	0.426926	-1.22794	0.00299954	0.008092	down
ENSMUSG00000041729	Coro2b	0.386528	-1.37135	6.8855e-12	8.71091e-11	down
ENSMUSG00000104818	Gm43661	4.193	2.06798	0.00441066	0.0114217	up
ENSMUSG00000029430	Ran	2.25045	1.17021	3.09576e-16	8.67734e-15	up
ENSMUSG00000029922	Mkrn1	2.70057	1.43327	2.58818e-10	2.52568e-09	up
ENSMUSG00000090317	Gm17324	16.8279	4.07279	0.00251289	0.00688823	up
ENSMUSG00000022237	Ankrd33b	0.417243	-1.26104	2.51549e-06	1.2594e-05	down
ENSMUSG00000026571	Dcaf6	2.6344	1.39747	4.52587e-12	5.91506e-11	up
ENSMUSG00000028367	Txn1	2.42605	1.27861	3.89884e-06	1.88374e-05	up
ENSMUSG00000022945	Chaf1b	3.55275	1.82894	1.92118e-21	1.60867e-19	up
ENSMUSG00000050600	Zfp831	0.44938	-1.15399	7.95645e-07	4.35171e-06	down
ENSMUSG00000090110	Cmc4	2.12088	1.08466	1.4795e-05	6.37652e-05	up
ENSMUSG00000079414	Gm11110	0.383681	-1.38202	0.0200453	0.0436768	down
ENSMUSG00000030699	Tbx6	2.44663	1.2908	5.74816e-07	3.2334e-06	up
ENSMUSG00000059089	Fcgr4	0.468809	-1.09293	0.000207201	0.000711592	down
ENSMUSG00000024245	Tmem178	0.257222	-1.95891	0.0229346	0.0491925	down
ENSMUSG00000016757	Ttll12	3.00046	1.58519	5.00041e-24	8.23443e-22	up
ENSMUSG00000040229	Gpr34	0.483697	-1.04782	0.000133649	0.000477324	down
ENSMUSG00000048355	Arxes1	2.72302	1.44521	0.0191161	0.0419074	up
ENSMUSG00000020042	Btbd11	0.366454	-1.4483	1.70418e-08	1.24083e-07	down
ENSMUSG00000060548	Tnfrsf19	0.123903	-3.01271	2.58415e-15	6.101e-14	down
ENSMUSG00000029106	Add1	2.05178	1.03688	3.9839e-09	3.19634e-08	up
ENSMUSG00000102524	Ighv1-2	0.0984248	-3.34483	0.00050919	0.00161433	down
ENSMUSG00000022587	Ly6e	0.449406	-1.15391	5.2451e-20	3.08023e-18	down
ENSMUSG00000108866	Gm35082	7.3326	2.87432	7.11974e-09	5.50442e-08	up
ENSMUSG00000079694	Gm14862	9.5823	3.26037	3.17442e-08	2.21817e-07	up
ENSMUSG00000096108	Ighv11-2	0.499173	-1.00239	0.00570663	0.0143472	down
ENSMUSG00000022265	Ank	2.03171	1.02269	5.16887e-07	2.93343e-06	up
ENSMUSG00000017897	Eya2	0.494616	-1.01562	0.00664621	0.016419	down
ENSMUSG00000097177	9330159M07Rik	2.37198	1.24609	0.00196023	0.00550306	up
ENSMUSG00000087178	A230056P14Rik	4.32061	2.11123	4.09953e-15	9.22674e-14	up
ENSMUSG00000021908	Gm6768	2.66714	1.41529	8.08256e-07	4.41824e-06	up
ENSMUSG00000032053	Pou2af1	0.427904	-1.22464	4.70803e-12	6.12881e-11	down
ENSMUSG00000097589	Dleu2	2.93546	1.55358	2.73288e-19	1.39187e-17	up
ENSMUSG00000106936	Gm7554	3.01139	1.59043	0.00394789	0.010333	up
ENSMUSG00000019437	Tlcd1	4.55286	2.18677	2.10425e-15	5.02199e-14	up
ENSMUSG00000044573	Acp1	3.78989	1.92216	7.34875e-26	1.9893e-23	up
ENSMUSG00000031023	Akip1	2.48371	1.31249	1.09356e-13	1.90227e-12	up
ENSMUSG00000035206	Sppl2b	3.0095	1.58953	3.88688e-12	5.11716e-11	up
ENSMUSG00000002384	Bmp8b	8.82134	3.141	6.90317e-06	3.18649e-05	up
ENSMUSG00000022270	Retreg1	0.492438	-1.02199	9.25702e-14	1.62892e-12	down
ENSMUSG00000021313	Ryr2	0.471263	-1.0854	0.00340624	0.00905443	down
ENSMUSG00000115794	Gm49101	0.0698717	-3.83915	0.000994989	0.0029864	down
ENSMUSG00000026229	Psmd1	2.29509	1.19855	8.5075e-20	4.76251e-18	up
ENSMUSG00000026234	Ncl	2.19442	1.13384	3.12405e-22	3.24918e-20	up
ENSMUSG00000045551	Fpr1	0.368689	-1.43953	4.98183e-08	3.36798e-07	down
ENSMUSG00000098814	Igkv19-93	0.344301	-1.53826	1.8303e-08	1.3268e-07	down
ENSMUSG00000078810	Gp6	0.34113	-1.55161	1.7484e-07	1.07199e-06	down
ENSMUSG00000073433	Arhgdig	21.6974	4.43945	1.39634e-24	2.60312e-22	up
ENSMUSG00000000732	Icosl	0.475901	-1.07127	1.71702e-10	1.71972e-09	down
ENSMUSG00000006403	Adamts4	3.20193	1.67894	5.56245e-05	0.000214143	up
ENSMUSG00000074785	Plxnc1	0.482383	-1.05175	3.16199e-17	1.05192e-15	down
ENSMUSG00000074384	AI429214	0.468581	-1.09363	0.000217537	0.000744631	down
ENSMUSG00000096472	Cdkn2d	2.24494	1.16668	3.34095e-10	3.18478e-09	up
ENSMUSG00000089782	Gm3531	22.3925	4.48495	0.0233517	0.0499571	up
ENSMUSG00000022659	Gcsam	0.363773	-1.45889	6.71291e-10	6.09622e-09	down
ENSMUSG00000018677	Slc25a39	2.57827	1.3664	2.29892e-09	1.92088e-08	up
ENSMUSG00000092415	Gm20513	0.114311	-3.12896	0.00452064	0.0116744	down
ENSMUSG00000030979	Uros	3.81903	1.93321	8.74967e-17	2.71007e-15	up
ENSMUSG00000030921	Trim30a	0.478323	-1.06394	2.93897e-10	2.84134e-09	down
ENSMUSG00000117869	AC121821.1	2.32548	1.21753	3.36368e-08	2.34544e-07	up
ENSMUSG00000041548	Hspb8	0.459182	-1.12286	1.22865e-06	6.50919e-06	down
ENSMUSG00000022051	Bnip3l	2.4518	1.29384	1.22928e-13	2.1105e-12	up
ENSMUSG00000045973	Slc25a51	3.05286	1.61016	9.82442e-16	2.51803e-14	up
ENSMUSG00000026415	Fcamr	0.297555	-1.74877	3.4238e-06	1.67345e-05	down
ENSMUSG00000091183	Gm5141	0.41935	-1.25377	0.00131095	0.00383334	down
ENSMUSG00000096490	Igkv10-94	0.413238	-1.27495	0.000100342	0.000367946	down
ENSMUSG00000021775	Nr1d2	0.426403	-1.22971	1.69049e-07	1.03971e-06	down
ENSMUSG00000031636	Pdlim3	0.430718	-1.21519	8.72634e-07	4.74522e-06	down
ENSMUSG00000031284	Pak3	0.304573	-1.71514	0.0219507	0.0473338	down
ENSMUSG00000031497	Tnfsf13b	0.437029	-1.1942	2.98913e-07	1.7627e-06	down
ENSMUSG00000111378	Gm47230	5.50707	2.46128	0.000133935	0.000477837	up
ENSMUSG00000020125	Elane	0.373759	-1.41982	1.08413e-07	6.92292e-07	down
ENSMUSG00000037071	Scd1	0.483927	-1.04714	2.49944e-07	1.49535e-06	down
ENSMUSG00000020395	Itk	0.457992	-1.12661	1.74071e-08	1.26604e-07	down
ENSMUSG00000057406	Nsd2	2.46639	1.3024	8.27159e-17	2.57004e-15	up
ENSMUSG00000020397	Med7	2.21079	1.14456	1.17973e-13	2.02909e-12	up
ENSMUSG00000052085	Dock8	0.44013	-1.184	1.07701e-21	9.63025e-20	down
ENSMUSG00000035266	Helq	2.211	1.1447	1.73478e-13	2.89781e-12	up
ENSMUSG00000060063	Alox5ap	0.414511	-1.27052	4.32382e-10	4.05519e-09	down
ENSMUSG00000062380	Tubb3	2.02736	1.0196	0.00624478	0.0155419	up
ENSMUSG00000035929	H2-Q4	0.427664	-1.22545	1.12502e-44	5.55789e-41	down
ENSMUSG00000031647	Mfap3l	0.383474	-1.3828	8.57271e-05	0.000318371	down
ENSMUSG00000073411	H2-D1	0.367823	-1.44292	5.15276e-32	5.65687e-29	down
ENSMUSG00000034959	Rubcnl	0.486284	-1.04013	3.17379e-12	4.24626e-11	down
ENSMUSG00000021750	Fam107a	0.292152	-1.77521	0.00038819	0.00126227	down
ENSMUSG00000055653	Gpc3	0.329539	-1.60148	0.000118794	0.000429393	down
ENSMUSG00000030268	Bcat1	0.387659	-1.36714	2.19879e-05	9.16288e-05	down
ENSMUSG00000094796	BC147527	0.343605	-1.54118	7.28522e-11	7.73165e-10	down
ENSMUSG00000028005	Gucy1b1	0.476974	-1.06802	0.00025249	0.000853191	down
ENSMUSG00000038524	Fchsd1	0.449699	-1.15297	1.45454e-10	1.4778e-09	down
ENSMUSG00000103995	5730488B01Rik	0.40611	-1.30006	0.000211776	0.000726167	down
ENSMUSG00000057135	Scimp	0.381786	-1.38916	1.10905e-14	2.31182e-13	down
ENSMUSG00000015501	Hivep2	0.496017	-1.01154	1.13694e-12	1.66177e-11	down
ENSMUSG00000029440	Psmd9	2.7594	1.46435	1.55374e-13	2.62423e-12	up
ENSMUSG00000090136	Gm10177	2.09088	1.06411	1.47389e-10	1.49515e-09	up
ENSMUSG00000020235	Fzr1	3.25308	1.70181	1.13103e-13	1.95335e-12	up
ENSMUSG00000095298	Gm12407	0.469552	-1.09064	1.8582e-07	1.13368e-06	down
ENSMUSG00000069515	Lyz1	0.315473	-1.66441	0.0125615	0.0289513	down
ENSMUSG00000024989	Cep55	0.427088	-1.2274	3.36462e-06	1.64697e-05	down
ENSMUSG00000025163	Cd7	0.41946	-1.25339	5.55019e-10	5.11793e-09	down
ENSMUSG00000038893	Fam117a	3.39888	1.76506	3.20549e-12	4.28287e-11	up
ENSMUSG00000004655	Aqp1	3.23234	1.69258	2.05793e-12	2.84981e-11	up
ENSMUSG00000027360	Hdc	0.366607	-1.4477	6.50469e-06	3.01594e-05	down
ENSMUSG00000097080	1700086O06Rik	5.82835	2.54309	3.08318e-16	8.65438e-15	up
ENSMUSG00000025608	Podxl	5.39194	2.4308	3.26042e-07	1.91015e-06	up
ENSMUSG00000029363	Rfc5	2.48891	1.31551	3.98874e-15	8.99789e-14	up
ENSMUSG00000086438	Asb17os	6.36109	2.66927	1.45208e-17	5.15164e-16	up
ENSMUSG00000087377	AV099323	5.17201	2.37072	0.000513974	0.00162714	up
ENSMUSG00000030189	Ybx3	3.1946	1.67563	6.76914e-25	1.37902e-22	up
ENSMUSG00000115661	Gm48976	31.3388	4.96988	0.00236251	0.00651125	up
ENSMUSG00000115272	AC154806.1	0.307158	-1.70294	0.0121218	0.0280162	down
ENSMUSG00000022707	Gbe1	0.457363	-1.12859	9.58861e-08	6.172e-07	down
ENSMUSG00000026509	Capn2	0.473766	-1.07775	3.13326e-12	4.20057e-11	down
ENSMUSG00000046985	Tapt1	2.49374	1.31831	4.10437e-18	1.63851e-16	up
ENSMUSG00000062046	5730460C07Rik	2.22742	1.15538	0.015098	0.0341011	up
ENSMUSG00000028933	Xrcc2	2.07792	1.05514	0.0023602	0.0065067	up
ENSMUSG00000029866	Kel	4.97007	2.31327	1.81559e-17	6.30543e-16	up
ENSMUSG00000027556	Car1	2.22569	1.15425	1.19833e-09	1.04515e-08	up
ENSMUSG00000068854	Hist2h2be	2.17396	1.12033	6.1808e-15	1.34514e-13	up
ENSMUSG00000107849	Gm43904	2.3826	1.25254	3.8753e-07	2.23787e-06	up
ENSMUSG00000026458	Ppfia4	0.183041	-2.44976	6.48539e-05	0.000246505	down
ENSMUSG00000034574	Daam1	2.30197	1.20287	5.58888e-18	2.16553e-16	up
ENSMUSG00000024665	Fads2	2.29472	1.19832	3.65743e-11	4.10884e-10	up
ENSMUSG00000057359	Gm17494	3.24498	1.69821	1.12678e-07	7.16418e-07	up
ENSMUSG00000053279	Aldh1a1	2.75363	1.46133	1.25355e-08	9.28808e-08	up
ENSMUSG00000038151	Prdm1	0.475421	-1.07272	9.91894e-07	5.33791e-06	down
ENSMUSG00000021983	Atp8a2	0.419756	-1.25238	0.00534437	0.0135519	down
ENSMUSG00000020262	Adarb1	0.418665	-1.25613	2.38547e-06	1.20008e-05	down
ENSMUSG00000032666	1700025G04Rik	0.41764	-1.25967	6.8332e-11	7.30291e-10	down
ENSMUSG00000022414	Tab1	2.03854	1.02754	8.42164e-08	5.46715e-07	up
ENSMUSG00000050890	Pdik1l	2.00956	1.00688	1.51285e-11	1.80311e-10	up
ENSMUSG00000114165	Gm47513	4.18995	2.06693	4.56406e-06	2.18062e-05	up
ENSMUSG00000023571	C1qtnf12	4.13046	2.0463	2.17277e-27	7.95113e-25	up
ENSMUSG00000051817	Sox12	2.03989	1.02849	2.84207e-07	1.68302e-06	up
ENSMUSG00000024228	Nudt12	3.03453	1.60147	2.83718e-09	2.3254e-08	up
ENSMUSG00000043008	Klhl6	0.443378	-1.17339	4.71717e-08	3.20095e-07	down
ENSMUSG00000027167	Elp4	2.40021	1.26316	3.32226e-10	3.17003e-09	up
ENSMUSG00000069874	Irgm2	2.58515	1.37025	3.58734e-12	4.74494e-11	up
ENSMUSG00000027011	Ube2e3	2.39491	1.25997	1.05777e-14	2.22132e-13	up
ENSMUSG00000029823	Luc7l2	2.13313	1.09297	1.96381e-14	3.87294e-13	up
ENSMUSG00000039304	Tnfsf10	0.402609	-1.31255	1.09287e-09	9.57705e-09	down
ENSMUSG00000089756	Zfp966	0.266744	-1.90647	0.00504951	0.0128686	down
ENSMUSG00000002835	Chaf1a	3.31325	1.72825	7.0666e-22	6.58694e-20	up
ENSMUSG00000037419	Endod1	2.24636	1.16759	1.20866e-09	1.05357e-08	up
ENSMUSG00000032724	Abtb2	0.386616	-1.37103	6.85832e-17	2.17191e-15	down
ENSMUSG00000006574	Slc4a1	5.0094	2.32464	4.20838e-14	7.90512e-13	up
ENSMUSG00000006567	Atp7b	3.53708	1.82256	1.0886e-26	3.41459e-24	up
ENSMUSG00000025049	Taf5	2.10838	1.07613	8.98829e-13	1.32967e-11	up
ENSMUSG00000094777	Hist1h2ap	2.72212	1.44473	0.000290896	0.00097085	up
ENSMUSG00000032058	Ppp2r1b	2.35799	1.23756	3.68907e-20	2.22935e-18	up
ENSMUSG00000035473	Galm	0.403827	-1.30819	2.33907e-08	1.67109e-07	down
ENSMUSG00000023993	Treml1	0.245882	-2.02396	2.53166e-10	2.47664e-09	down
ENSMUSG00000031101	Sash3	0.428756	-1.22177	7.06525e-18	2.67978e-16	down
ENSMUSG00000031103	Elf4	0.475727	-1.0718	1.19109e-19	6.46626e-18	down
ENSMUSG00000034848	Ttc21b	0.485242	-1.04322	1.31075e-09	1.13415e-08	down
ENSMUSG00000020810	Cygb	0.499502	-1.00144	3.88892e-07	2.24508e-06	down
ENSMUSG00000031596	Slc7a2	0.334876	-1.5783	3.37783e-10	3.21528e-09	down
ENSMUSG00000101355	Hist1h3h	2.92002	1.54598	0.00803225	0.0194635	up
ENSMUSG00000027078	Ube2l6	2.71289	1.43983	0.0148455	0.0335846	up
ENSMUSG00000010175	Prox1	0.475889	-1.0713	1.96444e-05	8.27175e-05	down
ENSMUSG00000076438	Oxct2b	9.62662	3.26703	0.000360674	0.00118119	up
ENSMUSG00000072582	Ptrh2	2.14357	1.10002	7.9827e-13	1.19324e-11	up
ENSMUSG00000026672	Optn	2.31565	1.21142	2.29471e-13	3.7569e-12	up
ENSMUSG00000054000	Tusc1	2.35167	1.23369	1.39109e-07	8.68817e-07	up
ENSMUSG00000027242	Wdr76	2.46313	1.30049	5.00059e-22	4.91625e-20	up
ENSMUSG00000023505	Cdca3	3.63775	1.86305	1.89618e-21	1.59448e-19	up
ENSMUSG00000074213	Gm10642	2.18449	1.12729	0.00507424	0.0129217	up
ENSMUSG00000074682	Zcchc3	2.24944	1.16956	1.69082e-18	7.24777e-17	up
ENSMUSG00000041895	Wipi1	3.12521	1.64395	4.25647e-25	9.55819e-23	up
ENSMUSG00000037868	Egr2	0.301382	-1.73033	6.3847e-10	5.82763e-09	down
ENSMUSG00000021176	Efcab11	2.60908	1.38354	0.000233994	0.000795315	up
ENSMUSG00000086706	Gm15848	0.246201	-2.02209	3.1443e-08	2.19945e-07	down
ENSMUSG00000044229	Nxpe4	5.28109	2.40084	5.56306e-26	1.57045e-23	up
ENSMUSG00000095427	Rps2-ps6	3.48167	1.79978	0.0155846	0.0350599	up
ENSMUSG00000002204	Napsa	0.364356	-1.45658	1.614e-18	6.96381e-17	down
ENSMUSG00000089829	Gm16565	62.1657	5.95805	2.42251e-05	0.000100485	up
ENSMUSG00000047369	Dnah14	5.50796	2.46152	1.69435e-11	2.00251e-10	up
ENSMUSG00000031065	Cdk16	2.05394	1.0384	4.68461e-10	4.37076e-09	up
ENSMUSG00000021390	Ogn	0.483226	-1.04923	0.0179609	0.0397765	down
ENSMUSG00000003934	Efnb3	2.28772	1.19391	6.8647e-06	3.16947e-05	up
ENSMUSG00000025027	Xpnpep1	2.53777	1.34356	1.02588e-21	9.21477e-20	up
ENSMUSG00000039187	Fanci	3.22788	1.69059	1.93782e-23	2.77487e-21	up
ENSMUSG00000023909	Paqr4	2.16653	1.11539	9.2022e-07	4.97932e-06	up
ENSMUSG00000023908	Pkmyt1	2.80029	1.48558	2.204e-18	9.24696e-17	up
ENSMUSG00000023912	Slc25a27	0.474459	-1.07564	0.0223373	0.0480678	down
ENSMUSG00000027883	Gpsm2	4.43161	2.14783	7.22924e-22	6.70691e-20	up
ENSMUSG00000025077	Dclre1a	2.25747	1.1747	7.92184e-16	2.07068e-14	up
ENSMUSG00000022105	Rb1	2.56887	1.36113	1.40529e-13	2.3919e-12	up
ENSMUSG00000035105	Egln3	0.488711	-1.03295	0.000114752	0.000415696	down
ENSMUSG00000076609	Igkc	0.468387	-1.09423	0.000282421	0.000946721	down
ENSMUSG00000038072	Galnt11	0.481211	-1.05526	4.11684e-13	6.43615e-12	down
ENSMUSG00000022037	Clu	0.457615	-1.12779	1.95497e-16	5.64797e-15	down
ENSMUSG00000072589	Gm10371	2.19606	1.13491	0.00662246	0.0163706	up
ENSMUSG00000050192	Eif5a2	3.27508	1.71153	5.14933e-20	3.03749e-18	up
ENSMUSG00000032094	Cd3d	0.448114	-1.15806	1.96236e-11	2.30001e-10	down
ENSMUSG00000028393	Alad	4.79767	2.26233	1.76573e-29	1.09039e-26	up
ENSMUSG00000104523	Gm37335	4.84491	2.27647	3.28893e-05	0.000132855	up
ENSMUSG00000076539	Igkv4-81	0.489577	-1.03039	0.0026021	0.00710712	down
ENSMUSG00000031709	Tbc1d9	0.385927	-1.3736	6.15946e-15	1.34197e-13	down
ENSMUSG00000105128	Gm42870	0.496206	-1.01099	0.000209128	0.000717961	down
ENSMUSG00000103653	Gstp-ps	3.62795	1.85915	0.0116256	0.0269989	up
ENSMUSG00000085483	Gm14198	7.93648	2.9885	3.1347e-19	1.5762e-17	up
ENSMUSG00000080893	Gm15920	2.20694	1.14205	0.00971601	0.0230186	up
ENSMUSG00000037202	Prf1	0.272562	-1.87534	5.73041e-12	7.35793e-11	down
ENSMUSG00000039509	Nup133	2.08041	1.05687	3.15116e-12	4.2217e-11	up
ENSMUSG00000117875	AC124512.1	4.95512	2.30892	0.0148404	0.0335808	up
ENSMUSG00000099517	Hist1h3g	2.82225	1.49685	0.0107517	0.0252094	up
ENSMUSG00000025352	Gdf11	0.405361	-1.30272	2.3165e-08	1.65557e-07	down
ENSMUSG00000097633	Gm16617	6.88393	2.78323	0.00131127	0.00383371	up
ENSMUSG00000040432	Ltb4r2	0.335956	-1.57366	0.000316502	0.00104852	down
ENSMUSG00000028683	Eif2b3	2.16643	1.11532	8.48578e-20	4.76251e-18	up
ENSMUSG00000022867	Usp25	2.37277	1.24657	6.51129e-16	1.72479e-14	up
ENSMUSG00000022416	Cacna1i	0.436089	-1.19731	4.10313e-17	1.33578e-15	down
ENSMUSG00000026311	Asb1	2.99459	1.58236	3.26858e-12	4.36127e-11	up
ENSMUSG00000000782	Tcf7	0.497746	-1.00652	3.47517e-06	1.69521e-05	down
ENSMUSG00000031848	Lsm4	2.20784	1.14264	4.00698e-17	1.30879e-15	up
ENSMUSG00000055717	Slain1	0.419073	-1.25473	8.46868e-12	1.05517e-10	down
ENSMUSG00000037318	Traf3ip3	0.492377	-1.02216	3.31716e-09	2.6898e-08	down
ENSMUSG00000040657	1700063H04Rik	4.55777	2.18833	3.74625e-06	1.81846e-05	up
ENSMUSG00000047139	Cd24a	3.52045	1.81576	1.59365e-14	3.22335e-13	up
ENSMUSG00000079455	Gm16026	0.420709	-1.24911	0.0228272	0.0489887	down
ENSMUSG00000048776	Pthlh	0.404991	-1.30404	0.0226151	0.0485915	down
ENSMUSG00000069305	Hist1h4n	0.486816	-1.03855	0.000817193	0.00248554	down
ENSMUSG00000030528	Blm	3.74576	1.90526	2.87429e-20	1.78613e-18	up
ENSMUSG00000021815	Mss51	2.81404	1.49264	1.38817e-08	1.02471e-07	up
ENSMUSG00000111895	Gm47252	4.75449	2.24929	0.00171146	0.00487533	up
ENSMUSG00000030662	Ipo5	2.12139	1.08501	3.08174e-17	1.02695e-15	up
ENSMUSG00000074604	Mgst2	0.446138	-1.16444	0.00071294	0.00219685	down
ENSMUSG00000030862	Cpxm2	0.444223	-1.17064	4.63224e-06	2.20999e-05	down
ENSMUSG00000055200	Sertad3	2.48205	1.31153	3.08014e-09	2.50893e-08	up
ENSMUSG00000050640	Tmem150c	0.415691	-1.26642	0.00124266	0.00365256	down
ENSMUSG00000030137	Tuba8	0.345504	-1.53322	1.02992e-06	5.52e-06	down
ENSMUSG00000012428	Steap4	0.405642	-1.30172	0.000320364	0.00105996	down
ENSMUSG00000054383	Pnma1	2.91944	1.54569	2.57077e-06	1.28512e-05	up
ENSMUSG00000051590	Map3k19	0.442997	-1.17463	0.0138118	0.031524	down
ENSMUSG00000046916	Myct1	0.338445	-1.56301	1.55372e-12	2.20568e-11	down
ENSMUSG00000082691	Dynlt1-ps1	2.07399	1.05241	0.00854379	0.0205569	up
ENSMUSG00000025014	Dntt	0.433569	-1.20566	0.00166083	0.00474752	down
ENSMUSG00000107427	Gm43948	0.45018	-1.15143	0.00706023	0.017355	down
ENSMUSG00000033470	Cysltr2	0.384798	-1.37783	4.88864e-05	0.000190279	down
ENSMUSG00000118125	Sssca1	2.42756	1.27951	7.23211e-15	1.56019e-13	up
ENSMUSG00000038224	Serpinf2	3.14079	1.65113	0.00294214	0.00795669	up
ENSMUSG00000079334	Naa80	2.08163	1.05772	9.79616e-09	7.39709e-08	up
ENSMUSG00000116972	Gm6278	2.01186	1.00853	0.00640468	0.0159019	up
ENSMUSG00000116383	Apol10c-ps	4.09017	2.03216	0.00213218	0.00594189	up
ENSMUSG00000025978	Rftn2	0.4654	-1.10346	2.95513e-05	0.000120305	down
ENSMUSG00000117666	AC131692.1	2.91223	1.54212	0.00874321	0.0209711	up
ENSMUSG00000118106	AC115752.1	2.50838	1.32676	1.87383e-08	1.35637e-07	up
ENSMUSG00000026853	Crat	2.74012	1.45424	8.10316e-14	1.43999e-12	up
ENSMUSG00000032496	Ltf	0.334467	-1.58006	0.000552638	0.0017373	down
ENSMUSG00000002658	Gtf2f1	2.21976	1.1504	7.30499e-15	1.57248e-13	up
ENSMUSG00000039768	Dnajc11	2.06197	1.04403	7.5581e-10	6.78272e-09	up
ENSMUSG00000063234	Gpr84	0.355195	-1.49332	0.00683847	0.0168603	down
ENSMUSG00000062563	Cys1	0.150627	-2.73095	6.22069e-14	1.12881e-12	down
ENSMUSG00000027635	Dsn1	2.79602	1.48337	3.50128e-16	9.69029e-15	up
ENSMUSG00000030672	Mylpf	2.16436	1.11394	0.00948254	0.02253	up
ENSMUSG00000030677	Kif22	3.06963	1.61806	7.42102e-20	4.20191e-18	up
ENSMUSG00000113836	Gm3325	2.39655	1.26096	2.82841e-06	1.40268e-05	up
ENSMUSG00000061353	Cxcl12	0.48973	-1.02994	1.51581e-05	6.52164e-05	down
ENSMUSG00000052013	Btla	0.473284	-1.07922	1.07569e-07	6.87694e-07	down
ENSMUSG00000058152	Chsy3	0.420856	-1.2486	0.000523084	0.00165281	down
ENSMUSG00000034570	Inpp5j	0.385588	-1.37487	0.00752593	0.01839	down
ENSMUSG00000062093	Gm10110	3.96284	1.98654	1.12436e-12	1.6446e-11	up
ENSMUSG00000071478	Hist1h2ad	2.07159	1.05074	0.0148509	0.0335931	up
ENSMUSG00000070392	Gm20634	0.300081	-1.73658	7.61318e-06	3.4825e-05	down
ENSMUSG00000079557	2021-03-02	2.48569	1.31364	9.507e-09	7.19524e-08	up
ENSMUSG00000025154	Arhgap19	2.15476	1.10753	4.37167e-14	8.17299e-13	up
ENSMUSG00000026430	Rassf5	0.483717	-1.04776	4.10605e-09	3.28235e-08	down
ENSMUSG00000026429	Ube2t	2.43569	1.28433	7.66059e-11	8.09091e-10	up
ENSMUSG00000031171	Ftsj1	2.53181	1.34017	1.41667e-17	5.0441e-16	up
ENSMUSG00000031170	Slc38a5	4.92804	2.30101	2.19841e-21	1.79515e-19	up
ENSMUSG00000035237	Lcat	2.8633	1.51768	1.70852e-05	7.26846e-05	up
ENSMUSG00000053641	Dennd4a	3.11177	1.63774	6.57009e-16	1.73804e-14	up
ENSMUSG00000025647	Shisa5	0.490955	-1.02634	2.43478e-11	2.81202e-10	down
ENSMUSG00000022018	Rgcc	3.40345	1.767	1.35679e-17	4.87482e-16	up
ENSMUSG00000022014	Epsti1	0.486414	-1.03974	1.56258e-12	2.21507e-11	down
ENSMUSG00000022021	Diaph3	3.37321	1.75412	4.56698e-26	1.34699e-23	up
ENSMUSG00000056091	St3gal5	4.39771	2.13675	5.97519e-12	7.6474e-11	up
ENSMUSG00000079505	Gm11131	0.391402	-1.35328	1.31627e-06	6.92328e-06	down
ENSMUSG00000078606	Gm4070	0.481067	-1.05569	4.05243e-18	1.62105e-16	down
ENSMUSG00000033628	Pik3c3	2.0434	1.03097	2.11697e-06	1.07238e-05	up
ENSMUSG00000048647	Exd1	0.319749	-1.64499	0.00638967	0.0158695	down
ENSMUSG00000025025	Mxi1	2.25287	1.17176	1.1698e-08	8.71987e-08	up
ENSMUSG00000048852	Gm12185	0.256572	-1.96256	6.04324e-10	5.53129e-09	down
ENSMUSG00000038623	Tm6sf1	0.420519	-1.24976	1.2001e-10	1.2371e-09	down
ENSMUSG00000022225	Cma1	0.392793	-1.34816	0.00424846	0.0110481	down
ENSMUSG00000085433	Gm16001	2.3552	1.23585	0.00564673	0.0142128	up
ENSMUSG00000039294	Cybc1	0.452452	-1.14416	8.39374e-09	6.41659e-08	down
ENSMUSG00000042599	Kdm7a	2.10398	1.07312	4.46848e-08	3.03974e-07	up
ENSMUSG00000028068	Iqgap3	3.79963	1.92586	7.29063e-24	1.15256e-21	up
ENSMUSG00000034349	Smc4	3.00926	1.58941	1.01557e-16	3.10181e-15	up
ENSMUSG00000029657	Hsph1	0.39471	-1.34114	9.83321e-33	1.38796e-29	down
ENSMUSG00000039715	Wdr34	2.01	1.00719	4.1401e-08	2.83848e-07	up
ENSMUSG00000073409	H2-Q6	0.307424	-1.7017	8.16207e-11	8.57929e-10	down
ENSMUSG00000047977	Synb	8.49291	3.08626	1.75472e-05	7.45058e-05	up
ENSMUSG00000023030	Slc11a2	3.04882	1.60825	3.66778e-19	1.80746e-17	up
ENSMUSG00000040618	Pck2	2.64316	1.40226	3.3381e-12	4.44503e-11	up
ENSMUSG00000050147	F2rl3	0.441289	-1.18021	3.16423e-06	1.55667e-05	down
ENSMUSG00000098112	Bin2	0.49087	-1.02659	2.38986e-13	3.89654e-12	down
ENSMUSG00000024013	Fgd2	0.44733	-1.16059	1.76525e-11	2.0818e-10	down
ENSMUSG00000024014	Pim1	2.02283	1.01638	2.81167e-09	2.30737e-08	up
ENSMUSG00000064267	Hvcn1	0.372166	-1.42598	1.47821e-20	9.76609e-19	down
ENSMUSG00000094787	Ighv1-54	0.289126	-1.79023	0.000170245	0.000594384	down
ENSMUSG00000032590	Apeh	2.82894	1.50026	2.45554e-17	8.35178e-16	up
ENSMUSG00000101862	Gm8918	0.40264	-1.31244	3.50676e-05	0.000140705	down
ENSMUSG00000041235	Chd7	0.48288	-1.05026	1.29104e-09	1.11896e-08	down
ENSMUSG00000034271	Jdp2	0.446119	-1.1645	8.25097e-05	0.000307344	down
ENSMUSG00000084124	Gm13588	0.482036	-1.05279	0.000466107	0.00148993	down
ENSMUSG00000078554	Fam229a	9.00658	3.17098	0.00866909	0.0208305	up
ENSMUSG00000114033	Gm47705	0.323076	-1.63005	0.00238888	0.00658025	down
ENSMUSG00000085625	Gm8813	24.9848	4.64298	0.00592499	0.0148489	up
ENSMUSG00000019990	Pde7b	0.252738	-1.98428	3.3837e-05	0.000136182	down
ENSMUSG00000104876	Trdc	0.37676	-1.40828	6.31736e-06	2.93597e-05	down
ENSMUSG00000055452	Gm7353	33.2795	5.05656	7.1906e-25	1.44993e-22	up
ENSMUSG00000020899	Pfas	2.05234	1.03727	1.05293e-13	1.83321e-12	up
ENSMUSG00000020901	Pik3r5	0.448934	-1.15542	7.71977e-10	6.91525e-09	down
ENSMUSG00000032661	Oas3	2.01323	1.00951	0.000260021	0.000877137	up
ENSMUSG00000022881	Rfc4	3.27192	1.71014	1.42137e-23	2.1606e-21	up
ENSMUSG00000076802	Trav6n-6	0.2726	-1.87514	0.00226895	0.00628141	down
ENSMUSG00000030781	Slc5a2	3.64632	1.86644	0.00148289	0.00427911	up
ENSMUSG00000039196	Orm1	0.359536	-1.47579	0.000286727	0.000958878	down
ENSMUSG00000046338	Gpat2	0.188704	-2.4058	0.00210595	0.00587957	down
ENSMUSG00000028797	Tmem234	2.2214	1.15147	6.0105e-20	3.47291e-18	up
ENSMUSG00000030516	Tjp1	2.06392	1.04539	1.64952e-10	1.65546e-09	up
ENSMUSG00000057236	Rbbp4	2.1072	1.07533	1.64296e-14	3.30953e-13	up
ENSMUSG00000001333	Sync	0.486355	-1.03992	0.010055	0.0237421	down
ENSMUSG00000096883	Shisa8	0.478806	-1.06249	0.000637154	0.00198187	down
ENSMUSG00000114185	Gm47662	2.75294	1.46097	0.00596817	0.0149382	up
ENSMUSG00000025364	Pa2g4	2.0519	1.03696	1.64545e-13	2.76199e-12	up
ENSMUSG00000020264	Slc36a2	0.450041	-1.15187	6.52222e-05	0.000247762	down
ENSMUSG00000036437	Npy1r	0.474785	-1.07465	0.00167031	0.00476909	down
ENSMUSG00000026708	Cenpl	3.3789	1.75655	4.09672e-20	2.44578e-18	up
ENSMUSG00000027860	Vangl1	3.82737	1.93635	4.78713e-18	1.88443e-16	up
ENSMUSG00000027863	Cd2	0.489078	-1.03186	1.52032e-07	9.42676e-07	down
ENSMUSG00000035365	Parpbp	3.20913	1.68218	7.44449e-22	6.87432e-20	up
ENSMUSG00000069830	Nlrp1a	0.424567	-1.23594	1.79775e-09	1.52731e-08	down
ENSMUSG00000028124	Gclm	2.99284	1.58152	5.51217e-15	1.20894e-13	up
ENSMUSG00000053897	Slc39a8	3.44708	1.78538	1.64082e-23	2.41971e-21	up
ENSMUSG00000050350	Gpr18	0.363972	-1.4581	8.03556e-16	2.09211e-14	down
ENSMUSG00000045273	Cenph	4.37103	2.12797	7.12597e-19	3.33688e-17	up
ENSMUSG00000004264	Phb2	2.0588	1.0418	1.1073e-10	1.14683e-09	up
ENSMUSG00000004266	Ptpn6	0.438602	-1.18902	3.95145e-30	2.89202e-27	down
ENSMUSG00000052187	Hbb-y	10.1655	3.34561	0.019079	0.0418492	up
ENSMUSG00000057176	Ccdc189	2.58828	1.372	1.41044e-06	7.38321e-06	up
ENSMUSG00000020439	Smtn	0.486913	-1.03826	1.13029e-08	8.4413e-08	down
ENSMUSG00000021143	Pacs2	2.1081	1.07594	2.69677e-12	3.6626e-11	up
ENSMUSG00000089774	Slc5a3	0.427157	-1.22716	1.29975e-05	5.66608e-05	down
ENSMUSG00000052305	Hbb-bs	3.00687	1.58826	0.000357986	0.00117297	up
ENSMUSG00000028644	Ermap	4.25595	2.08948	1.01653e-20	6.95076e-19	up
ENSMUSG00000096979	Gm26880	0.363995	-1.45801	0.00048004	0.00153125	down
ENSMUSG00000049608	Gpr55	0.435971	-1.1977	0.000364061	0.0011909	down
ENSMUSG00000002870	Mcm2	3.11132	1.63753	3.37109e-17	1.11772e-15	up
ENSMUSG00000076587	Igkv6-20	0.304895	-1.71362	0.00561764	0.0141504	down
ENSMUSG00000054619	Mettl7a1	2.07803	1.05522	1.27999e-12	1.85032e-11	up
ENSMUSG00000021690	Jmy	2.13514	1.09433	1.01467e-13	1.77129e-12	up
ENSMUSG00000022885	St6gal1	0.493398	-1.01918	1.19848e-09	1.04515e-08	down
ENSMUSG00000052142	Rasal3	0.463145	-1.11046	9.7432e-09	7.36836e-08	down
ENSMUSG00000050232	Cxcr3	0.457398	-1.12848	3.02965e-08	2.12376e-07	down
ENSMUSG00000039977	Deup1	0.325756	-1.61814	0.00393264	0.0102972	down
ENSMUSG00000049807	Arhgap23	2.625	1.39232	1.61125e-08	1.18057e-07	up
ENSMUSG00000019874	Fabp7	7.15875	2.83971	0.00195743	0.00549756	up
ENSMUSG00000025762	Larp1b	2.22957	1.15677	7.89422e-19	3.63631e-17	up
ENSMUSG00000062148	Ear6	0.224566	-2.15479	0.00108715	0.00323737	down
ENSMUSG00000104951	Gm43413	2.64954	1.40574	0.000250344	0.000846229	up
ENSMUSG00000026580	Selp	0.387317	-1.36841	0.000288181	0.000962765	down
ENSMUSG00000107432	Gm36189	2.8514	1.51167	0.00888632	0.0212594	up
ENSMUSG00000115463	Gm49356	2.19179	1.13211	1.29424e-10	1.32378e-09	up
ENSMUSG00000094345	Igkv14-126	0.282451	-1.82393	1.91628e-05	8.08103e-05	down
ENSMUSG00000015957	Wnt11	0.323618	-1.62764	0.000321513	0.00106351	down
ENSMUSG00000025888	Casp1	0.459018	-1.12338	1.14506e-08	8.54359e-08	down
ENSMUSG00000035024	Ncapd3	3.15225	1.65638	5.28272e-25	1.13469e-22	up
ENSMUSG00000062729	Ppox	4.40669	2.1397	1.91375e-17	6.61147e-16	up
ENSMUSG00000020492	Ska2	2.65553	1.409	1.45464e-14	2.96953e-13	up
ENSMUSG00000090877	Hspa1b	0.181298	-2.46356	6.18228e-19	2.92268e-17	down
ENSMUSG00000038354	Ankrd35	0.436699	-1.19529	0.00193424	0.00543782	down
ENSMUSG00000037664	Cdkn1c	0.437711	-1.19195	0.000106085	0.000387064	down
ENSMUSG00000047959	Kcna3	0.397283	-1.33176	3.62046e-06	1.7613e-05	down
ENSMUSG00000057396	Zfp759	0.44747	-1.16014	0.000542569	0.00170809	down
ENSMUSG00000032519	Slc25a38	3.94126	1.97866	3.24291e-20	1.99636e-18	up
ENSMUSG00000043832	Clec4a3	0.442228	-1.17714	3.71072e-05	0.000147808	down
ENSMUSG00000076709	Ighv1-47	0.340305	-1.5551	0.0101074	0.0238487	down
ENSMUSG00000042678	Myo15	4.95885	2.31001	2.91916e-07	1.72505e-06	up
ENSMUSG00000023927	Satb1	0.450476	-1.15048	6.01985e-08	4.01614e-07	down
ENSMUSG00000037852	Cpe	0.459786	-1.12097	5.00928e-06	2.37667e-05	down
ENSMUSG00000034311	Kif4	4.01258	2.00453	6.0973e-24	9.79583e-22	up
ENSMUSG00000045509	Gpr150	4.62484	2.2094	0.000375754	0.0012255	up
ENSMUSG00000018449	Rpain	2.12532	1.08768	1.95459e-10	1.94094e-09	up
ENSMUSG00000040751	Lat2	0.460703	-1.11809	2.58536e-12	3.52098e-11	down
ENSMUSG00000004951	Hspb1	0.164673	-2.60233	5.91792e-26	1.6471e-23	down
ENSMUSG00000045312	Lhfpl2	2.01067	1.00767	2.31761e-07	1.3912e-06	up
ENSMUSG00000105906	Iglc1	0.438356	-1.18982	1.3638e-08	1.00861e-07	down
ENSMUSG00000079429	Mroh2a	2.18167	1.12543	3.40595e-08	2.3724e-07	up
ENSMUSG00000026037	Orc2	2.64147	1.40134	8.98836e-29	4.80052e-26	up
ENSMUSG00000029221	Slc30a9	2.82396	1.49772	9.41851e-18	3.49848e-16	up
ENSMUSG00000031255	Sytl4	0.367547	-1.444	6.56192e-06	3.03748e-05	down
ENSMUSG00000029254	Stap1	0.467283	-1.09763	9.67942e-11	1.0083e-09	down
ENSMUSG00000113831	Gm49602	2.92752	1.54968	2.06809e-11	2.41963e-10	up
ENSMUSG00000040809	Chil3	0.268092	-1.8992	0.000268135	0.000902198	down
ENSMUSG00000044770	Scml4	0.47503	-1.07391	1.46816e-07	9.12623e-07	down
ENSMUSG00000058290	Espl1	3.64323	1.86522	3.04226e-30	2.31224e-27	up
ENSMUSG00000028896	Rcc1	2.4862	1.31394	3.90225e-20	2.35099e-18	up
ENSMUSG00000035699	Slc51a	10.5218	3.39532	3.02467e-07	1.78154e-06	up
ENSMUSG00000041598	Cdc42ep4	2.18614	1.12838	6.01678e-08	4.01545e-07	up
ENSMUSG00000015880	Ncapg	3.83782	1.94029	2.50349e-21	2.01925e-19	up
ENSMUSG00000032735	Ablim3	0.490157	-1.02868	0.00839579	0.0202402	down
ENSMUSG00000018659	Pnpo	4.58302	2.1963	0.0138665	0.0316268	up
ENSMUSG00000056413	Adap1	0.480904	-1.05618	8.88562e-11	9.30025e-10	down
ENSMUSG00000068329	Htra2	2.21899	1.1499	6.79318e-13	1.02708e-11	up
ENSMUSG00000019923	Zwint	2.30958	1.20763	1.00439e-19	5.55958e-18	up
ENSMUSG00000015843	Rxrg	0.331799	-1.59162	0.000332825	0.00109817	down
ENSMUSG00000048215	A630023P12Rik	0.450003	-1.15199	0.00515689	0.0131135	down
ENSMUSG00000105043	Igkv1-108	0.185492	-2.43057	0.0140636	0.0320431	down
ENSMUSG00000026068	Il18rap	0.45203	-1.14551	2.00144e-08	1.44082e-07	down
ENSMUSG00000109198	D7Bwg0826e	3.58736	1.84292	2.98467e-05	0.000121358	up
ENSMUSG00000020044	Timp3	0.359432	-1.47621	7.17925e-12	9.04202e-11	down
ENSMUSG00000031748	Gnao1	0.399882	-1.32235	2.52855e-05	0.000104446	down
ENSMUSG00000063450	Syne2	0.450361	-1.15085	2.01131e-09	1.69563e-08	down
ENSMUSG00000047953	Gp5	0.312862	-1.6764	4.79365e-08	3.24854e-07	down
ENSMUSG00000029012	Orc5	2.32542	1.21749	7.86966e-16	2.05977e-14	up
ENSMUSG00000041921	Metap1d	2.57179	1.36277	1.73511e-07	1.06483e-06	up
ENSMUSG00000055313	Pgbd1	2.15692	1.10897	3.35819e-05	0.000135265	up
ENSMUSG00000068874	Selenbp1	2.12286	1.08601	7.43639e-12	9.31245e-11	up
ENSMUSG00000095134	Mid1-ps1	22.356	4.48259	0.00253069	0.0069303	up
ENSMUSG00000062524	Ncr1	0.355533	-1.49195	6.85135e-10	6.21338e-09	down
ENSMUSG00000014074	Rnf168	2.28585	1.19273	5.5062e-14	1.01222e-12	up
ENSMUSG00000033855	Ston1	0.475649	-1.07203	3.51246e-05	0.000140848	down
ENSMUSG00000030200	Bcl2l14	0.44311	-1.17426	0.0211975	0.0458749	down
ENSMUSG00000026455	Klhl12	3.37132	1.75331	1.53598e-14	3.11308e-13	up
ENSMUSG00000024414	Mrpl27	2.07277	1.05156	6.32049e-08	4.20071e-07	up
ENSMUSG00000044252	Osbpl1a	2.73328	1.45064	1.03101e-17	3.78696e-16	up
ENSMUSG00000104554	Gm4610	0.464486	-1.10629	0.00023075	0.000785641	down
ENSMUSG00000076598	Igkv3-7	0.396788	-1.33356	3.2231e-06	1.58319e-05	down
ENSMUSG00000105509	C130013H08Rik	0.498884	-1.00322	0.0011677	0.00345588	down
ENSMUSG00000001014	Icam4	4.89551	2.29146	4.47439e-14	8.35712e-13	up
ENSMUSG00000020838	Slc6a4	0.319326	-1.6469	2.51403e-07	1.50226e-06	down
ENSMUSG00000030515	Tarsl2	3.24678	1.69901	3.23854e-19	1.61201e-17	up
ENSMUSG00000043419	Rnf227	0.379084	-1.39941	0.00178309	0.00505606	down
ENSMUSG00000000301	Pemt	2.18943	1.13055	0.00885203	0.0211876	up
ENSMUSG00000000804	Usp32	3.43234	1.77919	2.02902e-18	8.58575e-17	up
ENSMUSG00000020542	Myocd	0.308201	-1.69806	0.0175819	0.0390466	down
ENSMUSG00000052062	Pard3b	0.471936	-1.08334	4.37393e-05	0.000171733	down
ENSMUSG00000020234	4930404N11Rik	2.61142	1.38483	0.00077782	0.00237529	up
ENSMUSG00000028967	Errfi1	0.415183	-1.26818	0.0184763	0.0407444	down
ENSMUSG00000054428	Atpif1	2.97704	1.57388	1.51362e-17	5.3412e-16	up
ENSMUSG00000025804	Ccr1	0.404577	-1.30551	5.12796e-08	3.45731e-07	down
ENSMUSG00000017386	Traf4	2.55833	1.3552	2.72479e-14	5.25825e-13	up
ENSMUSG00000112691	Gm8681	4.60647	2.20366	0.0141313	0.0321813	up
ENSMUSG00000112255	Gm47594	2.80064	1.48576	0.00338225	0.00899913	up
ENSMUSG00000051354	Samd3	0.303785	-1.71888	2.66702e-05	0.000109798	down
ENSMUSG00000108484	Gm18537	2.1358	1.09477	0.000311003	0.00103116	up
ENSMUSG00000022026	Olfm4	0.375056	-1.41482	0.00145757	0.00421728	down
ENSMUSG00000006445	Epha2	0.485445	-1.04262	7.16368e-06	3.29289e-05	down
ENSMUSG00000103788	Gm37527	5.7042	2.51202	5.91315e-19	2.80215e-17	up
ENSMUSG00000069917	Hba-a2	2.76285	1.46616	0.00344638	0.00915109	up
ENSMUSG00000069919	Hba-a1	2.98516	1.57781	0.000750796	0.00230023	up
ENSMUSG00000091021	Gm17300	2.24346	1.16573	0.000184415	0.000639113	up
ENSMUSG00000032593	Amigo3	2.53896	1.34424	5.23616e-14	9.66123e-13	up
ENSMUSG00000027858	Tspan2	0.435068	-1.20069	3.06657e-06	1.51156e-05	down
ENSMUSG00000025085	Ablim1	0.403737	-1.30851	5.1804e-13	7.96034e-12	down
ENSMUSG00000113098	Gm2912	0.0539851	-4.21129	0.00607588	0.0151702	down
ENSMUSG00000032298	Neil1	0.413539	-1.2739	2.06902e-06	1.0497e-05	down
ENSMUSG00000021572	Cep72	2.07111	1.0504	6.6662e-11	7.13988e-10	up
ENSMUSG00000031803	B3gnt3	3.16693	1.66309	1.77407e-12	2.48458e-11	up
ENSMUSG00000059479	B3gnt8	0.388645	-1.36347	6.60923e-12	8.38287e-11	down
ENSMUSG00000074269	Rec114	3.66394	1.8734	7.97638e-06	3.63685e-05	up
ENSMUSG00000070501	Ifi214	0.255426	-1.96902	6.66038e-07	3.70019e-06	down
ENSMUSG00000048489	Depp1	0.315121	-1.66602	0.000277125	0.000930387	down
ENSMUSG00000076695	Ighv1-18	0.332254	-1.58964	4.32666e-08	2.95538e-07	down
ENSMUSG00000030652	Coq7	2.6396	1.40032	3.46408e-24	5.90118e-22	up
ENSMUSG00000018927	Ccl6	0.487931	-1.03525	0.000529719	0.00167244	down
ENSMUSG00000018932	Map2k3	2.26633	1.18036	3.23008e-09	2.62565e-08	up
ENSMUSG00000004707	Ly9	0.445594	-1.1662	1.21382e-20	8.13094e-19	down
ENSMUSG00000017716	Birc5	3.95545	1.98384	3.09576e-19	1.56059e-17	up
ENSMUSG00000050944	Efcab5	2.60632	1.38202	0.017541	0.0389644	up
ENSMUSG00000029814	Igf2bp3	0.196318	-2.34873	0.000401427	0.00130085	down
ENSMUSG00000059824	Dbp	0.197662	-2.33889	3.04361e-25	7.33473e-23	down
ENSMUSG00000026815	Gfi1b	2.79448	1.48258	1.5733e-12	2.22707e-11	up
ENSMUSG00000035547	Capn5	2.32228	1.21554	5.07735e-09	4.02299e-08	up
ENSMUSG00000004270	Lpcat3	2.90147	1.53678	2.05301e-15	4.91156e-14	up
ENSMUSG00000022070	Bora	2.66355	1.41335	3.11654e-25	7.37833e-23	up
ENSMUSG00000000056	Narf	3.10491	1.63455	1.24104e-15	3.10041e-14	up
ENSMUSG00000028476	Reck	0.495734	-1.01236	3.70874e-06	1.80158e-05	down
ENSMUSG00000069565	Dazap1	2.18381	1.12685	3.42151e-15	7.81864e-14	up
ENSMUSG00000045725	Prr15	0.19336	-2.37064	0.00590502	0.0148064	down
ENSMUSG00000037568	Vash2	0.365074	-1.45374	0.00157598	0.00452263	down
ENSMUSG00000103529	A730089K16Rik	3.96492	1.98729	2.10011e-17	7.20491e-16	up
ENSMUSG00000078974	Sec61g	2.13604	1.09494	8.36153e-06	3.80194e-05	up
ENSMUSG00000028175	Depdc1a	5.08476	2.34618	9.75548e-24	1.50608e-21	up
ENSMUSG00000027573	Gid8	2.8081	1.48959	5.80505e-21	4.26445e-19	up
ENSMUSG00000036356	Csgalnact1	0.410685	-1.2839	1.97338e-07	1.19656e-06	down
ENSMUSG00000050930	Map10	0.342999	-1.54373	4.10583e-06	1.9765e-05	down
ENSMUSG00000030144	Clec4d	0.328091	-1.60783	1.0241e-05	4.55589e-05	down
ENSMUSG00000030148	Clec4a2	0.477632	-1.06603	9.24452e-07	4.99674e-06	down
ENSMUSG00000027115	Kif18a	4.63273	2.21186	3.84564e-23	4.90282e-21	up
ENSMUSG00000028063	Lmna	3.03374	1.6011	1.10885e-21	9.87023e-20	up
ENSMUSG00000031906	Smpd3	0.325846	-1.61774	4.17806e-07	2.40078e-06	down
ENSMUSG00000031292	Cdkl5	0.413396	-1.2744	0.000332415	0.001097	down
ENSMUSG00000046959	Slc26a1	2.70052	1.43324	5.55883e-13	8.50875e-12	up
ENSMUSG00000037572	Wdhd1	3.09075	1.62796	1.60628e-20	1.04758e-18	up
ENSMUSG00000035726	Supt16	2.18961	1.13067	1.56932e-21	1.34414e-19	up
ENSMUSG00000071711	Mpst	3.27693	1.71235	1.71562e-15	4.18031e-14	up
ENSMUSG00000039231	Suv39h1	2.3649	1.24178	2.67125e-16	7.54094e-15	up
ENSMUSG00000022508	Bcl6	0.410072	-1.28605	9.65266e-18	3.57203e-16	down
ENSMUSG00000022512	Cldn1	0.349183	-1.51794	0.00227353	0.00629233	down
ENSMUSG00000107222	Gm43198	0.207292	-2.27026	0.0221467	0.0477044	down
ENSMUSG00000063177	Klk1b27	0.398048	-1.32898	0.00188215	0.00530574	down
ENSMUSG00000015970	Chdh	0.408693	-1.29091	4.76937e-08	3.23319e-07	down
ENSMUSG00000047534	Mis18bp1	3.16676	1.66301	1.79261e-11	2.11107e-10	up
ENSMUSG00000047037	Nipa1	3.56251	1.83289	5.47826e-26	1.56893e-23	up
ENSMUSG00000052396	Mogat2	0.354238	-1.49721	0.00111283	0.00330688	down
ENSMUSG00000053310	Nrgn	0.321465	-1.63726	1.72786e-14	3.4559e-13	down
ENSMUSG00000032120	C2cd2l	2.37653	1.24885	4.29101e-11	4.7691e-10	up
ENSMUSG00000036594	H2-Aa	0.49126	-1.02544	5.83015e-10	5.3561e-09	down
ENSMUSG00000082381	Gm12928	3.74699	1.90573	0.0207565	0.0450339	up
ENSMUSG00000037348	Paqr7	0.487014	-1.03797	1.8899e-10	1.88048e-09	down
ENSMUSG00000087050	Dhrs13os	4.16272	2.05753	0.00242015	0.00665523	up
ENSMUSG00000022422	Dscc1	4.33935	2.11748	4.35585e-21	3.23594e-19	up
ENSMUSG00000036040	Adamtsl2	0.392818	-1.34807	2.82006e-09	2.31233e-08	down
ENSMUSG00000056888	Glipr1	0.437999	-1.191	1.69434e-07	1.04175e-06	down
ENSMUSG00000034059	Ypel4	5.94862	2.57256	4.68727e-09	3.72587e-08	up
ENSMUSG00000028278	Rragd	2.2325	1.15866	3.30604e-08	2.3085e-07	up
ENSMUSG00000025257	Ribc1	2.53145	1.33996	0.000176723	0.000614288	up
ENSMUSG00000025134	Alyref	2.00055	1.0004	6.95185e-10	6.29297e-09	up
ENSMUSG00000097537	2610020C07Rik	3.08774	1.62655	8.18137e-08	5.31991e-07	up
ENSMUSG00000076525	Igkv1-99	0.371955	-1.4268	0.0132594	0.0304107	down
ENSMUSG00000086533	Mypopos	0.419972	-1.25163	0.000237842	0.000807003	down
ENSMUSG00000071369	Map3k5	0.434212	-1.20353	9.15515e-16	2.35566e-14	down
ENSMUSG00000003809	Gcdh	2.22364	1.15293	3.26687e-09	2.65228e-08	up
ENSMUSG00000097170	Gm16982	3.4263	1.77665	0.0217632	0.0469705	up
ENSMUSG00000075590	Nrbp2	2.34584	1.23011	7.6e-06	3.47889e-05	up
ENSMUSG00000101397	Mug-ps1	0.221686	-2.17341	0.00948357	0.02253	down
ENSMUSG00000025968	Ndufs1	2.11435	1.08021	1.33228e-19	7.15411e-18	up
ENSMUSG00000035439	Haus8	2.03957	1.02826	2.96006e-09	2.4211e-08	up
ENSMUSG00000026832	Cytip	0.447914	-1.15871	2.67874e-08	1.89187e-07	down
ENSMUSG00000042474	Fcmr	0.479049	-1.06175	1.98261e-12	2.75267e-11	down
ENSMUSG00000063445	Nmral1	2.36355	1.24095	3.0705e-18	1.24592e-16	up
ENSMUSG00000003484	Cyp4f18	0.413356	-1.27454	6.9059e-06	3.187e-05	down
ENSMUSG00000031799	Tpm4	0.461376	-1.11598	1.32645e-12	1.91328e-11	down
ENSMUSG00000028684	Urod	4.59254	2.19929	2.99339e-18	1.21963e-16	up
ENSMUSG00000109245	Gm44860	0.376132	-1.41069	0.000331062	0.0010929	down
ENSMUSG00000067780	Pi15	0.398952	-1.32571	3.01078e-05	0.000122269	down
ENSMUSG00000061878	Sphk1	3.20714	1.68129	1.84737e-20	1.193e-18	up
ENSMUSG00000109036	2210406H18Rik	0.406999	-1.2969	0.00291999	0.0079033	down
ENSMUSG00000029765	Plxna4	0.430195	-1.21694	2.87926e-05	0.000117653	down
ENSMUSG00000030724	Cd19	0.488421	-1.0338	3.2504e-10	3.11047e-09	down
ENSMUSG00000038421	Fcrla	0.411075	-1.28253	4.86633e-13	7.51277e-12	down
ENSMUSG00000006024	Napa	2.00127	1.00092	5.51774e-11	6.00711e-10	up
ENSMUSG00000097184	4632428C04Rik	0.287332	-1.79921	6.78864e-05	0.000256993	down
ENSMUSG00000038733	Wdr26	3.06477	1.61578	2.12461e-15	5.06447e-14	up
ENSMUSG00000097814	Panct2	0.360161	-1.47329	0.00515104	0.0131004	down
ENSMUSG00000030067	Foxp1	0.480341	-1.05787	9.63271e-17	2.96037e-15	down
ENSMUSG00000049539	Hist1h1a	5.0722	2.34261	0.00555819	0.0140241	up
ENSMUSG00000050821	Fam131a	0.492301	-1.02239	4.23364e-05	0.000166647	down
ENSMUSG00000026354	Lct	0.27178	-1.87949	0.0214401	0.0463542	down
ENSMUSG00000110148	5830408C22Rik	0.437337	-1.19318	0.00111451	0.00331088	down
ENSMUSG00000097457	2310031A07Rik	2.22319	1.15263	0.0168954	0.0376702	up
ENSMUSG00000046006	Gapt	0.29588	-1.75692	1.55416e-16	4.57702e-15	down
ENSMUSG00000068744	Psrc1	2.28193	1.19025	7.37357e-08	4.83762e-07	up
ENSMUSG00000026620	Mark1	0.485077	-1.04371	0.00351985	0.00932757	down
ENSMUSG00000102600	Gm37266	0.393148	-1.34686	0.00430633	0.0111867	down
ENSMUSG00000107478	Gm45234	0.46035	-1.1192	5.75099e-05	0.000220713	down
ENSMUSG00000087528	9830144P21Rik	3.0673	1.61697	7.3688e-12	9.23366e-11	up
ENSMUSG00000117406	Ntn3	3.02274	1.59586	0.000127276	0.000456462	up
ENSMUSG00000024118	Tedc2	2.9698	1.57037	2.81249e-10	2.72439e-09	up
ENSMUSG00000105006	Gm9484	3.74502	1.90497	0.00565904	0.0142397	up
ENSMUSG00000032380	Dapk2	2.84945	1.51068	3.11374e-11	3.53625e-10	up
ENSMUSG00000041954	Tnfrsf18	0.44674	-1.16249	2.10174e-09	1.76472e-08	down
ENSMUSG00000009681	Bcr	0.441894	-1.17823	2.94873e-12	3.9829e-11	down
ENSMUSG00000039410	Prdm16	0.42777	-1.22509	0.000113834	0.000412825	down
ENSMUSG00000058183	Mmel1	2.16832	1.11658	0.0101501	0.0239409	up
ENSMUSG00000038550	Ciart	0.406037	-1.30032	0.00805616	0.0195056	down
ENSMUSG00000051278	Zgrf1	2.74474	1.45667	1.34543e-09	1.16202e-08	up
ENSMUSG00000027544	Nfatc2	0.472334	-1.08212	1.81778e-08	1.31869e-07	down
ENSMUSG00000015243	Abca1	0.453918	-1.1395	3.50383e-09	2.82724e-08	down
ENSMUSG00000054999	Naaladl1	3.34595	1.74242	0.000347828	0.00114196	up
ENSMUSG00000025474	Tubgcp2	2.55615	1.35397	3.06431e-15	7.12398e-14	up
ENSMUSG00000097119	B230354K17Rik	2.2806	1.18942	2.5301e-08	1.7933e-07	up
ENSMUSG00000097047	1110020A21Rik	3.02929	1.59898	0.0025246	0.00691465	up
ENSMUSG00000026274	Pask	3.00738	1.58851	2.45041e-18	1.01515e-16	up
ENSMUSG00000023952	Gtpbp2	2.93458	1.55315	1.83511e-27	6.8422e-25	up
ENSMUSG00000049420	Tmem200a	2.88774	1.52994	0.000107423	0.000391657	up
ENSMUSG00000072966	Gprasp2	0.225546	-2.1485	1.14602e-10	1.18444e-09	down
ENSMUSG00000024381	Bin1	0.437384	-1.19303	8.09961e-12	1.01173e-10	down
ENSMUSG00000042417	Ccno	0.389511	-1.36026	0.00443887	0.0114872	down
ENSMUSG00000107997	Gm44243	5.7357	2.51997	0.0230654	0.049414	up
ENSMUSG00000027201	Myef2	3.12627	1.64444	1.05971e-27	4.55239e-25	up
ENSMUSG00000021457	Syk	0.374013	-1.41884	2.27308e-16	6.47237e-15	down
ENSMUSG00000058351	Smim4	2.30704	1.20604	2.66422e-10	2.59604e-09	up
ENSMUSG00000034116	Vav1	0.463619	-1.10899	2.98973e-18	1.21963e-16	down
ENSMUSG00000022994	Adcy6	2.5815	1.36821	1.22999e-16	3.71082e-15	up
ENSMUSG00000030708	Dnajb13	4.06381	2.02283	2.05722e-14	4.03766e-13	up
ENSMUSG00000030474	Siglece	0.37535	-1.41369	6.17599e-07	3.45537e-06	down
ENSMUSG00000032387	Rbpms2	0.400625	-1.31968	0.000147437	0.0005212	down
ENSMUSG00000118364	AC124502.5	0.20851	-2.26181	0.00179719	0.00509239	down
ENSMUSG00000075284	Wipf1	0.465208	-1.10405	3.62426e-18	1.45864e-16	down
ENSMUSG00000040723	Rcsd1	0.469659	-1.09031	2.18191e-12	3.00255e-11	down
ENSMUSG00000020973	Dnaaf2	2.14446	1.10061	5.53069e-10	5.10233e-09	up
ENSMUSG00000037415	Ranbp10	4.34125	2.11811	4.43472e-17	1.44136e-15	up
ENSMUSG00000061589	Dot1l	2.01126	1.0081	1.81702e-11	2.136e-10	up
ENSMUSG00000033256	Shf	2.37891	1.2503	8.13326e-05	0.000303362	up
ENSMUSG00000086364	Gm11751	2.68487	1.42485	0.00616935	0.0153736	up
ENSMUSG00000070803	Cited4	2.18808	1.12966	5.26273e-09	4.15821e-08	up
ENSMUSG00000031446	Cul4a	2.94904	1.56025	2.99049e-17	9.98226e-16	up
ENSMUSG00000058147	Xlr3c	0.0760259	-3.71736	0.0120201	0.0278267	down
ENSMUSG00000020493	Prr11	2.99815	1.58407	1.48263e-20	9.76609e-19	up
ENSMUSG00000026600	Soat1	0.428937	-1.22116	7.51874e-14	1.34217e-12	down
ENSMUSG00000037016	Frem2	0.297203	-1.75048	3.48285e-09	2.81376e-08	down
ENSMUSG00000001786	Fbxo7	2.98891	1.57962	6.52217e-14	1.17918e-12	up
ENSMUSG00000041313	Slc7a1	2.15793	1.10965	7.28948e-10	6.57751e-09	up
ENSMUSG00000041831	Sytl3	0.406371	-1.29913	6.99352e-06	3.21992e-05	down
ENSMUSG00000029322	Plac8	0.418102	-1.25807	2.42702e-17	8.26902e-16	down
ENSMUSG00000027206	Cops2	2.23605	1.16095	1.80367e-16	5.26473e-15	up
ENSMUSG00000033186	Mzt1	2.48392	1.31262	1.27531e-17	4.60722e-16	up
ENSMUSG00000110537	Gm4316	0.197657	-2.33893	2.3046e-06	1.16236e-05	down
ENSMUSG00000070000	Fcho1	2.25684	1.1743	2.78036e-13	4.47781e-12	up
ENSMUSG00000022574	Naprt	3.45754	1.78975	3.68802e-15	8.35769e-14	up
ENSMUSG00000032690	Oas2	0.461926	-1.11427	6.09533e-05	0.000232753	down
ENSMUSG00000059994	Fcrl1	0.435482	-1.19932	4.14217e-11	4.61406e-10	down
ENSMUSG00000037709	Fam13a	0.463492	-1.10939	0.0158987	0.0356812	down
ENSMUSG00000060275	Nrg2	0.474671	-1.075	5.67914e-05	0.000218423	down
ENSMUSG00000026966	Ssna1	2.05782	1.04112	1.02478e-12	1.50787e-11	up
ENSMUSG00000036223	Ska1	3.52758	1.81868	1.32085e-18	5.80027e-17	up
ENSMUSG00000016526	Dyrk3	3.41505	1.77191	8.39029e-13	1.2485e-11	up
ENSMUSG00000025271	Pfkfb1	2.5919	1.37401	5.67493e-06	2.66561e-05	up
ENSMUSG00000030707	Coro1a	0.448515	-1.15677	2.48518e-20	1.57403e-18	down
ENSMUSG00000042472	Zfp410	2.1357	1.09471	8.73605e-16	2.26553e-14	up
ENSMUSG00000047048	Olfr432	0.39748	-1.33105	0.0023021	0.00636428	down
ENSMUSG00000021758	Ddx4	5.91055	2.56329	3.33155e-05	0.000134247	up
ENSMUSG00000043155	Hpdl	3.01853	1.59385	0.0216231	0.046704	up
ENSMUSG00000052825	Gm9892	7.49034	2.90503	0.0171575	0.038207	up
ENSMUSG00000019942	Cdk1	3.63572	1.86224	5.83301e-24	9.44804e-22	up
ENSMUSG00000018405	Mrm1	2.32925	1.21986	9.71311e-14	1.70311e-12	up
ENSMUSG00000037536	Fbxo34	3.17441	1.66649	7.33965e-15	1.57651e-13	up
ENSMUSG00000039236	Isg20	3.51452	1.81333	5.92969e-10	5.43743e-09	up
ENSMUSG00000036752	Tubb4b	2.67718	1.42072	1.13075e-18	5.05238e-17	up
ENSMUSG00000004880	Lbr	2.29316	1.19734	1.98361e-12	2.75267e-11	up
ENSMUSG00000051727	Kctd14	2.34319	1.22848	7.50071e-08	4.908e-07	up
ENSMUSG00000021061	Sptb	4.35525	2.12276	3.87615e-16	1.06532e-14	up
ENSMUSG00000034833	Tespa1	0.351467	-1.50854	8.99805e-10	7.98431e-09	down
ENSMUSG00000035258	Abi3bp	0.469596	-1.09051	9.00446e-07	4.88034e-06	down
ENSMUSG00000096944	Gm26722	24.9022	4.6382	0.00596011	0.0149218	up
ENSMUSG00000033837	Foxh1	3.3959	1.7638	0.000309348	0.00102637	up
ENSMUSG00000117736	AC113010.1	0.255945	-1.96609	3.5786e-06	1.74265e-05	down
ENSMUSG00000114279	Hist1h2bm	3.74475	1.90487	0.0145661	0.0330396	up
ENSMUSG00000084973	Gm13848	4.78239	2.25773	0.00198896	0.00557739	up
ENSMUSG00000049562	Ap5b1	0.477766	-1.06562	1.08089e-12	1.58571e-11	down
ENSMUSG00000019564	Arid3a	0.446607	-1.16292	8.46553e-17	2.62618e-15	down
ENSMUSG00000028809	Srrm1	2.02507	1.01797	3.13693e-18	1.27027e-16	up
ENSMUSG00000029186	Pi4k2b	3.06689	1.61678	1.42096e-17	5.05029e-16	up
ENSMUSG00000050675	Gp1ba	0.341982	-1.54801	6.82498e-07	3.77888e-06	down
ENSMUSG00000113149	Gm49383	3.32329	1.73261	5.43065e-15	1.19239e-13	up
ENSMUSG00000056399	Prss34	0.245845	-2.02418	4.14116e-08	2.83848e-07	down
ENSMUSG00000020544	Cox11	2.22824	1.1559	7.01711e-15	1.51712e-13	up
ENSMUSG00000101823	Gm29438	12.0881	3.59552	5.42827e-05	0.000209385	up
ENSMUSG00000021281	Tnfaip2	2.80701	1.48903	2.88627e-14	5.54282e-13	up
ENSMUSG00000057715	A830018L16Rik	2.50255	1.3234	9.08533e-05	0.000335816	up
ENSMUSG00000033373	Fntb	3.22363	1.68868	9.14917e-23	1.05114e-20	up
ENSMUSG00000030256	Bhlhe41	0.36945	-1.43655	1.37199e-07	8.58242e-07	down
ENSMUSG00000098318	Lockd	4.50919	2.17287	1.73212e-12	2.431e-11	up
ENSMUSG00000030830	Itgal	0.36279	-1.4628	4.68381e-15	1.04231e-13	down
ENSMUSG00000099775	Gm5960	10.5388	3.39764	0.00119476	0.00352435	up
ENSMUSG00000029338	Antxr2	0.452825	-1.14297	1.03945e-16	3.1601e-15	down
ENSMUSG00000004837	Grap	0.484429	-1.04564	6.09916e-12	7.79596e-11	down
ENSMUSG00000030278	Cidec	0.0255642	-5.28973	0.00287938	0.00780193	down
ENSMUSG00000091172	Gm17120	4.92507	2.30015	8.25488e-08	5.36242e-07	up
ENSMUSG00000031910	Has3	0.471006	-1.08618	0.0113201	0.026367	down
ENSMUSG00000073403	Gm10499	6.25884	2.64589	0.00318268	0.00853017	up
ENSMUSG00000000386	Mx1	0.368584	-1.43994	2.85076e-09	2.33557e-08	down
ENSMUSG00000034006	Pqlc1	3.04265	1.60533	1.93323e-16	5.60154e-15	up
ENSMUSG00000043557	Mdga1	0.43779	-1.19169	0.000623358	0.00194079	down
ENSMUSG00000030223	Ptpro	0.469652	-1.09033	1.12998e-06	6.02523e-06	down
ENSMUSG00000086061	Gm13075	5.87231	2.55393	0.00541019	0.0136907	up
ENSMUSG00000073164	2410018L13Rik	0.404965	-1.30413	0.00324503	0.00866789	down
ENSMUSG00000073435	Nme3	2.15269	1.10614	2.09644e-07	1.26574e-06	up
ENSMUSG00000116068	Gm49457	3.12781	1.64515	1.19744e-05	5.25486e-05	up
ENSMUSG00000049148	Plcxd3	5.34369	2.41784	0.00405467	0.0105845	up
ENSMUSG00000029373	Pf4	0.305039	-1.71293	2.93639e-09	2.40373e-08	down
ENSMUSG00000029380	Cxcl1	0.414575	-1.27029	0.019334	0.0423147	down
ENSMUSG00000045362	Tnfrsf26	0.48913	-1.03171	6.92359e-05	0.000261451	down
ENSMUSG00000028718	Stil	3.63496	1.86194	3.60797e-19	1.78243e-17	up
ENSMUSG00000050966	Lin28a	0.401428	-1.31679	0.00126574	0.00371434	down
ENSMUSG00000046718	Bst2	0.496497	-1.01014	1.94418e-15	4.67954e-14	down
ENSMUSG00000074093	Svip	3.32818	1.73474	9.86276e-17	3.017e-15	up
ENSMUSG00000032946	Rasgrp2	0.44073	-1.18203	2.44577e-11	2.82142e-10	down
ENSMUSG00000098140	Gm26938	2.70097	1.43348	0.000193716	0.000668885	up
ENSMUSG00000040899	Ccr6	0.467112	-1.09816	7.21851e-07	3.98116e-06	down
ENSMUSG00000044814	Olfr543	4.44189	2.15117	0.00819389	0.0197994	up
ENSMUSG00000021322	Aoah	0.437375	-1.19306	3.85413e-05	0.000152996	down
ENSMUSG00000030162	Olr1	0.275182	-1.86154	2.9396e-05	0.000119772	down
ENSMUSG00000053604	Rpia	2.12215	1.08553	4.88638e-13	7.53784e-12	up
ENSMUSG00000073437	D330041H03Rik	2.72971	1.44875	1.8248e-16	5.31548e-15	up
ENSMUSG00000004562	Arhgef40	3.551	1.82823	8.07591e-17	2.51716e-15	up
ENSMUSG00000037628	Cdkn3	3.50125	1.80787	8.47478e-22	7.75325e-20	up
ENSMUSG00000052957	Gas1	0.414277	-1.27133	7.85764e-07	4.30482e-06	down
ENSMUSG00000060671	Atp8b2	0.467674	-1.09642	7.31141e-12	9.17339e-11	down
ENSMUSG00000040197	Cd209e	0.323037	-1.63023	0.0114012	0.0265171	down
ENSMUSG00000052364	B630019K06Rik	0.45441	-1.13793	0.00297003	0.00802534	down
ENSMUSG00000086733	Gm11685	6.0292	2.59197	2.50093e-16	7.08035e-15	up
ENSMUSG00000096422	Igkv12-44	0.44996	-1.15213	0.000899613	0.0027174	down
ENSMUSG00000032026	Rexo2	2.22402	1.15317	1.17043e-12	1.70779e-11	up
ENSMUSG00000045160	Bola3	2.71214	1.43943	3.48213e-13	5.50924e-12	up
ENSMUSG00000048521	Cxcr6	0.326598	-1.61441	1.67314e-08	1.22138e-07	down
ENSMUSG00000041559	Fmod	0.342597	-1.54542	0.0184072	0.0406283	down
ENSMUSG00000097681	Gm26643	6.68737	2.74144	0.00444242	0.0114949	up
ENSMUSG00000105867	Gm42517	0.253246	-1.98139	1.14046e-06	6.07455e-06	down
ENSMUSG00000003992	Ssbp2	2.29897	1.20099	1.15618e-11	1.40685e-10	up
ENSMUSG00000024304	Cdh2	0.435667	-1.1987	2.05424e-05	8.6168e-05	down
ENSMUSG00000049971	Glt1d1	0.310542	-1.68714	0.00448882	0.0116028	down
ENSMUSG00000047990	C2cd4a	16.0196	4.00176	7.98985e-06	3.64216e-05	up
ENSMUSG00000021609	Slc6a3	0.387353	-1.36828	0.0115781	0.0268981	down
ENSMUSG00000054641	Mmrn1	0.331099	-1.59467	9.15201e-06	4.11684e-05	down
ENSMUSG00000022338	Eny2	2.36303	1.24064	3.12964e-16	8.73514e-15	up
ENSMUSG00000044595	Dnd1	2.91294	1.54248	1.62869e-10	1.63622e-09	up
ENSMUSG00000094102	Ighv9-2	0.109771	-3.18743	0.00209974	0.0058639	down
ENSMUSG00000106499	Gm9403	0.379393	-1.39824	0.0184277	0.0406508	down
ENSMUSG00000079110	Capn3	0.441104	-1.18081	0.0034903	0.00925671	down
ENSMUSG00000100658	F730311O21Rik	0.31169	-1.68182	1.93199e-12	2.68671e-11	down
ENSMUSG00000032456	Nmnat3	3.86812	1.95163	1.42164e-24	2.62552e-22	up
ENSMUSG00000079415	Cntf	2.81637	1.49384	0.00187667	0.00529178	up
ENSMUSG00000079293	Clec7a	0.434947	-1.20109	2.20204e-11	2.56723e-10	down
ENSMUSG00000051262	Nat8f3	0.309736	-1.69089	0.000108986	0.000396918	down
ENSMUSG00000022195	6030458C11Rik	2.17642	1.12196	2.26292e-16	6.45276e-15	up
ENSMUSG00000005687	Bcas2	2.36556	1.24218	3.63148e-17	1.19603e-15	up
ENSMUSG00000006398	Cdc20	3.5946	1.84583	1.07513e-24	2.06268e-22	up
ENSMUSG00000056476	Med12l	0.397401	-1.33133	4.00212e-05	0.000158425	down
ENSMUSG00000111632	Gm47327	2.50609	1.32544	0.00831216	0.0200631	up
ENSMUSG00000039452	Snx22	4.72031	2.23888	3.35673e-14	6.3904e-13	up
ENSMUSG00000030978	Rrm1	3.24461	1.69804	8.8688e-21	6.21476e-19	up
ENSMUSG00000096351	Samd11	4.6682	2.22287	6.31453e-23	7.51695e-21	up
ENSMUSG00000062991	Nrg1	0.464363	-1.10668	0.00344677	0.00915109	down
ENSMUSG00000096847	Tmem151b	0.318081	-1.65253	4.36775e-08	2.98138e-07	down
ENSMUSG00000020866	Cacna1g	3.41531	1.77202	0.00279773	0.00759527	up
ENSMUSG00000094420	Igkv10-96	0.428421	-1.2229	9.21635e-05	0.000340229	down
ENSMUSG00000108688	Gm44985	2.99956	1.58475	0.00172489	0.00490873	up
ENSMUSG00000033152	Podxl2	0.389273	-1.36114	6.79864e-07	3.76641e-06	down
ENSMUSG00000117768	AC133451.1	0.182528	-2.45381	0.00649953	0.016107	down
ENSMUSG00000076467	Trbv13-1	0.326044	-1.61686	0.000389087	0.00126418	down
ENSMUSG00000022838	Eaf2	0.459832	-1.12082	0.000342647	0.00112701	down
ENSMUSG00000016624	Phf21b	0.28987	-1.78652	0.000109836	0.000399712	down
ENSMUSG00000024896	Minpp1	2.72847	1.44809	9.89481e-19	4.48467e-17	up
ENSMUSG00000024177	Nme4	2.68082	1.42267	3.36354e-13	5.33443e-12	up
ENSMUSG00000089679	Gm16299	8.09994	3.01791	0.0104979	0.0246845	up
ENSMUSG00000042215	Bag2	2.51357	1.32974	4.76329e-15	1.05761e-13	up
ENSMUSG00000028224	Nbn	2.15391	1.10696	2.31498e-19	1.20069e-17	up
ENSMUSG00000025610	Map3k7cl	0.244485	-2.03218	1.00441e-06	5.39793e-06	down
ENSMUSG00000018076	Med13l	2.00275	1.00198	1.06274e-09	9.34198e-09	up
ENSMUSG00000031379	Pir	3.50952	1.81127	9.8912e-12	1.21858e-10	up
ENSMUSG00000043445	Pgp	2.36388	1.24116	3.83515e-11	4.29872e-10	up
ENSMUSG00000072591	5930412G12Rik	0.13849	-2.85215	0.0120003	0.0277843	down
ENSMUSG00000001497	Pax9	5.78222	2.53162	2.60602e-05	0.000107443	up
ENSMUSG00000022415	Syngr1	3.70486	1.88942	1.37243e-15	3.39008e-14	up
ENSMUSG00000027999	Pla2g12a	3.26625	1.70764	1.0286e-16	3.13217e-15	up
ENSMUSG00000027995	Tlr2	0.44421	-1.17069	1.68806e-10	1.69157e-09	down
ENSMUSG00000050069	Grem2	0.491921	-1.0235	0.0229506	0.0492162	down
ENSMUSG00000079018	Ly6c1	0.377236	-1.40646	2.91848e-15	6.83317e-14	down
ENSMUSG00000028825	Rhd	4.32646	2.11319	1.36321e-13	2.32228e-12	up
ENSMUSG00000038975	Rabggtb	2.37578	1.2484	4.53245e-30	3.19878e-27	up
ENSMUSG00000047844	Bex4	5.02351	2.3287	1.12045e-15	2.82774e-14	up
ENSMUSG00000052676	Zmat1	0.469972	-1.08935	2.92534e-05	0.000119265	down
ENSMUSG00000038872	Zfhx3	0.458798	-1.12407	3.8627e-08	2.66518e-07	down
ENSMUSG00000025393	Atp5b	2.05284	1.03762	1.33545e-15	3.31152e-14	up
ENSMUSG00000027327	1700037H04Rik	2.75086	1.45988	9.47726e-15	2.00514e-13	up
ENSMUSG00000027330	Cdc25b	4.80697	2.26513	1.04438e-19	5.76482e-18	up
ENSMUSG00000059921	Unc5c	0.424312	-1.2368	0.0036704	0.00968367	down
ENSMUSG00000085720	Gm7854	0.226635	-2.14156	3.25398e-13	5.18564e-12	down
ENSMUSG00000044678	Ly6k	0.0790796	-3.66055	6.26815e-11	6.76487e-10	down
ENSMUSG00000026450	Chit1	0.405025	-1.30392	0.00795813	0.0193029	down
ENSMUSG00000029596	Sdsl	2.44431	1.28943	4.54263e-09	3.61381e-08	up
ENSMUSG00000044533	Rps2	2.08824	1.06229	4.30084e-23	5.34522e-21	up
ENSMUSG00000029147	Ppm1g	2.21812	1.14934	2.50516e-17	8.49132e-16	up
ENSMUSG00000074344	Tmigd3	0.428529	-1.22253	8.02353e-05	0.000299552	down
ENSMUSG00000039639	Kcne1	0.054207	-4.20538	0.0143825	0.0326982	down
ENSMUSG00000039033	Tasp1	2.12138	1.085	3.57578e-08	2.47673e-07	up
ENSMUSG00000037138	Aff3	0.423986	-1.23791	1.82038e-23	2.62573e-21	down
ENSMUSG00000022372	Sla	0.383065	-1.38434	2.36898e-10	2.32786e-09	down
ENSMUSG00000095753	Igkv4-53	0.479185	-1.06134	0.00310409	0.00833876	down
ENSMUSG00000073538	E330020D12Rik	0.412961	-1.27592	0.00410677	0.0107134	down
ENSMUSG00000020681	Ace	0.409325	-1.28868	2.67677e-14	5.18584e-13	down
ENSMUSG00000027715	Ccna2	4.30779	2.10695	1.69289e-27	6.43329e-25	up
ENSMUSG00000031963	Bmper	0.406807	-1.29758	0.0078498	0.0190774	down
ENSMUSG00000029722	Agfg2	2.66447	1.41385	1.19823e-08	8.9083e-08	up
ENSMUSG00000022584	Ly6c2	0.110071	-3.1835	0.000180326	0.000625819	down
ENSMUSG00000031960	Aars	2.26836	1.18165	1.42784e-12	2.04018e-11	up
ENSMUSG00000073555	Gm4951	0.429785	-1.21831	6.14422e-05	0.000234484	down
ENSMUSG00000025330	Padi4	0.305888	-1.70892	7.48223e-07	4.11398e-06	down
ENSMUSG00000046408	1700067K01Rik	5.84041	2.54607	0.000243953	0.000826179	up
ENSMUSG00000024534	Sncaip	0.459665	-1.12134	0.00269376	0.00733822	down
ENSMUSG00000032841	Prr5l	0.440146	-1.18395	0.000199829	0.000688306	down
ENSMUSG00000117872	CT485616.1	0.455613	-1.13412	1.81332e-05	7.67366e-05	down
ENSMUSG00000024330	Col11a2	0.389101	-1.36178	9.14014e-08	5.8987e-07	down
ENSMUSG00000079227	Ccr5	0.396169	-1.33581	1.20278e-07	7.5912e-07	down
ENSMUSG00000025728	Pigq	3.47214	1.79583	2.6015e-13	4.20689e-12	up
ENSMUSG00000001228	Uhrf1	3.07684	1.62145	4.90196e-20	2.90894e-18	up
ENSMUSG00000046432	Bex3	2.11808	1.08276	2.21158e-13	3.63284e-12	up
ENSMUSG00000029687	Ezh2	2.66683	1.41512	4.19633e-26	1.27575e-23	up
ENSMUSG00000086629	2810403D21Rik	3.09821	1.63143	0.000204452	0.000703372	up
ENSMUSG00000024589	Nedd4l	0.450617	-1.15003	1.85912e-14	3.69598e-13	down
ENSMUSG00000002831	Plin4	0.298287	-1.74523	0.0076537	0.0186722	down
ENSMUSG00000017314	Mpp2	3.59397	1.84558	2.43379e-10	2.38799e-09	up
ENSMUSG00000029084	Cd38	0.42529	-1.23348	2.88284e-14	5.54161e-13	down
ENSMUSG00000105499	Igkv3-11	0.341539	-1.54988	0.00528289	0.0134029	down
ENSMUSG00000063558	Aox1	0.408627	-1.29114	0.00686248	0.0169173	down
ENSMUSG00000003813	Rad23a	3.53381	1.82122	3.06876e-14	5.86478e-13	up
ENSMUSG00000030217	Art4	3.58264	1.84102	6.83318e-14	1.22421e-12	up
ENSMUSG00000030220	Arhgdib	0.410413	-1.28485	3.78212e-23	4.90282e-21	down
ENSMUSG00000046567	4930430F08Rik	3.11186	1.63778	2.79693e-10	2.71065e-09	up
ENSMUSG00000046668	Cxxc5	0.498363	-1.00473	5.66128e-10	5.21152e-09	down
ENSMUSG00000033904	Ccp110	2.80482	1.48791	1.38257e-12	1.98302e-11	up
ENSMUSG00000031557	Plekha2	0.416715	-1.26287	1.50632e-14	3.06554e-13	down
ENSMUSG00000039908	Slc26a11	0.498844	-1.00334	1.60173e-06	8.29884e-06	down
ENSMUSG00000017652	Cd40	0.468546	-1.09374	6.27433e-11	6.76786e-10	down
ENSMUSG00000019055	Plod1	0.430783	-1.21497	1.89748e-19	9.94594e-18	down
ENSMUSG00000079625	Tm4sf19	0.306415	-1.70644	0.0229846	0.0492516	down
ENSMUSG00000104452	Ighv8-8	0.460471	-1.11882	0.00298517	0.00805874	down
ENSMUSG00000040658	Dnph1	2.74844	1.45861	1.22512e-05	5.368e-05	up
ENSMUSG00000000037	Scml2	2.26207	1.17764	1.02577e-05	4.56124e-05	up
ENSMUSG00000041544	Disp3	0.384423	-1.37923	0.0086161	0.0207158	down
ENSMUSG00000033446	Lpar6	0.43526	-1.20005	1.94458e-09	1.64287e-08	down
ENSMUSG00000054203	Ifi205	0.41876	-1.2558	0.000666981	0.00206457	down
ENSMUSG00000026080	Chst10	0.376431	-1.40954	7.5539e-09	5.81733e-08	down
ENSMUSG00000026073	Il1r2	0.379932	-1.39619	0.00136043	0.00396511	down
ENSMUSG00000021391	Cenpp	4.62394	2.20912	1.26726e-21	1.11796e-19	up
ENSMUSG00000096010	Hist4h4	3.39178	1.76204	0.000368768	0.0012039	up
ENSMUSG00000051397	Tacstd2	0.371888	-1.42706	6.7157e-08	4.43878e-07	down
ENSMUSG00000001517	Foxm1	2.58386	1.36953	3.47764e-14	6.58885e-13	up
ENSMUSG00000003283	Hck	0.420797	-1.2488	1.07034e-18	4.81799e-17	down
ENSMUSG00000020687	Cdc27	2.03485	1.02492	2.21762e-16	6.34188e-15	up
ENSMUSG00000076652	Ighv7-3	0.469605	-1.09048	0.0104746	0.0246415	down
ENSMUSG00000031827	Cotl1	0.480161	-1.05841	2.08157e-21	1.7068e-19	down
ENSMUSG00000045319	Proser2	0.398701	-1.32662	2.77117e-09	2.27602e-08	down
ENSMUSG00000024681	Ms4a3	0.403186	-1.31048	5.82451e-05	0.000223318	down
ENSMUSG00000032281	Acsbg1	0.342179	-1.54718	7.24638e-06	3.32781e-05	down
ENSMUSG00000047810	Ccdc88b	0.497259	-1.00793	2.16823e-23	3.01736e-21	down
ENSMUSG00000042354	Gnl3	2.06153	1.04372	2.82541e-23	3.79815e-21	up
ENSMUSG00000034768	Asb16	3.77398	1.91609	0.000347756	0.00114191	up
ENSMUSG00000036002	Fam214b	3.06515	1.61596	3.43645e-16	9.5376e-15	up
ENSMUSG00000087379	Gm13849	2.28155	1.19002	3.28314e-07	1.92118e-06	up
ENSMUSG00000042680	Garem1	3.32833	1.7348	2.2362e-17	7.64525e-16	up
ENSMUSG00000029861	Fam131b	0.260242	-1.94207	0.000372171	0.00121441	down
ENSMUSG00000012889	Podnl1	0.460317	-1.1193	6.00929e-09	4.69366e-08	down
ENSMUSG00000061474	Mrps36	2.02025	1.01453	3.59469e-11	4.04526e-10	up
ENSMUSG00000040435	Ppp1r15a	4.2604	2.09099	9.23674e-14	1.62825e-12	up
ENSMUSG00000076671	Ighv13-2	0.188275	-2.40909	0.000462963	0.00148084	down
ENSMUSG00000025358	Cdk2	2.38903	1.25643	1.18496e-17	4.2965e-16	up
ENSMUSG00000025355	Mmp19	0.495997	-1.0116	1.57279e-05	6.75065e-05	down
ENSMUSG00000068264	Ap5s1	2.03508	1.02509	4.07802e-07	2.34738e-06	up
ENSMUSG00000037098	Rab11fip3	0.445335	-1.16704	4.6116e-14	8.60527e-13	down
ENSMUSG00000063856	Gpx1	2.65855	1.41064	7.9976e-10	7.15116e-09	up
[truncated: 1,432 more rows]

## Sheet: 05.D5vsD0
Additional Table 5 Differentially expressed genes between D5 and D0
gene_id	gene_name	fc	log2fc	pvalue	padjust	regulate
ENSMUSG00000109498	Gm45222	2.36096	1.23937	0.000343746	0.00108943	up
ENSMUSG00000092060	Bend4	0.280515	-1.83385	6.8446e-11	6.56242e-10	down
ENSMUSG00000027610	Gss	2.53056	1.33946	3.02238e-11	3.05925e-10	up
ENSMUSG00000034731	Dgkh	0.418717	-1.25595	1.08526e-06	5.3593e-06	down
ENSMUSG00000021830	Txndc16	0.373531	-1.4207	1.21943e-21	7.08572e-20	down
ENSMUSG00000106438	Gm32051	8.39564	3.06964	0.000622726	0.00187403	up
ENSMUSG00000028416	Bag1	2.50293	1.32362	5.60941e-13	7.36824e-12	up
ENSMUSG00000010358	Ifi35	3.27078	1.70963	1.20734e-26	1.83035e-24	up
ENSMUSG00000096326	Ighv1-78	0.396862	-1.33329	0.00533804	0.0131417	down
ENSMUSG00000034266	Batf	0.458091	-1.1263	4.23524e-07	2.23547e-06	down
ENSMUSG00000044206	Vsig4	0.0727442	-3.78102	0.0124895	0.0279279	down
ENSMUSG00000042066	Tmcc2	4.0563	2.02016	2.39541e-09	1.7895e-08	up
ENSMUSG00000011267	Zfp296	0.387721	-1.36691	1.64686e-06	7.87235e-06	down
ENSMUSG00000100954	Gm10138	2.15845	1.10999	0.00375956	0.00957725	up
ENSMUSG00000025400	Tac2	2.57764	1.36605	0.000192123	0.000641035	up
ENSMUSG00000031864	Ints10	2.79345	1.48205	1.71769e-24	1.75806e-22	up
ENSMUSG00000026155	Smap1	2.14295	1.0996	3.95293e-15	7.56912e-14	up
ENSMUSG00000051079	Rgs13	0.162236	-2.62384	3.76833e-05	0.00014266	down
ENSMUSG00000030158	Clec12b	21.3326	4.41499	0.0117163	0.0264274	up
ENSMUSG00000048218	Amigo2	0.450778	-1.14951	4.39865e-06	1.95827e-05	down
ENSMUSG00000004748	Mtfp1	2.59528	1.37589	3.81152e-13	5.16477e-12	up
ENSMUSG00000078190	Dnm3os	0.453838	-1.13975	0.00550572	0.0135002	down
ENSMUSG00000113786	Gm49384	2.40454	1.26576	1.57337e-05	6.35238e-05	up
ENSMUSG00000047443	Erfe	4.00394	2.00142	0.00569429	0.0139118	up
ENSMUSG00000038776	Ephx1	0.318847	-1.64907	1.72978e-18	5.59833e-17	down
ENSMUSG00000039911	Spsb1	0.435697	-1.1986	3.72157e-06	1.68021e-05	down
ENSMUSG00000108354	4931431B13Rik	0.419611	-1.25288	0.00347748	0.00891499	down
ENSMUSG00000103779	Gm36931	0.12273	-3.02644	0.00763299	0.0180321	down
ENSMUSG00000030346	Rad51ap1	3.81254	1.93075	3.27994e-20	1.42223e-18	up
ENSMUSG00000031342	Gpm6b	0.393584	-1.34525	2.66078e-14	4.43017e-13	down
ENSMUSG00000028436	Dcaf12	2.74055	1.45447	2.35215e-11	2.42467e-10	up
ENSMUSG00000028433	Ubap2	2.04798	1.0342	1.37538e-13	2.03312e-12	up
ENSMUSG00000087651	1500009L16Rik	0.283026	-1.82099	0.0222236	0.0464057	down
ENSMUSG00000048965	Mrgpre	0.292397	-1.774	1.55614e-12	1.91087e-11	down
ENSMUSG00000021365	Nedd9	0.367699	-1.4434	1.31044e-11	1.40023e-10	down
ENSMUSG00000031200	Mtcp1	3.67767	1.87879	2.2764e-18	7.23959e-17	up
ENSMUSG00000025959	Klf7	0.422168	-1.24411	7.3617e-15	1.34695e-13	down
ENSMUSG00000044749	Abca6	0.270229	-1.88775	0.00761637	0.0180034	down
ENSMUSG00000036687	Tmem184a	6.7253	2.7496	0.00256882	0.0067783	up
ENSMUSG00000000903	Vpreb3	0.154673	-2.69271	8.91686e-20	3.59748e-18	down
ENSMUSG00000082274	Gm14026	4.54129	2.1831	1.11665e-12	1.40105e-11	up
ENSMUSG00000032869	Psmf1	3.81243	1.93071	3.55534e-26	5.04833e-24	up
ENSMUSG00000027579	Srms	0.214491	-2.22101	0.000683803	0.0020426	down
ENSMUSG00000036298	Slc2a13	0.455868	-1.13331	0.0132522	0.0294116	down
ENSMUSG00000024053	Emilin2	2.91128	1.54166	8.88523e-16	1.85267e-14	up
ENSMUSG00000045031	Cetn4	3.0745	1.62035	0.000160088	0.000542131	up
ENSMUSG00000027562	Car2	3.72345	1.89664	1.87855e-14	3.2045e-13	up
ENSMUSG00000027555	Car13	3.60137	1.84855	1.36073e-15	2.77977e-14	up
ENSMUSG00000079563	Pglyrp2	0.34288	-1.54423	2.03882e-09	1.5437e-08	down
ENSMUSG00000030000	Add2	5.21567	2.38285	2.2808e-21	1.24291e-19	up
ENSMUSG00000021057	Akap5	0.274625	-1.86447	2.65488e-08	1.69776e-07	down
ENSMUSG00000021203	Otub2	6.77153	2.75948	6.46294e-48	7.66543e-45	up
ENSMUSG00000113152	Gm48422	3.5794	1.83972	0.0195549	0.0413818	up
ENSMUSG00000084833	Gm12649	4.39372	2.13544	3.88878e-10	3.3096e-09	up
ENSMUSG00000030577	Cd22	0.348	-1.52284	2.37502e-08	1.53061e-07	down
ENSMUSG00000009575	Cbx5	2.51131	1.32844	2.54638e-15	5.01883e-14	up
ENSMUSG00000029253	Cenpc1	2.28459	1.19194	9.05813e-10	7.27356e-09	up
ENSMUSG00000103067	Gm30414	17.3871	4.11994	0.00718055	0.0170874	up
ENSMUSG00000042408	Zmym6	0.415707	-1.26636	3.26994e-11	3.28509e-10	down
ENSMUSG00000001763	Tspan33	4.96239	2.31103	1.26941e-19	5.00884e-18	up
ENSMUSG00000103270	Gm37915	3.29051	1.71831	7.03469e-07	3.56741e-06	up
ENSMUSG00000026069	Il1rl1	3.5284	1.81901	1.30539e-19	5.12075e-18	up
ENSMUSG00000041482	Piezo2	0.427538	-1.22587	0.00907907	0.0210706	down
ENSMUSG00000006235	Epor	4.01684	2.00606	2.62424e-30	7.15034e-28	up
ENSMUSG00000068417	Pnp2	5.886	2.55729	0.0187381	0.0398625	up
ENSMUSG00000045455	Gm9797	2.1773	1.12254	1.12644e-07	6.54679e-07	up
ENSMUSG00000018604	Tbx3	0.37085	-1.43109	3.88696e-05	0.000146683	down
ENSMUSG00000036304	Zdhhc23	0.457818	-1.12715	1.94794e-10	1.7402e-09	down
ENSMUSG00000030775	Trat1	0.124469	-3.00614	1.32688e-10	1.20894e-09	down
ENSMUSG00000068263	Efcc1	0.497677	-1.00672	0.00922485	0.0213818	down
ENSMUSG00000030054	Gp9	0.373148	-1.42218	1.58304e-07	8.95337e-07	down
ENSMUSG00000094724	Rnaset2b	0.498552	-1.00418	5.47349e-05	0.000201317	down
ENSMUSG00000031732	Phlpp2	3.33442	1.73743	1.76812e-30	4.88365e-28	up
ENSMUSG00000015702	Anxa9	2.06914	1.04903	8.76424e-07	4.38495e-06	up
ENSMUSG00000020175	Rab36	0.41868	-1.25608	0.00033609	0.00106836	down
ENSMUSG00000114432	Gm49391	0.418871	-1.25542	3.64072e-06	1.64813e-05	down
ENSMUSG00000105053	Gm43064	3.06078	1.6139	1.17738e-11	1.26611e-10	up
ENSMUSG00000107092	Gm7993	2.97749	1.5741	8.41613e-14	1.28654e-12	up
ENSMUSG00000058624	Gda	2.35394	1.23508	4.45399e-07	2.34297e-06	up
ENSMUSG00000040767	Snrnp25	2.46624	1.30231	1.01679e-12	1.28376e-11	up
ENSMUSG00000037169	Mycn	0.349562	-1.51638	6.45603e-07	3.29218e-06	down
ENSMUSG00000022283	Pabpc1	2.13897	1.09692	2.32753e-13	3.28871e-12	up
ENSMUSG00000027397	Slc20a1	2.12992	1.0908	8.32516e-14	1.2736e-12	up
ENSMUSG00000027603	Ggt7	0.438231	-1.19024	0.022089	0.0461485	down
ENSMUSG00000097300	Gm26835	0.0454243	-4.46039	0.0103628	0.0237303	down
ENSMUSG00000060791	Gmfg	0.378461	-1.40178	4.78755e-19	1.67589e-17	down
ENSMUSG00000029836	Cbx3	2.04039	1.02885	1.17329e-10	1.08519e-09	up
ENSMUSG00000069873	4930438A08Rik	0.377082	-1.40705	0.00366098	0.00934739	down
ENSMUSG00000037754	Ppp1r16b	0.277821	-1.84777	8.0551e-22	4.9068e-20	down
ENSMUSG00000016933	Plcg1	0.458144	-1.12613	1.72052e-10	1.54939e-09	down
ENSMUSG00000019302	Atp6v0a1	2.54615	1.34832	4.86472e-19	1.69847e-17	up
ENSMUSG00000086245	Gm16170	0.246906	-2.01797	3.30411e-08	2.08451e-07	down
ENSMUSG00000030780	BC017158	2.32581	1.21773	1.47921e-14	2.58004e-13	up
ENSMUSG00000040699	Limd2	0.359736	-1.47499	8.2805e-18	2.39197e-16	down
ENSMUSG00000052605	Isoc2b	0.367878	-1.4427	0.000561334	0.00170224	down
ENSMUSG00000098196	Gm26964	34.937	5.12668	0.00178399	0.00486747	up
ENSMUSG00000023067	Cdkn1a	2.26622	1.18029	0.000974492	0.00282025	up
ENSMUSG00000040714	Klc3	0.177401	-2.49491	1.77976e-06	8.45554e-06	down
ENSMUSG00000020183	Cpm	0.166747	-2.58426	5.43494e-25	6.15645e-23	down
ENSMUSG00000050761	Gp1bb	0.331803	-1.5916	3.07865e-11	3.11152e-10	down
ENSMUSG00000038390	Gpr162	0.417908	-1.25874	0.00275376	0.00722688	down
ENSMUSG00000017740	Slc12a5	0.283304	-1.81958	6.18425e-05	0.000224858	down
ENSMUSG00000031974	Abcb10	4.73788	2.24424	1.07415e-19	4.28872e-18	up
ENSMUSG00000000318	Clec10a	0.497539	-1.00712	0.0103506	0.0237131	down
ENSMUSG00000037913	Tmem156	0.455418	-1.13474	1.28126e-07	7.3622e-07	down
ENSMUSG00000044768	D1Ertd622e	2.15415	1.10712	1.94728e-13	2.8005e-12	up
ENSMUSG00000039617	Gm7488	2.44276	1.28851	4.21139e-19	1.49761e-17	up
ENSMUSG00000030047	Arhgap25	0.453722	-1.14012	8.20957e-11	7.77499e-10	down
ENSMUSG00000070385	Ampd1	0.120658	-3.05101	0.01835	0.039169	down
ENSMUSG00000061175	Fnip2	4.09324	2.03324	1.86623e-23	1.57443e-21	up
ENSMUSG00000022092	Ppp3cc	0.388375	-1.36448	3.21138e-11	3.23109e-10	down
ENSMUSG00000025175	Fn3k	4.9212	2.29901	1.01922e-16	2.4582e-15	up
ENSMUSG00000037649	H2-DMa	0.42293	-1.24151	1.43596e-07	8.18117e-07	down
ENSMUSG00000049115	Agtr1a	2.3079	1.20658	1.92447e-25	2.36605e-23	up
ENSMUSG00000021998	Lcp1	0.41723	-1.26108	2.78276e-12	3.28506e-11	down
ENSMUSG00000096188	Cmtm4	0.466172	-1.10107	6.44367e-09	4.48632e-08	down
ENSMUSG00000003341	Atp8b3	3.82868	1.93685	0.0188325	0.0400421	up
ENSMUSG00000004568	Arhgef18	0.273878	-1.8684	3.66295e-42	2.54676e-39	down
ENSMUSG00000063535	Zfp773	0.429284	-1.22	0.000102184	0.000358506	down
ENSMUSG00000040033	Stat2	2.47679	1.30847	1.12689e-13	1.6931e-12	up
ENSMUSG00000049871	Nlrc3	0.35693	-1.48629	1.24956e-09	9.80727e-09	down
ENSMUSG00000026840	Lamc3	0.473326	-1.07909	0.0114845	0.0259715	down
ENSMUSG00000049775	Tmsb4x	0.433648	-1.2054	1.15084e-13	1.7278e-12	down
ENSMUSG00000044122	Proca1	0.280225	-1.83534	0.000740014	0.00219522	down
ENSMUSG00000076434	Wfdc3	5.88571	2.55722	2.04036e-06	9.57599e-06	up
ENSMUSG00000022367	Has2	0.304883	-1.71367	0.0154061	0.0335204	down
ENSMUSG00000029607	Ankrd61	4.85057	2.27815	3.64954e-09	2.63748e-08	up
ENSMUSG00000005481	Ddx39	2.87893	1.52553	1.33012e-19	5.17747e-18	up
ENSMUSG00000118332	Fam220a	2.77854	1.47433	3.81013e-07	2.02754e-06	up
ENSMUSG00000040596	Pogk	0.492038	-1.02316	3.55748e-07	1.90517e-06	down
ENSMUSG00000096982	Redrum	5.61504	2.4893	1.4283e-17	3.93427e-16	up
ENSMUSG00000050936	Gm42743	0.251924	-1.98894	0.0049597	0.0123125	down
ENSMUSG00000042489	Clspn	4.02177	2.00783	2.54871e-20	1.13946e-18	up
ENSMUSG00000095253	Zfp799	0.396784	-1.33358	8.5595e-09	5.85035e-08	down
ENSMUSG00000021608	Lpcat1	2.66618	1.41477	1.36926e-17	3.79236e-16	up
ENSMUSG00000002257	Def6	0.47441	-1.07579	4.86891e-19	1.69847e-17	down
ENSMUSG00000102112	1810041H14Rik	0.203826	-2.29459	0.00346468	0.00888783	down
ENSMUSG00000030345	Dyrk4	0.315106	-1.66609	0.0138637	0.0306136	down
ENSMUSG00000018446	C1qbp	2.00132	1.00095	5.95214e-10	4.91857e-09	up
ENSMUSG00000022843	Clcn2	4.13377	2.04746	5.06459e-17	1.2717e-15	up
ENSMUSG00000038725	Pkhd1l1	3.62463	1.85783	1.59397e-09	1.22528e-08	up
ENSMUSG00000018474	Chd3	0.279859	-1.83723	2.43955e-14	4.08204e-13	down
ENSMUSG00000020897	Aurkb	2.88772	1.52993	3.50078e-17	9.01484e-16	up
ENSMUSG00000023015	Racgap1	2.65693	1.40976	2.33738e-17	6.2257e-16	up
ENSMUSG00000040270	Bach2	0.29015	-1.78513	4.3776e-16	9.5629e-15	down
ENSMUSG00000020038	Cry1	0.416638	-1.26313	6.69552e-07	3.4057e-06	down
ENSMUSG00000032350	Gclc	3.02754	1.59815	2.10919e-20	9.55679e-19	up
ENSMUSG00000027901	Dennd2d	0.480671	-1.05688	2.4262e-07	1.33368e-06	down
ENSMUSG00000056144	Trim34a	5.18989	2.3757	2.77657e-24	2.74431e-22	up
ENSMUSG00000090215	Trim34b	5.70774	2.51292	6.44897e-27	1.04863e-24	up
ENSMUSG00000049709	Nlrp10	0.306909	-1.70412	8.06852e-05	0.000287837	down
ENSMUSG00000039166	Akap7	2.58248	1.36876	3.54174e-09	2.56693e-08	up
ENSMUSG00000053044	Cd8b1	0.326208	-1.61614	3.03752e-07	1.64727e-06	down
ENSMUSG00000057738	Sptan1	0.397459	-1.33112	2.65156e-20	1.16988e-18	down
ENSMUSG00000113902	Ndufb1-ps	2.0527	1.03752	5.54233e-08	3.37003e-07	up
ENSMUSG00000028789	Azin2	0.428114	-1.22393	0.000293891	0.000945244	down
ENSMUSG00000019838	Slc16a10	3.56305	1.83311	2.76906e-19	1.01146e-17	up
ENSMUSG00000043953	Ccrl2	3.60039	1.84815	3.44109e-18	1.06415e-16	up
ENSMUSG00000021451	Sema4d	0.416146	-1.26484	1.18314e-15	2.42682e-14	down
ENSMUSG00000038831	Ralgps1	0.328221	-1.60726	6.80043e-09	4.72003e-08	down
ENSMUSG00000023249	Parp3	0.36961	-1.43592	1.13528e-12	1.4209e-11	down
ENSMUSG00000025758	Plk4	3.1762	1.6673	5.94635e-26	8.21207e-24	up
ENSMUSG00000037849	Ifi206	2.70017	1.43305	0.000127275	0.000438483	up
ENSMUSG00000053040	Aph1c	0.483352	-1.04885	4.28481e-05	0.000160555	down
ENSMUSG00000076569	Igkv5-39	0.407859	-1.29386	0.0215401	0.0451046	down
ENSMUSG00000030849	Fgfr2	0.497473	-1.00731	1.94396e-09	1.4752e-08	down
ENSMUSG00000040570	Rundc3b	0.188451	-2.40774	1.26625e-15	2.59466e-14	down
ENSMUSG00000076535	Igkv1-88	0.239319	-2.06299	9.24549e-05	0.000326531	down
ENSMUSG00000036352	Ubac1	4.94355	2.30555	5.77954e-21	2.96522e-19	up
ENSMUSG00000018102	Hist1h2bc	0.460415	-1.11899	1.91311e-05	7.6203e-05	down
ENSMUSG00000046223	Plaur	0.492111	-1.02294	3.95413e-09	2.83727e-08	down
ENSMUSG00000005899	Smpd4	2.71066	1.43864	7.32163e-18	2.13641e-16	up
ENSMUSG00000094231	Trav9n-4	0.036795	-4.76434	0.00792735	0.0186575	down
ENSMUSG00000028211	Trp53inp1	0.38539	-1.37561	1.3002e-16	3.05903e-15	down
ENSMUSG00000028214	Gem	0.397235	-1.33194	1.11451e-05	4.61531e-05	down
ENSMUSG00000040632	Nrl	16.434	4.03861	1.60917e-07	9.09098e-07	up
ENSMUSG00000029449	Rhof	0.340045	-1.5562	2.19546e-17	5.87877e-16	down
ENSMUSG00000084866	A930006K02Rik	3.75915	1.91041	1.92659e-11	2.0117e-10	up
ENSMUSG00000022756	Slc7a4	2.13589	1.09483	1.73523e-05	6.953e-05	up
ENSMUSG00000097779	4833407H14Rik	0.36681	-1.4469	0.0015888	0.00438413	down
ENSMUSG00000023341	Mx2	6.40865	2.68002	1.22504e-18	4.04262e-17	up
ENSMUSG00000044702	Palb2	2.03592	1.02568	7.22457e-11	6.89395e-10	up
ENSMUSG00000017737	Mmp9	0.460651	-1.11825	0.000167586	0.000565055	down
ENSMUSG00000033031	Cip2a	3.65609	1.8703	1.31064e-20	6.26221e-19	up
ENSMUSG00000036944	Tmem71	0.378211	-1.40274	1.46805e-11	1.55627e-10	down
ENSMUSG00000085715	Tsix	30.9972	4.95407	1.74715e-05	6.99796e-05	up
ENSMUSG00000017718	Afmid	2.74767	1.45821	4.1331e-20	1.76934e-18	up
ENSMUSG00000031756	Cenpn	3.41764	1.773	1.18123e-18	3.91087e-17	up
ENSMUSG00000068876	Cgn	2.97039	1.57065	4.85546e-06	2.14789e-05	up
ENSMUSG00000105160	A530030E21Rik	0.361584	-1.4676	0.00134891	0.0037833	down
ENSMUSG00000027985	Lef1	0.195507	-2.35471	3.23718e-16	7.22028e-15	down
ENSMUSG00000073542	Cep76	4.53403	2.18079	3.30363e-28	6.22533e-26	up
ENSMUSG00000020895	Tmem107	3.00565	1.58768	8.61508e-11	8.12469e-10	up
ENSMUSG00000039813	Tbc1d2	0.439517	-1.18601	0.000485919	0.00149513	down
ENSMUSG00000013236	Ptprs	0.486956	-1.03814	7.00609e-05	0.000252572	down
ENSMUSG00000044827	Tlr1	0.332341	-1.58926	2.24851e-13	3.18375e-12	down
ENSMUSG00000110615	Gm45890	5.2865	2.40231	9.7277e-11	9.1143e-10	up
ENSMUSG00000034127	Tspan8	3.57997	1.83995	2.76795e-11	2.82297e-10	up
ENSMUSG00000047180	Neurl3	0.454478	-1.13772	1.52051e-09	1.17195e-08	down
ENSMUSG00000030074	Gxylt2	0.290094	-1.78541	0.000297917	0.000956666	down
ENSMUSG00000090137	Uba52	2.04613	1.03289	9.72523e-10	7.77209e-09	up
ENSMUSG00000020930	Ccdc103	4.12287	2.04365	0.000325848	0.00103776	up
ENSMUSG00000005615	Pcyt1a	3.23347	1.69308	2.28065e-20	1.02644e-18	up
ENSMUSG00000068130	Zfp442	0.359003	-1.47793	0.00324861	0.00838691	down
ENSMUSG00000091694	Apol11b	3.73675	1.90178	0.0127936	0.0285318	up
ENSMUSG00000007097	Atp1a2	0.491443	-1.02491	0.000317712	0.00101377	down
ENSMUSG00000027338	Prnd	0.179002	-2.48195	0.00174292	0.00476638	down
ENSMUSG00000054951	9130008F23Rik	0.463283	-1.11003	0.0116322	0.0262672	down
ENSMUSG00000040084	Bub1b	3.07578	1.62095	1.45984e-21	8.24505e-20	up
ENSMUSG00000034459	Ifit1	27.0376	4.7569	6.27776e-65	1.80826e-61	up
ENSMUSG00000074896	Ifit3	5.60364	2.48636	2.12477e-24	2.15151e-22	up
ENSMUSG00000045932	Ifit2	3.92514	1.97274	4.7921e-14	7.66243e-13	up
ENSMUSG00000028487	Bnc2	0.111244	-3.1682	0.00264512	0.00696442	down
ENSMUSG00000020272	Stk10	0.415002	-1.26881	1.46303e-13	2.15322e-12	down
ENSMUSG00000038172	Ttc39b	0.479668	-1.05989	4.09167e-09	2.92848e-08	down
ENSMUSG00000056692	D17Wsu92e	2.61614	1.38744	2.59593e-20	1.1552e-18	up
ENSMUSG00000048916	Gm5540	0.121905	-3.03617	0.000510762	0.00156255	down
ENSMUSG00000062867	Impdh2	2.01515	1.01089	1.80216e-12	2.19237e-11	up
ENSMUSG00000060441	Trim5	4.04397	2.01577	5.84874e-10	4.84745e-09	up
ENSMUSG00000074284	Gm10658	2.22854	1.1561	0.0204677	0.0431324	up
ENSMUSG00000023328	Ache	2.64851	1.40518	2.42133e-36	1.13538e-33	up
ENSMUSG00000062604	Srpk2	0.432616	-1.20884	1.32493e-21	7.54651e-20	down
ENSMUSG00000027236	Eif3j1	2.52132	1.33418	5.58075e-06	2.443e-05	up
ENSMUSG00000076617	Ighm	0.37136	-1.42911	0.00228917	0.00610618	down
ENSMUSG00000100213	Gm28151	0.323398	-1.62862	1.29659e-10	1.18725e-09	down
ENSMUSG00000053198	Prx	2.02791	1.01999	3.47793e-06	1.58083e-05	up
ENSMUSG00000044783	Hjurp	2.39156	1.25795	2.29756e-16	5.22864e-15	up
ENSMUSG00000030498	Gas2	2.52647	1.33712	6.79111e-06	2.92334e-05	up
ENSMUSG00000032842	Abcc10	0.456742	-1.13055	1.86982e-06	8.85422e-06	down
ENSMUSG00000038418	Egr1	0.343765	-1.5405	3.68848e-11	3.66539e-10	down
ENSMUSG00000042744	Hectd4	2.83963	1.5057	2.08528e-16	4.78879e-15	up
ENSMUSG00000062727	Hist1h2bk	2.55141	1.35129	0.00461038	0.0115262	up
ENSMUSG00000017007	Rbpjl	0.27674	-1.85339	0.0119799	0.0269438	down
ENSMUSG00000017009	Sdc4	0.42628	-1.23013	1.16269e-07	6.73661e-07	down
ENSMUSG00000097578	Gm26798	3.77948	1.91819	3.52493e-05	0.000134213	up
ENSMUSG00000082082	Gm13230	0.413036	-1.27566	0.0237158	0.0492108	down
ENSMUSG00000034201	Gas2l1	0.480971	-1.05598	3.03508e-08	1.92502e-07	down
ENSMUSG00000068115	Ninl	3.22193	1.68792	1.35159e-09	1.05342e-08	up
ENSMUSG00000054072	Iigp1	2.00554	1.00399	0.000959071	0.0027803	up
ENSMUSG00000079298	Klrb1b	0.322357	-1.63327	4.81153e-10	4.03556e-09	down
ENSMUSG00000030329	Pianp	0.412008	-1.27925	8.9375e-06	3.76608e-05	down
ENSMUSG00000039936	Pik3cd	0.428298	-1.22331	1.60649e-08	1.06167e-07	down
ENSMUSG00000116639	Gm49730	5.80637	2.53764	0.00198916	0.00537967	up
ENSMUSG00000026669	Mcm10	3.38775	1.76033	4.96764e-22	3.22066e-20	up
ENSMUSG00000034917	Tjp3	0.461976	-1.11411	2.89903e-05	0.000112022	down
ENSMUSG00000036353	P2ry12	0.384977	-1.37716	7.65841e-10	6.22397e-09	down
ENSMUSG00000082292	Gm12250	3.96444	1.98712	1.36992e-19	5.30166e-18	up
ENSMUSG00000022686	B3gnt5	0.262445	-1.92992	7.75712e-15	1.41034e-13	down
ENSMUSG00000059851	Kmt5c	2.23011	1.15712	3.53939e-11	3.53116e-10	up
ENSMUSG00000064179	Tnnt1	0.488555	-1.03341	0.00763004	0.0180272	down
ENSMUSG00000025269	Apex2	2.45739	1.29713	5.3341e-16	1.15028e-14	up
ENSMUSG00000028957	Per3	0.3477	-1.52409	4.85507e-10	4.07039e-09	down
ENSMUSG00000059363	Fxn	3.05025	1.60893	7.63635e-18	2.22182e-16	up
ENSMUSG00000021025	Nfkbia	0.439124	-1.1873	3.79579e-07	2.02044e-06	down
ENSMUSG00000023092	Fhl1	0.422513	-1.24293	8.49386e-10	6.85595e-09	down
ENSMUSG00000024892	Pcx	3.78682	1.92099	5.18772e-20	2.19287e-18	up
ENSMUSG00000104164	Gm38248	2.21445	1.14695	0.00150678	0.0041807	up
ENSMUSG00000004591	Pkn2	2.27943	1.18868	1.01549e-10	9.50134e-10	up
ENSMUSG00000084353	Gm15452	4.09745	2.03473	0.00207766	0.00559528	up
ENSMUSG00000074580	4931440P22Rik	0.333978	-1.58218	0.0020106	0.00542992	down
ENSMUSG00000031453	Rasa3	0.359082	-1.47762	1.88528e-22	1.33848e-20	down
ENSMUSG00000018427	Ypel2	0.301678	-1.72892	7.08131e-16	1.50295e-14	down
ENSMUSG00000035441	Myo1d	3.47363	1.79644	5.67648e-45	5.45023e-42	up
ENSMUSG00000017499	Cdc6	4.33536	2.11615	1.98023e-21	1.09691e-19	up
ENSMUSG00000025934	Gsta3	0.47366	-1.07808	1.95141e-06	9.20165e-06	down
ENSMUSG00000096464	Ighv2-2	0.238115	-2.07027	1.66073e-05	6.67835e-05	down
ENSMUSG00000040009	Gnaz	0.290969	-1.78106	1.10029e-09	8.68984e-09	down
ENSMUSG00000050965	Prkca	0.310794	-1.68597	0.00151744	0.00420797	down
ENSMUSG00000031304	Il2rg	0.475421	-1.07272	1.89533e-08	1.24197e-07	down
ENSMUSG00000030263	Lrmp	0.484745	-1.0447	4.97636e-05	0.000184446	down
ENSMUSG00000058704	Memo1	3.57719	1.83883	2.15641e-19	8.09677e-18	up
ENSMUSG00000026928	Card9	0.494418	-1.0162	0.000619517	0.00186493	down
ENSMUSG00000015947	Fcgr1	2.13279	1.09274	1.77421e-05	7.09931e-05	up
ENSMUSG00000056973	Ces1d	0.238575	-2.06748	0.00286014	0.00747783	down
ENSMUSG00000074570	Cass4	0.302421	-1.72537	2.83911e-10	2.46959e-09	down
ENSMUSG00000001123	Lgals9	4.32534	2.11281	2.54837e-35	1.09325e-32	up
ENSMUSG00000002325	Irf9	2.9072	1.53963	5.45844e-36	2.50133e-33	up
ENSMUSG00000026986	Hnmt	0.41206	-1.27907	0.00279432	0.00732474	down
ENSMUSG00000073608	Gal3st2c	0.118592	-3.07593	0.0165211	0.0356426	down
ENSMUSG00000014503	Pkd2l2	3.32887	1.73503	9.01646e-20	3.62872e-18	up
ENSMUSG00000039787	Cercam	3.70348	1.88888	4.19473e-23	3.32985e-21	up
ENSMUSG00000031997	Trpc6	0.332502	-1.58856	5.16517e-10	4.31601e-09	down
ENSMUSG00000051228	Nyx	0.290986	-1.78098	0.00924199	0.0214142	down
ENSMUSG00000039316	Rftn1	0.380393	-1.39444	1.61713e-14	2.80122e-13	down
ENSMUSG00000023868	Pde10a	0.387809	-1.36658	6.47987e-07	3.30267e-06	down
ENSMUSG00000024349	Tmem173	0.436242	-1.1968	6.18037e-09	4.31492e-08	down
ENSMUSG00000033594	Spata2l	0.484592	-1.04516	6.89767e-05	0.000248931	down
ENSMUSG00000069833	Ahnak	0.422274	-1.24375	7.45426e-16	1.57547e-14	down
ENSMUSG00000039264	Gimap3	0.337461	-1.56721	4.75538e-09	3.37378e-08	down
ENSMUSG00000023009	Nckap5l	0.452861	-1.14286	1.35941e-06	6.59046e-06	down
ENSMUSG00000030342	Cd9	0.347736	-1.52394	3.95946e-15	7.57444e-14	down
ENSMUSG00000038357	Camp	0.36595	-1.45028	0.00525841	0.0129679	down
ENSMUSG00000069516	Lyz2	0.343878	-1.54003	3.28581e-13	4.5008e-12	down
ENSMUSG00000040488	Ltbp4	0.452787	-1.1431	1.96096e-05	7.79243e-05	down
ENSMUSG00000109243	Gm45867	0.291687	-1.77751	0.000232697	0.000762781	down
ENSMUSG00000028545	Bend5	0.297581	-1.74865	2.6287e-16	5.94199e-15	down
ENSMUSG00000022351	Sqle	2.43611	1.28458	1.85524e-08	1.2165e-07	up
ENSMUSG00000054892	Txk	0.469622	-1.09043	7.15354e-05	0.000257428	down
ENSMUSG00000085887	Arhgap27os3	0.349153	-1.51807	1.82629e-08	1.19985e-07	down
ENSMUSG00000021241	Isca2	2.82443	1.49796	2.70899e-18	8.49477e-17	up
ENSMUSG00000026395	Ptprc	0.348626	-1.52025	7.02609e-15	1.28788e-13	down
ENSMUSG00000106086	Gm43352	0.0693875	-3.84918	5.39077e-11	5.24332e-10	down
ENSMUSG00000047898	Ccr4	0.279108	-1.8411	0.000404818	0.00126627	down
ENSMUSG00000043243	Fam129c	0.225218	-2.1506	4.37658e-14	7.0596e-13	down
ENSMUSG00000097195	Snhg5	2.08814	1.06222	1.11431e-14	1.98655e-13	up
ENSMUSG00000059173	Pde1a	0.353354	-1.50081	0.00018282	0.000612529	down
ENSMUSG00000048249	Crebrf	0.494655	-1.01551	2.37425e-08	1.53061e-07	down
ENSMUSG00000034165	Ccnd3	2.10776	1.07571	9.52107e-16	1.97911e-14	up
ENSMUSG00000038508	Gdf15	2.66804	1.41578	5.42124e-06	2.37834e-05	up
ENSMUSG00000002910	Arrdc2	2.21551	1.14764	1.21501e-17	3.39782e-16	up
ENSMUSG00000035164	Zc3h12c	0.374071	-1.41861	4.42279e-08	2.72962e-07	down
ENSMUSG00000012443	Kif11	3.25844	1.70418	7.76014e-20	3.18504e-18	up
ENSMUSG00000010911	Apip	2.13163	1.09196	2.18368e-08	1.41711e-07	up
ENSMUSG00000063268	Parp10	3.23725	1.69477	1.14708e-34	4.62572e-32	up
ENSMUSG00000034641	Cd300ld	0.427936	-1.22453	4.19549e-05	0.000157413	down
ENSMUSG00000009092	Derl3	0.336826	-1.56992	0.000774505	0.00228777	down
ENSMUSG00000009090	Ap1b1	2.3465	1.23051	5.64657e-23	4.39582e-21	up
ENSMUSG00000069910	Spdl1	2.49154	1.31704	3.80283e-10	3.24351e-09	up
ENSMUSG00000020143	Dock2	0.413021	-1.27571	1.27117e-10	1.16503e-09	down
ENSMUSG00000102780	Gm38253	0.281393	-1.82934	0.012288	0.0275567	down
ENSMUSG00000030711	Sult1a1	0.418186	-1.25778	1.61671e-06	7.74475e-06	down
ENSMUSG00000038256	Bcl9	0.469666	-1.09029	5.66113e-06	2.47389e-05	down
ENSMUSG00000032591	Mst1	3.26308	1.70624	2.70839e-08	1.72869e-07	up
ENSMUSG00000032596	Uba7	6.69669	2.74345	2.16948e-90	1.45811e-86	up
ENSMUSG00000031758	Cdyl2	0.48453	-1.04534	1.87745e-05	7.48683e-05	down
ENSMUSG00000042726	Trafd1	2.10557	1.07421	2.16854e-10	1.92195e-09	up
ENSMUSG00000022534	Mefv	0.365715	-1.45121	2.13337e-15	4.24213e-14	down
ENSMUSG00000051804	Adam6b	0.212842	-2.23214	0.000916853	0.00266607	down
ENSMUSG00000028438	Kif24	3.29673	1.72104	5.08548e-20	2.15417e-18	up
ENSMUSG00000031451	Gas6	0.413549	-1.27387	1.56596e-07	8.86425e-07	down
ENSMUSG00000031445	Proz	0.327046	-1.61243	5.53872e-07	2.86425e-06	down
ENSMUSG00000075528	Aarsd1	2.15041	1.10461	1.18697e-16	2.82227e-15	up
ENSMUSG00000044468	Tent5c	4.08245	2.02943	1.82691e-11	1.91356e-10	up
ENSMUSG00000045636	Mtus1	0.453173	-1.14186	2.17249e-06	1.01609e-05	down
ENSMUSG00000026784	Pdss1	2.14537	1.10123	7.64305e-08	4.55667e-07	up
ENSMUSG00000094525	Trbv12-2	0.367881	-1.44269	8.23221e-09	5.64195e-08	down
ENSMUSG00000030309	Caprin2	2.05648	1.04018	2.45922e-05	9.61513e-05	up
ENSMUSG00000076463	Trbv3	0.209484	-2.25509	0.00619072	0.0149884	down
ENSMUSG00000103472	Pcdhga7	3.61746	1.85498	0.00371316	0.00947222	up
ENSMUSG00000106847	Peg13	0.366699	-1.44733	6.50335e-12	7.22862e-11	down
ENSMUSG00000096452	Ighv1-77	0.258264	-1.95308	0.000858373	0.00251232	down
ENSMUSG00000025058	5430427O19Rik	0.465479	-1.10321	2.79856e-05	0.00010841	down
ENSMUSG00000109656	Gm45548	0.376186	-1.41048	0.000465658	0.00143849	down
ENSMUSG00000030605	Mfge8	0.4557	-1.13384	3.01083e-07	1.63588e-06	down
ENSMUSG00000008690	Ncaph2	2.51353	1.32971	3.92778e-22	2.59375e-20	up
ENSMUSG00000003068	Stk11	2.19517	1.13433	1.97696e-13	2.83913e-12	up
ENSMUSG00000033024	Klra9	0.459867	-1.12071	0.01515	0.0330545	down
ENSMUSG00000038943	Prc1	3.59585	1.84633	6.44917e-21	3.27543e-19	up
ENSMUSG00000022802	Lmln	2.26506	1.17955	1.99574e-08	1.30438e-07	up
ENSMUSG00000029207	Apbb2	0.498586	-1.00409	8.17609e-09	5.6092e-08	down
ENSMUSG00000000617	Grm6	0.21437	-2.22183	0.000164374	0.00055534	down
ENSMUSG00000044807	Zfp354c	0.327006	-1.61261	5.90463e-07	3.03661e-06	down
ENSMUSG00000050075	Gpr171	0.304614	-1.71494	4.04925e-14	6.56839e-13	down
ENSMUSG00000021835	Bmp4	0.330839	-1.5958	5.89433e-05	0.000215381	down
ENSMUSG00000042406	Atf4	2.37192	1.24605	1.2535e-17	3.49092e-16	up
ENSMUSG00000090115	Usp49	3.75231	1.90778	1.36679e-12	1.69383e-11	up
ENSMUSG00000020415	Pttg1	4.9607	2.31054	5.50513e-13	7.25017e-12	up
ENSMUSG00000041849	Card6	0.27105	-1.88337	4.95553e-25	5.70962e-23	down
ENSMUSG00000040896	Kcnd3	0.44528	-1.16722	0.005868	0.0142877	down
ENSMUSG00000024663	Rab3il1	3.84689	1.94369	3.40138e-17	8.77008e-16	up
ENSMUSG00000051517	Arhgef39	3.06037	1.61371	8.69041e-25	9.4127e-23	up
ENSMUSG00000097357	Gm16793	2.41819	1.27393	4.84694e-05	0.000180012	up
ENSMUSG00000079852	Klra4	0.378501	-1.40163	5.00619e-06	2.20827e-05	down
ENSMUSG00000014030	Pax5	0.289141	-1.79015	1.5234e-13	2.2323e-12	down
ENSMUSG00000062861	Zfp28	0.496545	-1.01	0.00255337	0.00674312	down
ENSMUSG00000027778	Ift80	2.02887	1.02067	6.36713e-11	6.13967e-10	up
ENSMUSG00000052920	Prkg1	0.461277	-1.11629	0.000757249	0.00224272	down
ENSMUSG00000038028	Tigar	0.487812	-1.0356	0.000274901	0.000890271	down
ENSMUSG00000000223	Drp2	3.61542	1.85416	4.38265e-05	0.000163886	up
ENSMUSG00000006800	Sulf2	0.425026	-1.23438	1.24386e-07	7.16773e-07	down
ENSMUSG00000019726	Lyst	0.436378	-1.19635	1.23191e-11	1.32193e-10	down
ENSMUSG00000068686	Cd59b	3.29931	1.72216	6.1764e-05	0.00022463	up
ENSMUSG00000020717	Pecam1	0.459308	-1.12246	1.19025e-16	2.82673e-15	down
ENSMUSG00000048031	Fcrl5	0.319468	-1.64626	2.84443e-08	1.8115e-07	down
ENSMUSG00000110444	Gm10033	0.410017	-1.28624	0.000232534	0.000762497	down
ENSMUSG00000098108	Gm27008	0.0941151	-3.40943	0.017498	0.0375332	down
ENSMUSG00000106630	Igkv2-116	0.369722	-1.43549	3.2964e-05	0.000126144	down
ENSMUSG00000026049	Tex30	2.02663	1.01909	2.94838e-09	2.17043e-08	up
ENSMUSG00000041408	Wapl	2.38259	1.25253	5.68232e-14	9.00728e-13	up
ENSMUSG00000040850	Psme4	2.83341	1.50254	5.42549e-15	1.00824e-13	up
ENSMUSG00000049130	C5ar1	0.384642	-1.37841	1.59994e-06	7.67174e-06	down
ENSMUSG00000030041	M1ap	4.62284	2.20878	3.89311e-20	1.67728e-18	up
ENSMUSG00000079057	Cyp4v3	0.471691	-1.08408	4.68145e-09	3.32366e-08	down
ENSMUSG00000040111	Gramd1b	0.472497	-1.08162	1.92434e-11	2.01039e-10	down
ENSMUSG00000025899	Alkbh8	2.16769	1.11616	2.2086e-16	5.04326e-15	up
ENSMUSG00000017412	Cacnb4	0.38495	-1.37726	0.0169415	0.0364404	down
ENSMUSG00000111692	Gm49373	2.4983	1.32095	0.00842944	0.0197241	up
ENSMUSG00000062743	Zfp677	0.38266	-1.38587	2.58039e-05	0.000100499	down
ENSMUSG00000029798	Herc6	4.69169	2.23011	2.71186e-43	2.02516e-40	up
ENSMUSG00000035246	Pcyt1b	4.63471	2.21248	2.81299e-28	5.43143e-26	up
ENSMUSG00000040276	Pacsin1	0.437701	-1.19198	1.44049e-08	9.58884e-08	down
ENSMUSG00000032344	Cgas	4.12395	2.04403	9.44939e-45	8.28382e-42	up
ENSMUSG00000064115	Cadm2	0.144484	-2.79102	0.00533499	0.0131358	down
ENSMUSG00000034486	Gbx2	0.457025	-1.12966	0.000970408	0.00280924	down
ENSMUSG00000042254	Cilp	0.243737	-2.0366	8.71469e-09	5.94835e-08	down
ENSMUSG00000044026	Slc35g1	2.35972	1.23862	3.32048e-08	2.09352e-07	up
ENSMUSG00000058435	Btnl4	3.50713	1.81029	0.0053265	0.0131165	up
ENSMUSG00000034903	Cobll1	0.352186	-1.50559	9.05483e-15	1.63133e-13	down
ENSMUSG00000027601	Mtfr1	3.84827	1.94421	7.23292e-22	4.43275e-20	up
ENSMUSG00000002983	Relb	0.489453	-1.03076	7.52632e-06	3.21647e-05	down
ENSMUSG00000054702	Ap1s3	0.420688	-1.24918	7.77906e-08	4.62955e-07	down
ENSMUSG00000024421	Lama3	0.408248	-1.29248	1.61468e-05	6.50617e-05	down
ENSMUSG00000058318	Phf21a	0.457531	-1.12806	3.52142e-06	1.59879e-05	down
ENSMUSG00000056821	1700028I16Rik	0.177771	-2.49191	3.25391e-06	1.48436e-05	down
ENSMUSG00000036882	Arhgap33	2.89695	1.53454	5.87352e-26	8.16744e-24	up
ENSMUSG00000062980	Cped1	0.491256	-1.02545	1.59737e-07	9.0294e-07	down
ENSMUSG00000037315	Jade3	2.09694	1.06829	4.75984e-09	3.37575e-08	up
ENSMUSG00000078762	Haus5	2.41443	1.27168	4.20835e-12	4.81298e-11	up
ENSMUSG00000059412	Fxyd2	0.220906	-2.17849	0.000102552	0.000359547	down
ENSMUSG00000032679	Cd59a	3.73723	1.90197	0.00239035	0.00635252	up
ENSMUSG00000060279	Ap2a1	2.62537	1.39252	5.10986e-18	1.52864e-16	up
ENSMUSG00000002227	Mov10	2.34039	1.22675	1.04567e-15	2.16245e-14	up
ENSMUSG00000020140	Lgr5	0.141982	-2.81622	0.00595093	0.0144677	down
ENSMUSG00000036775	Decr2	0.490077	-1.02892	0.000827579	0.0024296	down
ENSMUSG00000007888	Crlf1	7.8684	2.97607	4.48674e-06	1.99573e-05	up
ENSMUSG00000020638	Cmpk2	8.89301	3.15267	6.5271e-55	1.31606e-51	up
ENSMUSG00000099009	Rdh16f1	0.490088	-1.02889	0.00027854	0.000899743	down
ENSMUSG00000115207	Gm49132	3.03916	1.60367	0.000261945	0.000852147	up
ENSMUSG00000026594	Ralgps2	0.291648	-1.7777	6.01017e-12	6.71374e-11	down
ENSMUSG00000018983	E2f2	4.62626	2.20985	3.11946e-19	1.1272e-17	up
ENSMUSG00000048616	Nog	0.151784	-2.71991	0.0189176	0.0402061	down
ENSMUSG00000040749	Siah1b	2.39589	1.26056	3.31694e-10	2.86544e-09	up
ENSMUSG00000031344	Gabrq	0.193995	-2.36591	0.000155156	0.000526313	down
ENSMUSG00000039747	Orai2	0.357916	-1.48231	2.00666e-10	1.78948e-09	down
ENSMUSG00000049892	Rasd1	0.441488	-1.17955	0.00534906	0.0131657	down
ENSMUSG00000114422	Gm30411	0.249836	-2.00095	0.000146065	0.000497654	down
ENSMUSG00000101581	C430002N11Rik	4.64268	2.21496	0.00318611	0.00824561	up
ENSMUSG00000079262	Slco1a6	0.446385	-1.16364	0.00158063	0.00436399	down
ENSMUSG00000028859	Csf3r	0.453934	-1.13944	2.45477e-09	1.83045e-08	down
ENSMUSG00000035364	4930524J08Rik	2.97091	1.5709	0.000510359	0.00156175	up
ENSMUSG00000049092	Gpr137c	0.248176	-2.01056	2.09992e-06	9.83753e-06	down
ENSMUSG00000042035	Igsf3	3.5994	1.84776	1.1532e-28	2.47362e-26	up
ENSMUSG00000053137	Mapk11	0.407537	-1.295	8.01655e-08	4.76105e-07	down
ENSMUSG00000106239	Gm9260	3.57705	1.83877	2.46289e-05	9.62762e-05	up
ENSMUSG00000003779	Kif20a	3.7385	1.90246	3.23343e-28	6.15054e-26	up
ENSMUSG00000028312	Smc2	3.36794	1.75187	2.41273e-18	7.62506e-17	up
ENSMUSG00000031167	Rbm3	2.98301	1.57677	1.32274e-23	1.16465e-21	up
ENSMUSG00000016756	Cmah	0.336733	-1.57032	1.44522e-20	6.80843e-19	down
ENSMUSG00000022586	Ly6i	2.83255	1.5021	0.00104129	0.00299165	up
ENSMUSG00000052760	A630001G21Rik	0.169695	-2.55898	0.000205161	0.000680821	down
ENSMUSG00000052336	Cx3cr1	0.494788	-1.01512	3.11761e-05	0.000119871	down
ENSMUSG00000018909	Arrb1	3.64907	1.86753	2.00578e-25	2.4363e-23	up
ENSMUSG00000021118	Plek2	7.19934	2.84786	1.73582e-06	8.2604e-06	up
ENSMUSG00000021123	Rdh12	0.274841	-1.86333	3.50805e-16	7.77284e-15	down
ENSMUSG00000030786	Itgam	0.439224	-1.18697	5.56197e-06	2.43548e-05	down
ENSMUSG00000048922	Cdca2	2.50244	1.32333	6.35127e-14	9.94259e-13	up
ENSMUSG00000075704	Txnrd2	4.80033	2.26313	2.38157e-25	2.87543e-23	up
ENSMUSG00000042379	Esm1	0.156487	-2.67589	4.87796e-15	9.15338e-14	down
ENSMUSG00000021178	Psmc1	2.02852	1.02043	1.25236e-10	1.14831e-09	up
ENSMUSG00000112569	Gm33111	2.71002	1.4383	0.00379608	0.00966052	up
ENSMUSG00000026389	Steap3	3.56233	1.83282	1.42857e-18	4.676e-17	up
ENSMUSG00000011831	Evi5	2.42681	1.27906	2.46852e-13	3.46608e-12	up
ENSMUSG00000045826	Ptprcap	0.309686	-1.69112	3.94946e-11	3.90549e-10	down
ENSMUSG00000099241	Gm18852	3.57147	1.83652	1.63921e-08	1.08152e-07	up
ENSMUSG00000066878	Gm10184	2.6916	1.42846	1.47618e-13	2.17098e-12	up
ENSMUSG00000032202	Rab27a	0.418169	-1.25784	3.39005e-09	2.46764e-08	down
ENSMUSG00000048087	Gm4737	2.1498	1.1042	7.57319e-15	1.38188e-13	up
ENSMUSG00000045394	Epcam	0.270109	-1.88839	1.10851e-07	6.4486e-07	down
ENSMUSG00000030772	Dkk3	0.487927	-1.03526	0.00192049	0.00521099	down
ENSMUSG00000028906	Epb41	3.14755	1.65423	2.71446e-11	2.77403e-10	up
ENSMUSG00000114036	Gm48228	2.54043	1.34507	0.00132455	0.00372169	up
ENSMUSG00000021193	Pitrm1	3.04427	1.6061	1.01083e-15	2.0947e-14	up
ENSMUSG00000072919	Noxred1	0.365804	-1.45086	0.000671399	0.00200822	down
ENSMUSG00000032589	Bsn	2.66855	1.41605	8.69101e-22	5.26237e-20	up
ENSMUSG00000021094	Dhrs7	0.405563	-1.302	1.44902e-13	2.13649e-12	down
ENSMUSG00000026490	Cdc42bpa	2.05081	1.03619	1.62571e-13	2.36844e-12	up
ENSMUSG00000032322	Pstpip1	0.364687	-1.45527	1.82331e-12	2.216e-11	down
ENSMUSG00000033055	Ankrd54	2.46102	1.29925	3.16168e-19	1.14041e-17	up
ENSMUSG00000094322	Ighv9-4	0.326409	-1.61525	0.000772232	0.00228307	down
ENSMUSG00000089945	Pakap	0.32534	-1.61998	1.29085e-05	5.29551e-05	down
ENSMUSG00000005986	Ankrd13d	0.229701	-2.12217	7.41974e-21	3.74011e-19	down
ENSMUSG00000033029	1700088E04Rik	0.305574	-1.71041	0.000114833	0.000399617	down
ENSMUSG00000048120	Entpd1	0.393754	-1.34463	7.85795e-16	1.65042e-14	down
ENSMUSG00000090958	Lrrc32	0.46415	-1.10734	1.12668e-07	6.54679e-07	down
ENSMUSG00000037972	Snn	0.316314	-1.66057	1.7493e-13	2.53932e-12	down
ENSMUSG00000026463	Atp2b4	3.3111	1.72731	2.0934e-20	9.50657e-19	up
ENSMUSG00000026417	Pigr	0.177337	-2.49543	0.000298594	0.000958227	down
ENSMUSG00000066442	Mthfs	0.484819	-1.04448	2.82291e-06	1.29714e-05	down
ENSMUSG00000022100	Xpo7	3.45936	1.79051	6.35573e-10	5.22637e-09	up
ENSMUSG00000037759	Ptger2	0.499763	-1.00068	2.96371e-05	0.000114303	down
ENSMUSG00000020739	Nup85	2.66292	1.41301	7.08464e-22	4.35511e-20	up
ENSMUSG00000071855	Ccdc112	0.310671	-1.68654	1.43953e-05	5.85775e-05	down
ENSMUSG00000085030	2810455O05Rik	2.53018	1.33924	0.00063675	0.00191253	up
ENSMUSG00000026348	Acmsd	3.87148	1.95288	1.61431e-10	1.4583e-09	up
ENSMUSG00000090019	Gimap1	0.329166	-1.60311	8.99988e-11	8.46778e-10	down
ENSMUSG00000043613	Mmp3	7.96813	2.99424	0.00132544	0.00372367	up
ENSMUSG00000056054	S100a8	0.378591	-1.40129	0.0107784	0.0245537	down
ENSMUSG00000036306	Lzts1	0.274864	-1.86321	0.00027751	0.000897109	down
ENSMUSG00000028212	Ccne2	3.63644	1.86253	1.35095e-14	2.38105e-13	up
ENSMUSG00000033016	Nfatc1	0.35757	-1.4837	1.37704e-17	3.80869e-16	down
ENSMUSG00000023330	Dtwd1	2.25847	1.17535	4.94428e-11	4.83001e-10	up
ENSMUSG00000038482	Tfdp1	2.03718	1.02658	8.05609e-16	1.68676e-14	up
ENSMUSG00000078588	Ccdc24	4.0179	2.00644	0.000128429	0.000442199	up
ENSMUSG00000067767	Clec4b2	0.406302	-1.29938	0.0144369	0.0316919	down
ENSMUSG00000057337	Chst3	0.203182	-2.29916	9.17303e-24	8.33135e-22	down
ENSMUSG00000090330	9130221H12Rik	2.32488	1.21716	3.46067e-11	3.46118e-10	up
ENSMUSG00000023089	Ndufa5	2.0004	1.00029	1.47264e-07	8.36888e-07	up
ENSMUSG00000032897	Nfyc	2.16552	1.11471	6.15437e-15	1.13325e-13	up
ENSMUSG00000046062	Ppp1r15b	2.10299	1.07244	8.02003e-25	8.74096e-23	up
ENSMUSG00000049902	4921517D22Rik	3.11296	1.63829	0.00963728	0.0222432	up
ENSMUSG00000030956	Fam53b	2.65574	1.40911	1.36582e-14	2.40306e-13	up
ENSMUSG00000073407	Gm6034	2.46235	1.30004	4.40699e-09	3.14208e-08	up
ENSMUSG00000043932	Klri2	0.415259	-1.26792	2.42898e-07	1.33485e-06	down
ENSMUSG00000048251	Bcl11b	0.243733	-2.03663	5.24924e-09	3.69683e-08	down
ENSMUSG00000025738	Fbxl16	0.488289	-1.03419	0.0192409	0.04079	down
ENSMUSG00000058728	Cd300c	0.189931	-2.39645	0.000909475	0.00264593	down
ENSMUSG00000034706	Dnaic2	0.0382244	-4.70936	0.00706237	0.0168399	down
ENSMUSG00000036570	Fxyd1	0.410008	-1.28627	3.1901e-05	0.000122448	down
ENSMUSG00000021640	Naip1	0.353825	-1.49889	5.41974e-05	0.000199485	down
ENSMUSG00000075028	Prdm11	0.47482	-1.07455	7.87738e-11	7.47443e-10	down
ENSMUSG00000073413	Ly6g6d	0.142693	-2.80901	0.0130353	0.0289843	down
ENSMUSG00000096715	Igkv3-4	0.40191	-1.31506	0.0216635	0.0453349	down
ENSMUSG00000021356	Irf4	0.321192	-1.63849	1.00523e-13	1.52051e-12	down
ENSMUSG00000004032	Gstm5	3.72224	1.89617	3.92159e-14	6.37155e-13	up
ENSMUSG00000005161	Prdx2	5.07059	2.34215	6.97786e-20	2.87719e-18	up
ENSMUSG00000052926	Rnaseh2a	3.24049	1.69621	1.36619e-24	1.42728e-22	up
ENSMUSG00000051811	Cox6b2	3.26998	1.70928	5.91614e-12	6.61604e-11	up
ENSMUSG00000036112	Metap2	3.69936	1.88727	1.24835e-19	4.93939e-18	up
ENSMUSG00000055093	Gm8430	55.4606	5.79339	0.00105293	0.0030238	up
ENSMUSG00000001334	Fndc5	2.0708	1.05019	0.0153906	0.0334938	up
ENSMUSG00000054065	Pkp3	0.378993	-1.39976	8.35015e-12	9.13533e-11	down
ENSMUSG00000056305	Usp39	2.13415	1.09366	2.52315e-11	2.58507e-10	up
ENSMUSG00000055652	Klhl25	2.61188	1.38509	8.03003e-16	1.68305e-14	up
ENSMUSG00000022033	Pbk	2.86957	1.52084	7.22798e-16	1.53086e-14	up
ENSMUSG00000022034	Esco2	3.34072	1.74016	9.79305e-14	1.48464e-12	up
ENSMUSG00000022032	Scara5	0.402966	-1.31127	0.00905252	0.0210138	down
ENSMUSG00000045216	Hs6st1	2.46744	1.30302	3.88098e-12	4.46645e-11	up
ENSMUSG00000040549	Ckap5	2.11107	1.07797	8.49865e-13	1.08868e-11	up
ENSMUSG00000038370	Pcp4l1	0.44653	-1.16317	7.67198e-05	0.000274858	down
ENSMUSG00000056569	Mpz	0.274294	-1.8662	0.00717735	0.0170838	down
ENSMUSG00000050447	Lypd6	0.342162	-1.54725	0.000105904	0.000370719	down
ENSMUSG00000022177	Haus4	2.24746	1.1683	3.48016e-12	4.03975e-11	up
ENSMUSG00000021943	Gdf10	0.487376	-1.03689	0.000215235	0.000709695	down
ENSMUSG00000050891	Tatdn1	2.10732	1.07541	2.61682e-07	1.43339e-06	up
ENSMUSG00000031494	Cd209a	0.123831	-3.01356	1.64909e-33	6.04557e-31	down
ENSMUSG00000042377	Fam83g	4.52765	2.17876	1.00098e-26	1.56456e-24	up
ENSMUSG00000034854	Mfsd12	2.06601	1.04685	1.54974e-17	4.23982e-16	up
ENSMUSG00000010066	Cacna2d2	0.180513	-2.46982	0.000119411	0.000413906	down
ENSMUSG00000031765	Mt1	2.64091	1.40104	9.23891e-10	7.40987e-09	up
ENSMUSG00000041073	Nacad	2.42128	1.27577	0.000205149	0.000680821	up
ENSMUSG00000064032	Gm10143	7.08189	2.82413	4.53586e-30	1.21942e-27	up
ENSMUSG00000062510	Nsl1	3.07082	1.61862	3.23965e-21	1.71447e-19	up
ENSMUSG00000027079	Clp1	2.48448	1.31294	5.2483e-18	1.56541e-16	up
ENSMUSG00000001995	Sipa1l2	0.403768	-1.3084	1.36478e-11	1.45215e-10	down
ENSMUSG00000002458	Rgs19	0.480247	-1.05815	7.5753e-10	6.1589e-09	down
ENSMUSG00000040061	Plcb2	0.427761	-1.22512	4.14205e-11	4.08193e-10	down
ENSMUSG00000025487	Psmd13	2.11727	1.08221	4.43839e-13	5.9305e-12	up
ENSMUSG00000025492	Ifitm3	3.45404	1.78829	9.58711e-26	1.28016e-23	up
ENSMUSG00000025495	Ptdss2	4.39005	2.13424	2.40372e-20	1.07703e-18	up
ENSMUSG00000028551	Cdkn2c	3.65137	1.86844	1.17671e-19	4.68892e-18	up
ENSMUSG00000026051	1500015O10Rik	0.412929	-1.27603	0.00282602	0.00739533	down
ENSMUSG00000026875	Traf1	0.44402	-1.1713	2.64448e-05	0.000102777	down
ENSMUSG00000027323	Rad51	3.35157	1.74484	3.70688e-24	3.54227e-22	up
ENSMUSG00000051510	Mafg	2.08201	1.05798	1.16205e-13	1.73979e-12	up
ENSMUSG00000044199	S1pr4	0.351443	-1.50864	3.6206e-17	9.31151e-16	down
ENSMUSG00000085250	Gm15234	14.6312	3.87098	0.0162911	0.0352065	up
ENSMUSG00000017692	Rhbdl3	0.465234	-1.10397	0.00167122	0.00458835	down
ENSMUSG00000052613	Pcdh15	0.27093	-1.88401	0.000322751	0.00102887	down
ENSMUSG00000025854	Fam20c	0.379162	-1.39911	0.000181709	0.000609314	down
ENSMUSG00000025858	Get4	2.46845	1.30361	1.91479e-16	4.42751e-15	up
ENSMUSG00000102202	Gm33280	3.45325	1.78796	8.70395e-12	9.50178e-11	up
ENSMUSG00000104301	Wdr49	0.191262	-2.38638	0.0137855	0.0304577	down
ENSMUSG00000024493	Lars	2.03416	1.02443	5.39777e-11	5.2476e-10	up
ENSMUSG00000034761	Map4k5	2.87326	1.52269	3.68574e-12	4.25418e-11	up
ENSMUSG00000106025	Gm42940	2.96449	1.56778	0.00853261	0.0199424	up
ENSMUSG00000027306	Nusap1	3.65906	1.87147	8.84411e-16	1.846e-14	up
ENSMUSG00000070717	Gm10300	4.57422	2.19353	1.20522e-06	5.90973e-06	up
ENSMUSG00000094651	Gal3st2	0.197439	-2.34052	0.000143851	0.000490689	down
ENSMUSG00000070720	Tmem200b	0.467821	-1.09597	0.00712573	0.016973	down
ENSMUSG00000106032	Gm42463	0.0994276	-3.33021	0.0192659	0.0408301	down
ENSMUSG00000023074	Mospd1	2.2682	1.18155	1.34898e-10	1.22797e-09	up
ENSMUSG00000034825	Nrip3	8.22664	3.0403	1.58661e-14	2.75071e-13	up
ENSMUSG00000020990	Cdkl1	2.50653	1.32569	1.77412e-07	9.94758e-07	up
ENSMUSG00000111088	9430081H08Rik	2.71473	1.44081	0.0039093	0.00992111	up
ENSMUSG00000031389	Arhgap4	0.381375	-1.39072	5.81473e-13	7.59834e-12	down
ENSMUSG00000037224	Zfyve28	0.461632	-1.11518	0.0157766	0.0342244	down
ENSMUSG00000023072	Cep89	3.24784	1.69948	9.5849e-14	1.45637e-12	up
ENSMUSG00000031391	L1cam	0.421681	-1.24578	1.40002e-13	2.06651e-12	down
ENSMUSG00000021569	Trip13	2.2463	1.16755	3.58272e-08	2.24761e-07	up
ENSMUSG00000044162	Tnip3	0.164136	-2.60704	0.0187048	0.039821	down
ENSMUSG00000028337	Coro2a	0.489763	-1.02984	2.07888e-05	8.22536e-05	down
ENSMUSG00000070699	Sars2	2.092	1.06488	4.37776e-09	3.12235e-08	up
ENSMUSG00000026307	Scly	2.4275	1.27947	1.19766e-22	8.74944e-21	up
ENSMUSG00000023274	Cd4	0.400546	-1.31996	2.24977e-06	1.04884e-05	down
ENSMUSG00000046532	Ar	0.388072	-1.3656	0.0136879	0.0302599	down
ENSMUSG00000027188	Pamr1	0.323445	-1.62841	0.015151	0.0330545	down
ENSMUSG00000027954	Efna1	0.475976	-1.07104	6.3853e-05	0.000231809	down
ENSMUSG00000031880	Rrad	0.412755	-1.27664	0.00368771	0.00941087	down
ENSMUSG00000039521	Foxp3	0.374451	-1.41715	1.11085e-08	7.4835e-08	down
ENSMUSG00000074476	Spc24	3.0975	1.6311	3.48662e-18	1.07166e-16	up
ENSMUSG00000037621	Atoh8	0.350911	-1.51082	1.58026e-08	1.04537e-07	down
ENSMUSG00000048148	Nwd1	0.426475	-1.22947	0.0117225	0.0264386	down
ENSMUSG00000050565	Tor1aip2	3.8917	1.9604	5.29629e-29	1.21351e-26	up
ENSMUSG00000091900	Gm4353	2.3926	1.25858	7.84643e-07	3.94828e-06	up
ENSMUSG00000054293	P2ry10b	0.404628	-1.30533	0.000213929	0.000705967	down
ENSMUSG00000000817	Fasl	0.491549	-1.02459	0.0160125	0.0346751	down
ENSMUSG00000004099	Dnmt1	2.50217	1.32318	7.25144e-24	6.73782e-22	up
ENSMUSG00000004105	Angptl2	0.420368	-1.25028	2.3347e-13	3.29193e-12	down
ENSMUSG00000020427	Igfbp3	0.337146	-1.56856	7.47925e-14	1.1547e-12	down
ENSMUSG00000037443	Cep85	2.55162	1.35141	5.38794e-32	1.81062e-29	up
ENSMUSG00000020185	E2f7	3.53382	1.82123	5.91498e-16	1.27147e-14	up
ENSMUSG00000042659	Arrdc4	0.46954	-1.09068	6.64162e-06	2.8651e-05	down
ENSMUSG00000026989	Dapl1	0.341704	-1.54918	0.000995702	0.00287421	down
ENSMUSG00000026980	Ly75	0.46957	-1.09059	8.84152e-07	4.42252e-06	down
ENSMUSG00000032565	Nudt16	0.496226	-1.01093	1.39831e-07	7.98024e-07	down
ENSMUSG00000093954	Gm16867	4.51721	2.17543	3.16275e-16	7.08562e-15	up
ENSMUSG00000027452	Acss1	2.15308	1.1064	1.83645e-12	2.23062e-11	up
ENSMUSG00000027454	Gins1	3.82222	1.93441	4.31358e-19	1.53125e-17	up
ENSMUSG00000100895	Gm28685	14.866	3.89395	0.0137999	0.0304796	up
ENSMUSG00000027514	Zbp1	3.39602	1.76385	1.2698e-09	9.9545e-09	up
ENSMUSG00000027510	Rbm38	3.03752	1.6029	1.18113e-16	2.81835e-15	up
ENSMUSG00000028496	Mllt3	2.62184	1.39058	4.88017e-15	9.15338e-14	up
ENSMUSG00000032113	Chek1	2.71315	1.43997	1.20286e-14	2.13685e-13	up
ENSMUSG00000032109	Nlrx1	0.41346	-1.27418	1.30291e-08	8.7191e-08	down
ENSMUSG00000028634	Hivep3	0.483559	-1.04824	1.57088e-07	8.88963e-07	down
ENSMUSG00000039067	Psmd7	2.13158	1.09193	6.10828e-13	7.95616e-12	up
ENSMUSG00000112346	Gm48768	0.397238	-1.33192	7.47349e-05	0.00026808	down
ENSMUSG00000015668	Pdzd11	2.33161	1.22133	3.99186e-11	3.93969e-10	up
ENSMUSG00000024530	Prelid3a	3.8946	1.96147	0.0123909	0.0277351	up
ENSMUSG00000025938	Slco5a1	0.347318	-1.52567	0.00218477	0.00585194	down
ENSMUSG00000031438	Rnf128	3.39956	1.76535	0.000283661	0.00091526	up
ENSMUSG00000056367	Actr3b	0.264323	-1.91963	0.0159078	0.0344743	down
ENSMUSG00000001403	Ube2c	4.32268	2.11193	6.02247e-19	2.06515e-17	up
ENSMUSG00000029869	Ephb6	0.371394	-1.42898	3.06481e-05	0.000117931	down
ENSMUSG00000048285	Frmd6	0.475198	-1.0734	2.25755e-08	1.46176e-07	down
ENSMUSG00000051592	Ccnb3	23.0847	4.52886	0.0123455	0.0276487	up
ENSMUSG00000050742	Olfr164	0.365475	-1.45216	1.81989e-05	7.2691e-05	down
ENSMUSG00000061132	Blnk	0.335634	-1.57504	2.11799e-14	3.58565e-13	down
ENSMUSG00000018378	Cuedc1	0.452665	-1.14348	1.82479e-07	1.0209e-06	down
ENSMUSG00000049858	Suox	2.55895	1.35555	2.83912e-13	3.93438e-12	up
ENSMUSG00000096649	Ighv1-31	0.0887753	-3.4937	6.77981e-06	2.9191e-05	down
ENSMUSG00000037725	Ckap2	3.85282	1.94592	1.90361e-20	8.7832e-19	up
ENSMUSG00000048001	Hes5	0.246856	-2.01826	9.3425e-10	7.48402e-09	down
ENSMUSG00000032586	Traip	3.52182	1.81632	7.196e-25	8.01618e-23	up
ENSMUSG00000047880	Cxcr5	0.315851	-1.66268	1.3208e-09	1.03262e-08	down
ENSMUSG00000002100	Mybpc3	0.348921	-1.51903	0.00267218	0.00702925	down
ENSMUSG00000022678	Nde1	2.30475	1.20461	5.14751e-13	6.81926e-12	up
ENSMUSG00000022673	Mcm4	3.0615	1.61424	4.86446e-20	2.07362e-18	up
ENSMUSG00000069255	Dusp22	0.428622	-1.22222	7.25022e-07	3.66749e-06	down
ENSMUSG00000022824	Muc13	0.46624	-1.10086	0.000131537	0.000452126	down
ENSMUSG00000069309	Hist1h2an	12.2896	3.61936	0.00260449	0.00686551	up
ENSMUSG00000048481	Mypop	0.377581	-1.40514	7.28254e-07	3.68199e-06	down
ENSMUSG00000035504	Reep6	3.71526	1.89346	1.66257e-11	1.74961e-10	up
ENSMUSG00000030688	Stard10	3.11248	1.63807	4.3528e-23	3.44178e-21	up
ENSMUSG00000032815	Fanca	2.37568	1.24834	4.3565e-15	8.26341e-14	up
ENSMUSG00000027660	Skil	0.409768	-1.28712	9.74151e-11	9.12299e-10	down
ENSMUSG00000044165	Bcl2l15	2.36349	1.24092	0.011383	0.0257651	up
ENSMUSG00000042757	Tmem108	0.373129	-1.42225	0.00333399	0.00858533	down
ENSMUSG00000026779	Mastl	3.66277	1.87293	9.44513e-16	1.96535e-14	up
ENSMUSG00000026778	Prkcq	0.315527	-1.66416	2.02925e-20	9.27795e-19	down
ENSMUSG00000040455	Usp45	2.59797	1.37739	5.81958e-14	9.20315e-13	up
ENSMUSG00000026770	Il2ra	0.386743	-1.37055	3.47286e-05	0.000132477	down
ENSMUSG00000034145	Tmem63c	0.337562	-1.56678	0.0201664	0.0425552	down
ENSMUSG00000029060	Mib2	0.481728	-1.05371	7.3995e-11	7.05085e-10	down
ENSMUSG00000038695	Josd2	3.70417	1.88915	1.72302e-15	3.46719e-14	up
ENSMUSG00000023805	Synj2	0.399092	-1.32521	3.56135e-10	3.05175e-09	down
ENSMUSG00000039782	Cpeb2	0.393005	-1.34738	2.26068e-10	1.99571e-09	down
ENSMUSG00000031762	Mt2	4.45429	2.15519	1.1986e-17	3.36125e-16	up
ENSMUSG00000116695	4930578N18Rik	0.360677	-1.47122	3.08621e-19	1.1192e-17	down
ENSMUSG00000019823	Mical1	0.463577	-1.10912	7.41829e-09	5.12243e-08	down
ENSMUSG00000028028	Alpk1	0.397963	-1.32929	0.000782531	0.00231047	down
ENSMUSG00000073436	Eme2	2.25412	1.17256	4.9627e-07	2.58761e-06	up
ENSMUSG00000024019	Cmtr1	2.31263	1.20953	3.55715e-35	1.49423e-32	up
ENSMUSG00000025026	Add3	0.415906	-1.26567	1.10089e-14	1.9661e-13	down
ENSMUSG00000024660	Incenp	2.86117	1.51661	1.13458e-18	3.7688e-17	up
ENSMUSG00000038400	Pmepa1	0.473839	-1.07753	2.31364e-06	1.07637e-05	down
ENSMUSG00000019971	Cep290	2.00122	1.00088	0.00461341	0.0115324	up
ENSMUSG00000022956	Atp5o	2.08253	1.05834	1.73869e-15	3.49523e-14	up
ENSMUSG00000067149	Jchain	0.375261	-1.41403	0.0116291	0.0262632	down
ENSMUSG00000050097	Ces2b	4.0081	2.00292	0.00296628	0.00772727	up
ENSMUSG00000000568	Hnrnpd	2.39575	1.26048	3.38644e-17	8.74273e-16	up
ENSMUSG00000024143	Rhoq	0.390984	-1.35482	3.42234e-16	7.60801e-15	down
ENSMUSG00000047821	Trim16	0.479017	-1.06185	0.00711225	0.0169429	down
ENSMUSG00000020160	Meis1	0.385631	-1.37471	1.946e-08	1.27311e-07	down
ENSMUSG00000029359	Tesc	0.315097	-1.66613	2.32192e-07	1.27985e-06	down
ENSMUSG00000094661	Ccl19	0.459898	-1.12062	0.00267625	0.00703811	down
ENSMUSG00000031546	Gins4	2.33972	1.22633	1.22582e-14	2.17381e-13	up
ENSMUSG00000056643	Chst13	0.36394	-1.45823	0.00421842	0.0106333	down
ENSMUSG00000029530	Ccr9	0.48732	-1.03706	0.00024365	0.000796357	down
ENSMUSG00000004789	Dlst	2.05407	1.03848	1.34796e-16	3.16769e-15	up
ENSMUSG00000095348	Gm3892	0.133884	-2.90094	0.0101687	0.0233415	down
ENSMUSG00000073792	Alg6	2.33369	1.22261	1.49565e-11	1.58386e-10	up
ENSMUSG00000025395	Prim1	3.11374	1.63865	3.33317e-25	3.95334e-23	up
ENSMUSG00000096006	Gm21596	2.42932	1.28055	2.63948e-06	1.21701e-05	up
ENSMUSG00000068394	Cep152	2.11017	1.07736	5.72455e-19	1.9697e-17	up
ENSMUSG00000022747	St3gal6	2.27667	1.18692	2.19758e-10	1.94341e-09	up
ENSMUSG00000055833	1700034H15Rik	2.2319	1.15827	0.00214087	0.00574938	up
ENSMUSG00000102550	Gm8276	2.42309	1.27685	1.51723e-05	6.15038e-05	up
ENSMUSG00000078812	Eif5a	2.09041	1.06379	2.65399e-13	3.70584e-12	up
ENSMUSG00000061887	Ssbp3	2.70349	1.43482	5.75394e-22	3.61423e-20	up
ENSMUSG00000043719	Col6a6	0.35229	-1.50517	0.00123839	0.00350206	down
ENSMUSG00000022540	Rogdi	0.445038	-1.168	6.4474e-07	3.28861e-06	down
ENSMUSG00000039253	Fn3krp	4.5691	2.19191	6.33808e-18	1.86834e-16	up
ENSMUSG00000039620	Trmt9b	0.470321	-1.08828	0.00413487	0.0104423	down
ENSMUSG00000116220	A430088P11Rik	0.214359	-2.2219	0.0179125	0.0383285	down
ENSMUSG00000091712	Sec14l5	0.199167	-2.32795	3.35973e-08	2.11628e-07	down
ENSMUSG00000022996	Wnt10b	0.238268	-2.06935	0.0169348	0.0364298	down
ENSMUSG00000022099	Dmtn	4.90513	2.29429	7.89105e-14	1.21086e-12	up
ENSMUSG00000002985	Apoe	0.475229	-1.07331	1.26585e-06	6.18147e-06	down
ENSMUSG00000017002	Slpi	0.407391	-1.29552	5.28816e-08	3.22423e-07	down
ENSMUSG00000026748	Plxdc2	0.431308	-1.21321	5.39739e-06	2.36891e-05	down
ENSMUSG00000026750	Psmb7	2.21193	1.14531	8.23387e-12	9.02281e-11	up
ENSMUSG00000027907	S100a11	0.481527	-1.05431	1.18339e-16	2.82025e-15	down
ENSMUSG00000024056	Ndc80	2.86615	1.51911	9.18778e-13	1.16805e-11	up
ENSMUSG00000058729	Lin9	2.5701	1.36183	3.58496e-16	7.92583e-15	up
ENSMUSG00000021697	Depdc1b	3.24504	1.69824	5.67214e-27	9.29816e-25	up
ENSMUSG00000018398	2021-09-08	3.30511	1.7247	2.13736e-28	4.26689e-26	up
ENSMUSG00000046879	Irgm1	4.43222	2.14803	8.71375e-44	6.75751e-41	up
ENSMUSG00000043340	6530409C15Rik	2.34971	1.23248	2.0474e-05	8.11034e-05	up
ENSMUSG00000019820	Utrn	0.437688	-1.19202	2.82572e-13	3.9185e-12	down
ENSMUSG00000033949	Trim36	0.4955	-1.01304	0.0154777	0.0336388	down
ENSMUSG00000039697	Ncoa7	2.7071	1.43675	3.58372e-15	6.90149e-14	up
ENSMUSG00000019842	Traf3ip2	0.315645	-1.66363	7.82505e-15	1.42141e-13	down
ENSMUSG00000051379	Flrt3	0.475001	-1.074	0.0105951	0.0241854	down
ENSMUSG00000079450	Cldn34c1	2.77801	1.47405	0.000208484	0.00069071	up
ENSMUSG00000074203	G430095P16Rik	3.61615	1.85445	2.87188e-11	2.92158e-10	up
ENSMUSG00000049800	Sertad2	2.72651	1.44705	2.09174e-16	4.79815e-15	up
ENSMUSG00000055003	Lrtm2	0.115573	-3.11313	0.014744	0.0322852	down
ENSMUSG00000094621	CAAA01098150.1	0.309045	-1.69411	6.71291e-05	0.000242785	down
ENSMUSG00000105272	Gm43071	0.467586	-1.0967	0.00566619	0.0138515	down
ENSMUSG00000093861	Igkv1-110	0.336473	-1.57144	0.00897143	0.0208448	down
ENSMUSG00000017299	Dnttip1	2.35182	1.23378	9.32458e-18	2.6712e-16	up
ENSMUSG00000001741	Il16	0.344707	-1.53656	2.83485e-19	1.03362e-17	down
ENSMUSG00000060244	Alyref2	0.404832	-1.3046	4.36454e-07	2.29711e-06	down
ENSMUSG00000031262	Cenpi	3.19177	1.67436	1.21182e-17	3.3936e-16	up
ENSMUSG00000035109	Shc4	3.09817	1.63142	1.672e-09	1.28136e-08	up
ENSMUSG00000053580	Tanc2	0.44605	-1.16472	8.72434e-09	5.95292e-08	down
ENSMUSG00000018648	Dusp14	0.280153	-1.83571	0.00225971	0.00603317	down
ENSMUSG00000028152	Tspan5	0.415265	-1.26789	2.47718e-12	2.95023e-11	down
ENSMUSG00000028385	Snx30	0.439962	-1.18455	5.2272e-12	5.88805e-11	down
ENSMUSG00000097289	2010300F17Rik	0.0318432	-4.97287	0.00213393	0.00573232	down
ENSMUSG00000116864	Gm3320	4.37622	2.12969	0.000797561	0.00235106	up
ENSMUSG00000022637	Cblb	0.474818	-1.07455	7.28827e-20	2.99905e-18	down
ENSMUSG00000049555	Tmie	0.175048	-2.51418	5.59125e-05	0.000205311	down
ENSMUSG00000027490	E2f1	3.65658	1.87049	2.56707e-23	2.1213e-21	up
ENSMUSG00000102953	Gm37019	0.444232	-1.17062	0.00274695	0.00721276	down
ENSMUSG00000109941	Exosc6	0.36143	-1.46821	0.00154677	0.00428223	down
ENSMUSG00000036106	Prr5	0.411548	-1.28087	5.36077e-08	3.26258e-07	down
ENSMUSG00000053297	AI854703	0.456883	-1.1301	0.00419055	0.0105684	down
ENSMUSG00000087639	Gm15512	7.14251	2.83643	0.00272255	0.00715242	up
ENSMUSG00000107872	Gm44511	0.203547	-2.29657	0.00222861	0.00595962	down
ENSMUSG00000096336	Igkv1-135	0.344659	-1.53676	6.52909e-06	2.82117e-05	down
ENSMUSG00000018548	Trim37	2.22774	1.15558	3.26186e-15	6.32393e-14	up
ENSMUSG00000061859	Patj	0.350534	-1.51238	1.30959e-10	1.19697e-09	down
ENSMUSG00000042595	Fam199x	0.436777	-1.19503	0.000115928	0.00040294	down
ENSMUSG00000005667	Mthfd2	2.61132	1.38478	9.95245e-10	7.93795e-09	up
ENSMUSG00000036273	Lrrk2	0.377353	-1.40601	6.59002e-09	4.5803e-08	down
ENSMUSG00000029610	Aimp2	2.05256	1.03743	3.56033e-10	3.05175e-09	up
ENSMUSG00000072721	Klra14-ps	0.476132	-1.07057	0.00554554	0.0135879	down
ENSMUSG00000030087	Klf15	0.379699	-1.39707	3.31212e-08	2.08891e-07	down
ENSMUSG00000073485	H3f3aos	4.20428	2.07186	0.0101565	0.023324	up
ENSMUSG00000032131	Abcg4	4.89552	2.29146	6.84501e-23	5.28265e-21	up
ENSMUSG00000042453	Reln	2.65262	1.40742	1.42638e-08	9.49808e-08	up
ENSMUSG00000007837	Prrg2	2.05431	1.03865	0.00294209	0.00766821	up
ENSMUSG00000026197	Zfand2b	2.48521	1.31337	9.1335e-23	6.92326e-21	up
ENSMUSG00000026198	Abcb6	4.6439	2.21534	1.56284e-31	5.00183e-29	up
ENSMUSG00000030966	Trim21	2.23843	1.16249	2.1689e-16	4.9695e-15	up
ENSMUSG00000026196	Bard1	3.13917	1.65038	1.18206e-17	3.31949e-16	up
ENSMUSG00000044456	Rin3	0.393207	-1.34664	8.18434e-20	3.33375e-18	down
ENSMUSG00000021485	Mxd3	3.681	1.8801	1.48184e-11	1.57007e-10	up
ENSMUSG00000049103	Ccr2	0.429681	-1.21866	4.15938e-09	2.9729e-08	down
ENSMUSG00000041431	Ccnb1	4.30159	2.10487	6.46562e-22	3.98673e-20	up
ENSMUSG00000036853	Mcoln3	0.278463	-1.84444	6.44147e-11	6.19949e-10	down
ENSMUSG00000022048	Dpysl2	0.410176	-1.28569	2.57801e-14	4.2959e-13	down
ENSMUSG00000059456	Ptk2b	0.426947	-1.22787	1.73136e-10	1.55846e-09	down
ENSMUSG00000047940	Stpg2	0.136657	-2.87137	0.0154174	0.0335342	down
ENSMUSG00000032375	Aph1b	0.48063	-1.057	1.12868e-10	1.0468e-09	down
ENSMUSG00000038855	Itpkb	0.352159	-1.5057	4.58248e-29	1.06203e-26	down
ENSMUSG00000028678	Kif2c	3.87638	1.95471	5.11611e-24	4.86585e-22	up
ENSMUSG00000029217	Tec	0.317538	-1.655	1.47766e-12	1.82189e-11	down
ENSMUSG00000079339	Ifit1bl1	2.10751	1.07554	1.93044e-05	7.68174e-05	up
ENSMUSG00000076543	Igkv4-74	0.260876	-1.93856	8.64881e-08	5.11246e-07	down
ENSMUSG00000076541	Igkv4-79	0.372399	-1.42508	0.0137047	0.0302924	down
ENSMUSG00000094315	Igkv4-78	0.27963	-1.83841	0.000113509	0.000395554	down
ENSMUSG00000018509	Cenpv	2.555	1.35333	1.87971e-16	4.35639e-15	up
ENSMUSG00000063887	Nlgn1	3.70244	1.88847	4.57632e-19	1.61034e-17	up
ENSMUSG00000019577	Pdk4	0.3017	-1.72881	3.61203e-05	0.000137336	down
ENSMUSG00000086184	Gm12764	0.296336	-1.75469	0.00166426	0.00457173	down
ENSMUSG00000000248	Clec2g	0.339764	-1.55739	6.92001e-08	4.15881e-07	down
ENSMUSG00000000247	Lhx2	0.257987	-1.95463	0.00461455	0.0115338	down
ENSMUSG00000002107	Celf2	0.497891	-1.0061	3.54648e-11	3.53648e-10	down
ENSMUSG00000039512	Uhrf1bp1	2.34931	1.23224	6.78407e-14	1.05464e-12	up
ENSMUSG00000032011	Thy1	0.286051	-1.80566	4.66662e-08	2.8722e-07	down
ENSMUSG00000076536	Igkv4-86	0.119988	-3.05903	0.000298227	0.000957456	down
ENSMUSG00000033027	Klrc3	0.406875	-1.29734	0.00177894	0.00485436	down
ENSMUSG00000025917	Cops5	2.10932	1.07678	6.49038e-10	5.32623e-09	up
ENSMUSG00000048960	Prex2	0.458361	-1.12544	3.79248e-08	2.36669e-07	down
ENSMUSG00000074505	Fat3	0.358849	-1.47855	0.00405812	0.0102643	down
ENSMUSG00000073968	Trim68	0.487322	-1.03705	1.01467e-05	4.23488e-05	down
ENSMUSG00000023572	Ccndbp1	2.16387	1.11361	3.57784e-09	2.5903e-08	up
ENSMUSG00000040253	Gbp7	4.43011	2.14734	9.27855e-32	3.01747e-29	up
ENSMUSG00000026088	Mitd1	2.96895	1.56995	6.6808e-15	1.22794e-13	up
ENSMUSG00000031390	Avpr2	0.301684	-1.72889	2.0534e-06	9.63301e-06	down
ENSMUSG00000030282	Cmas	3.29778	1.7215	5.19464e-13	6.87268e-12	up
ENSMUSG00000052534	Pbx1	0.469482	-1.09086	1.6285e-06	7.79386e-06	down
ENSMUSG00000103576	Gm38188	3.26792	1.70837	0.00914482	0.0212159	up
ENSMUSG00000033847	Pla2g4c	5.52404	2.46572	2.06367e-26	3.03721e-24	up
ENSMUSG00000072621	Slfn10-ps	2.50413	1.32431	0.000484926	0.0014923	up
ENSMUSG00000069114	Zbtb10	0.384953	-1.37724	3.00648e-08	1.90808e-07	down
ENSMUSG00000043004	Gng2	0.401181	-1.31768	1.62695e-11	1.71749e-10	down
ENSMUSG00000103089	Gm38118	0.251668	-1.9904	0.0227057	0.0473095	down
ENSMUSG00000038679	Trps1	0.353033	-1.50213	1.80263e-13	2.60922e-12	down
ENSMUSG00000041219	Arhgap11a	2.15158	1.1054	1.00119e-14	1.79281e-13	up
ENSMUSG00000060470	Adgrg3	0.413929	-1.27255	3.79928e-05	0.000143697	down
ENSMUSG00000024997	Prdx3	2.91095	1.54149	3.71824e-14	6.07051e-13	up
ENSMUSG00000025001	Hells	2.06466	1.0459	3.2382e-12	3.76756e-11	up
ENSMUSG00000097889	Gm26541	0.355762	-1.49102	2.47414e-09	1.84286e-08	down
ENSMUSG00000023984	Gm20517	3.23814	1.69517	2.56352e-18	8.07628e-17	up
ENSMUSG00000038583	Pln	2.82141	1.49642	0.000904228	0.00263261	up
ENSMUSG00000039057	Myo16	0.342891	-1.54418	0.00277227	0.00727165	down
ENSMUSG00000037926	Ssh2	0.461577	-1.11536	8.63858e-39	4.70756e-36	down
ENSMUSG00000043384	Gprasp1	0.326682	-1.61404	1.72143e-28	3.57826e-26	down
ENSMUSG00000027068	Dhrs9	0.466369	-1.10046	0.00120464	0.00341283	down
ENSMUSG00000026014	Raph1	0.455271	-1.1352	0.000195183	0.0006506	down
ENSMUSG00000025189	Cnnm1	3.86271	1.94961	1.88663e-05	7.51928e-05	up
ENSMUSG00000031749	St3gal2	2.46523	1.30172	2.54894e-18	8.04292e-17	up
ENSMUSG00000029135	Fosl2	0.410675	-1.28393	1.125e-08	7.56872e-08	down
ENSMUSG00000029136	Rbks	2.85662	1.51431	3.46167e-14	5.68385e-13	up
ENSMUSG00000075266	Cenpw	3.32529	1.73348	4.22884e-10	3.5766e-09	up
ENSMUSG00000115289	Gm49164	2.59507	1.37577	1.1168e-06	5.49889e-06	up
ENSMUSG00000043110	Lrrn4	0.403145	-1.31063	0.0188283	0.0400375	down
ENSMUSG00000028923	Necap2	2.2769	1.18707	1.4613e-14	2.55101e-13	up
ENSMUSG00000028927	Padi2	0.320592	-1.64119	6.13279e-12	6.84314e-11	down
ENSMUSG00000060093	Hist1h4a	3.96231	1.98634	0.00688447	0.0164593	up
ENSMUSG00000028932	Psmc2	2.11468	1.08044	2.7559e-11	2.81211e-10	up
ENSMUSG00000031691	Tnpo2	2.2177	1.14907	1.24936e-19	4.93939e-18	up
ENSMUSG00000106978	N4bp2os	2.08144	1.05758	7.82755e-05	0.000279736	up
ENSMUSG00000044288	Cnr1	0.450504	-1.15039	0.0189534	0.0402695	down
ENSMUSG00000030468	Siglecg	0.289284	-1.78944	5.80743e-14	9.19114e-13	down
ENSMUSG00000034586	Hid1	0.417322	-1.26077	0.000296667	0.000953258	down
ENSMUSG00000021040	Slirp	2.13353	1.09324	8.22703e-08	4.87887e-07	up
ENSMUSG00000037106	Fer1l6	3.05653	1.61189	2.90656e-06	1.33436e-05	up
ENSMUSG00000080223	Gm13768	0.335893	-1.57393	4.74384e-13	6.32607e-12	down
ENSMUSG00000033036	Gm7879	0.0010821	-9.85195	0.0066629	0.0160086	down
ENSMUSG00000023919	Cenpq	2.39627	1.26079	4.12708e-12	4.72809e-11	up
ENSMUSG00000072596	Ear2	0.327436	-1.61071	0.00162133	0.00446719	down
ENSMUSG00000075184	F930017D23Rik	6.5525	2.71204	4.96494e-15	9.26927e-14	up
ENSMUSG00000098678	Mroh6	2.91002	1.54103	0.0175586	0.0376512	up
ENSMUSG00000024176	Sox8	0.280891	-1.83192	0.0142901	0.0314245	down
ENSMUSG00000003418	St8sia6	0.292518	-1.7734	1.36961e-09	1.06664e-08	down
ENSMUSG00000110400	Gm45416	6.07272	2.60234	4.30117e-07	2.2679e-06	up
ENSMUSG00000043587	Pxylp1	0.391896	-1.35146	5.70734e-07	2.94459e-06	down
ENSMUSG00000038005	Hpf1	2.2568	1.17428	7.64747e-15	1.39292e-13	up
ENSMUSG00000005611	Mrvi1	0.361085	-1.46959	8.34157e-08	4.94098e-07	down
ENSMUSG00000028539	Artn	5.37702	2.42681	2.1003e-13	2.99705e-12	up
ENSMUSG00000071181	3830408C21Rik	2.59357	1.37494	0.000160763	0.000544144	up
ENSMUSG00000078521	Aunip	2.75919	1.46424	6.95571e-12	7.7017e-11	up
ENSMUSG00000028832	Stmn1	2.14275	1.09946	4.91962e-12	5.57272e-11	up
ENSMUSG00000113029	Gm40578	4.03503	2.01258	1.66648e-09	1.27761e-08	up
ENSMUSG00000040794	C1qtnf4	3.86459	1.95032	6.41869e-05	0.000232937	up
ENSMUSG00000039157	Fam102a	0.380761	-1.39304	4.95812e-08	3.04232e-07	down
ENSMUSG00000044534	Ackr2	0.33545	-1.57583	2.04219e-05	8.09289e-05	down
ENSMUSG00000111436	Gm47356	0.275999	-1.85726	0.00737025	0.0174975	down
ENSMUSG00000106858	Gm43844	5.17861	2.37257	0.00446725	0.0112101	up
ENSMUSG00000038193	Hand2	0.242842	-2.04191	2.50555e-05	9.78488e-05	down
ENSMUSG00000109684	Gm45745	0.213386	-2.22846	0.0015896	0.00438577	down
ENSMUSG00000099875	Rbm3-ps	2.46745	1.30302	0.0022888	0.006106	up
ENSMUSG00000035472	Slc25a21	3.12168	1.64232	2.81698e-13	3.90907e-12	up
ENSMUSG00000047654	Tssk6	2.10114	1.07117	2.75993e-05	0.000107058	up
ENSMUSG00000071757	Zhx2	0.19949	-2.32562	1.1045e-28	2.39462e-26	down
ENSMUSG00000040943	Tet2	0.457106	-1.1294	1.19619e-10	1.10283e-09	down
ENSMUSG00000006575	Rundc3a	2.99249	1.58135	1.36289e-09	1.06182e-08	up
ENSMUSG00000026489	Coq8a	0.306768	-1.70478	3.41046e-23	2.76165e-21	down
ENSMUSG00000115007	5830448L01Rik	4.61759	2.20714	2.42115e-15	4.78135e-14	up
ENSMUSG00000049265	Kcnk3	0.458357	-1.12546	0.00102875	0.00295945	down
ENSMUSG00000094356	Igkv8-28	0.345934	-1.53143	0.00302219	0.00786377	down
ENSMUSG00000020089	Ppa1	2.25481	1.173	2.07454e-19	7.81851e-18	up
ENSMUSG00000022385	Gtse1	3.00382	1.5868	2.44323e-14	4.08481e-13	up
ENSMUSG00000009112	Bcl2l13	2.60944	1.38374	1.6489e-12	2.01374e-11	up
ENSMUSG00000042351	Grap2	0.464621	-1.10587	5.00777e-07	2.60909e-06	down
ENSMUSG00000101878	Gm8203	2.34626	1.23036	8.67214e-09	5.92132e-08	up
ENSMUSG00000113128	Gm47813	3.80618	1.92834	0.00372227	0.00949129	up
ENSMUSG00000028755	Cda	25.9466	4.69747	4.80041e-05	0.000178383	up
ENSMUSG00000075415	Fnbp1	0.480626	-1.05701	3.51394e-10	3.01642e-09	down
ENSMUSG00000042272	Sestd1	0.49196	-1.02339	0.000804906	0.00237132	down
ENSMUSG00000020513	Tubd1	2.40982	1.26893	7.05647e-10	5.75564e-09	up
ENSMUSG00000026821	Ralgds	0.437884	-1.19138	1.40662e-07	8.02308e-07	down
ENSMUSG00000028121	Bcar3	0.332842	-1.58709	7.2107e-12	7.95782e-11	down
ENSMUSG00000028645	Slc2a1	0.385278	-1.37603	3.42865e-09	2.49378e-08	down
ENSMUSG00000031465	Angpt2	0.323337	-1.62889	4.04467e-18	1.22636e-16	down
ENSMUSG00000046876	Atxn1	0.44071	-1.1821	8.58255e-09	5.86411e-08	down
ENSMUSG00000036062	Phf24	0.166374	-2.58749	0.000935746	0.00271787	down
ENSMUSG00000047648	Fbxo30	3.4956	1.80554	7.24532e-14	1.12116e-12	up
ENSMUSG00000094561	Ighv1-22	0.273844	-1.86857	0.00698707	0.0166781	down
ENSMUSG00000051235	Gen1	3.566	1.83431	9.08279e-20	3.64814e-18	up
ENSMUSG00000052516	Robo2	0.481707	-1.05377	8.42499e-10	6.81127e-09	down
ENSMUSG00000030929	Eri2	2.07012	1.04972	6.67052e-08	4.01366e-07	up
ENSMUSG00000082163	Gm14276	3.42316	1.77533	7.70942e-08	4.59353e-07	up
ENSMUSG00000051022	Hs3st1	0.341334	-1.55074	2.06252e-06	9.67129e-06	down
ENSMUSG00000031618	Nr3c2	0.42023	-1.25075	0.00338069	0.00869117	down
ENSMUSG00000110735	Gm47173	3.32557	1.7336	3.53285e-09	2.56233e-08	up
ENSMUSG00000038205	Prkab2	0.460896	-1.11749	1.09409e-09	8.65785e-09	down
ENSMUSG00000048924	Ccdc125	0.350906	-1.51084	1.17323e-09	9.23338e-09	down
ENSMUSG00000032902	Slc16a1	3.34394	1.74155	8.01416e-22	4.89665e-20	up
ENSMUSG00000000308	Ckmt1	0.181438	-2.46245	0.0157456	0.0341705	down
ENSMUSG00000027469	Tpx2	3.55491	1.82981	5.639e-22	3.56641e-20	up
ENSMUSG00000038664	Herc1	2.85569	1.51384	2.47718e-22	1.73428e-20	up
ENSMUSG00000002808	Epdr1	4.56361	2.19018	6.69969e-19	2.28572e-17	up
ENSMUSG00000036553	Sh3tc1	0.430228	-1.21683	2.72322e-10	2.37185e-09	down
ENSMUSG00000026096	Osgepl1	2.43657	1.28485	4.7506e-10	3.98777e-09	up
ENSMUSG00000019961	Tmpo	2.22807	1.15579	6.24138e-17	1.54791e-15	up
ENSMUSG00000029578	Wipi2	2.45045	1.29305	1.12736e-18	3.751e-17	up
ENSMUSG00000050107	Haspin	2.39303	1.25884	4.36002e-14	7.03851e-13	up
ENSMUSG00000037860	Aim2	0.461653	-1.11512	2.99553e-09	2.20273e-08	down
ENSMUSG00000008318	Relt	2.07323	1.05188	6.81228e-05	0.000246158	up
ENSMUSG00000099760	Gm28800	2.95414	1.56274	0.0135618	0.0300259	up
ENSMUSG00000028036	Ptgfr	0.321264	-1.63817	0.0139057	0.0306862	down
ENSMUSG00000047446	Arl4a	3.98384	1.99416	3.47292e-18	1.07019e-16	up
ENSMUSG00000045672	Col27a1	0.391891	-1.35148	5.29999e-06	2.3292e-05	down
ENSMUSG00000027326	Knl1	3.33564	1.73797	7.61601e-16	1.60461e-14	up
ENSMUSG00000070709	Zfp974	0.393155	-1.34683	9.04327e-09	6.16012e-08	down
ENSMUSG00000032035	Ets1	0.324591	-1.6233	6.65899e-27	1.07412e-24	down
ENSMUSG00000028145	Them4	0.446606	-1.16293	0.0128363	0.0286081	down
ENSMUSG00000049872	Calhm5	0.353308	-1.501	0.000120057	0.000416001	down
ENSMUSG00000106415	Gm42893	2.8476	1.50975	2.00356e-06	9.42552e-06	up
ENSMUSG00000040329	Il7	0.396753	-1.33369	3.63976e-05	0.000138338	down
ENSMUSG00000050788	Olfr419	5.9341	2.56903	0.000208369	0.000690443	up
ENSMUSG00000032316	Clk3	2.76324	1.46636	1.49062e-17	4.08916e-16	up
ENSMUSG00000103651	Gm37206	43.8704	5.45518	0.0205587	0.0432969	up
ENSMUSG00000046070	Igfals	0.305646	-1.71007	0.0151413	0.0330406	down
ENSMUSG00000025823	Pdia4	0.470463	-1.08785	6.72727e-10	5.51166e-09	down
ENSMUSG00000083161	Gm11427	2.74916	1.45899	2.48639e-19	9.21565e-18	up
ENSMUSG00000029730	Mcm7	3.70154	1.88813	1.69597e-31	5.34309e-29	up
ENSMUSG00000074170	Plekhf1	0.425574	-1.23252	4.0628e-05	0.000152947	down
ENSMUSG00000078350	Smim1	3.14346	1.65235	1.97988e-20	9.09347e-19	up
ENSMUSG00000025408	Ddit3	2.04383	1.03127	9.43434e-20	3.7818e-18	up
ENSMUSG00000085844	Gm11690	0.0887152	-3.49467	6.4241e-11	6.18573e-10	down
ENSMUSG00000095105	Edaradd	0.213141	-2.23012	2.18306e-12	2.62006e-11	down
ENSMUSG00000012519	Mlkl	3.36624	1.75114	1.09173e-17	3.07867e-16	up
ENSMUSG00000010142	Tnfrsf13b	0.275327	-1.86078	3.19752e-17	8.31892e-16	down
ENSMUSG00000030203	Dusp16	0.388129	-1.36539	3.19154e-13	4.38359e-12	down
ENSMUSG00000035498	Cdcp1	0.418801	-1.25566	0.000346686	0.00109737	down
ENSMUSG00000026950	Neb	0.294278	-1.76475	4.05921e-07	2.15101e-06	down
ENSMUSG00000022102	Dok2	0.381585	-1.38992	4.2747e-13	5.73839e-12	down
ENSMUSG00000031628	Casp3	2.0183	1.01314	3.99006e-16	8.77334e-15	up
ENSMUSG00000102828	Gm38182	0.257779	-1.95579	0.00790976	0.0186205	down
ENSMUSG00000026457	Adipor1	2.18979	1.13079	1.74983e-09	1.33715e-08	up
ENSMUSG00000034206	Polq	3.29296	1.71939	3.81451e-22	2.53835e-20	up
ENSMUSG00000054435	Gimap4	0.459868	-1.12071	2.32713e-08	1.50198e-07	down
ENSMUSG00000054612	Mgmt	0.424721	-1.23541	5.17899e-06	2.279e-05	down
ENSMUSG00000026604	Ptpn14	0.347184	-1.52623	2.34494e-12	2.79935e-11	down
ENSMUSG00000031783	Polr2c	2.1182	1.08284	2.17608e-14	3.6809e-13	up
ENSMUSG00000091586	Cyp4f17	0.305694	-1.70984	2.64066e-05	0.000102648	down
ENSMUSG00000072109	A530040E14Rik	0.368113	-1.44178	1.05412e-09	8.36171e-09	down
ENSMUSG00000097666	A330094K24Rik	5.64226	2.49627	0.016966	0.036489	up
ENSMUSG00000000157	Itgb2l	0.385403	-1.37556	0.0060931	0.0147698	down
ENSMUSG00000030089	Slc41a3	2.31448	1.21069	6.50886e-08	3.92341e-07	up
ENSMUSG00000029811	Aoc1	0.20191	-2.30822	0.0102698	0.0235494	down
ENSMUSG00000039735	Fnbp1l	0.405343	-1.30278	1.2069e-09	9.48733e-09	down
ENSMUSG00000074006	Omp	9.65271	3.27093	7.72184e-12	8.47552e-11	up
ENSMUSG00000037922	Bank1	0.346386	-1.52955	2.80467e-15	5.49569e-14	down
ENSMUSG00000090553	Snrpe	2.00262	1.00189	3.2027e-11	3.22558e-10	up
ENSMUSG00000034175	Rhbdd3	2.22477	1.15365	3.39457e-09	2.47003e-08	up
ENSMUSG00000033416	Gucd1	2.80514	1.48807	3.61209e-15	6.94949e-14	up
ENSMUSG00000006678	Pola1	2.35823	1.2377	2.25639e-17	6.03389e-16	up
ENSMUSG00000026447	Pik3c2b	0.327829	-1.60898	1.50674e-14	2.62126e-13	down
ENSMUSG00000096718	Zfp781	0.498669	-1.00385	0.0165254	0.035648	down
ENSMUSG00000028444	Cntfr	0.415231	-1.26801	0.000141424	0.000482983	down
ENSMUSG00000069272	Hist1h2ae	2.22003	1.15058	0.0215019	0.0450293	up
ENSMUSG00000061482	Hist1h4d	4.17413	2.06147	0.00137787	0.00385808	up
ENSMUSG00000036523	Greb1	0.200454	-2.31866	0.0113214	0.0256487	down
ENSMUSG00000024948	Map4k2	0.41976	-1.25236	1.25987e-08	8.45911e-08	down
ENSMUSG00000030055	Rab43	2.46039	1.29889	8.81477e-13	1.12418e-11	up
ENSMUSG00000047613	A430005L14Rik	2.17128	1.11855	2.01353e-09	1.52512e-08	up
ENSMUSG00000074607	Tox2	0.467348	-1.09743	8.01237e-07	4.02977e-06	down
ENSMUSG00000030867	Plk1	4.53929	2.18247	1.93184e-31	5.99257e-29	up
ENSMUSG00000030114	Klrg1	0.310845	-1.68573	0.00086207	0.00252241	down
ENSMUSG00000030109	Slc6a12	0.338545	-1.56258	0.0025222	0.00666778	down
ENSMUSG00000001444	Tbx21	0.464687	-1.10567	2.15827e-05	8.51609e-05	down
ENSMUSG00000023170	Gps2	2.43997	1.28687	1.52416e-15	3.09172e-14	up
ENSMUSG00000003309	Ap1m2	0.434353	-1.20306	0.00544586	0.013368	down
ENSMUSG00000004552	Ctse	3.76289	1.91184	4.47388e-19	1.57981e-17	up
ENSMUSG00000105096	Gbp10	3.66233	1.87276	0.0091156	0.0211505	up
ENSMUSG00000029247	Paics	2.34053	1.22684	4.92563e-13	6.54252e-12	up
ENSMUSG00000078921	Tgtp2	6.26659	2.64768	3.85984e-18	1.17562e-16	up
ENSMUSG00000108126	Gm43909	0.228529	-2.12955	0.00323928	0.00836711	down
ENSMUSG00000076937	Iglc2	0.281715	-1.82769	9.89858e-08	5.79852e-07	down
ENSMUSG00000014164	Klhl3	0.378271	-1.40251	0.00198599	0.00537281	down
ENSMUSG00000000142	Axin2	0.432522	-1.20916	0.000161286	0.00054573	down
ENSMUSG00000038150	Ormdl3	2.08259	1.05838	8.52566e-14	1.30131e-12	up
ENSMUSG00000065987	Cd209b	0.412677	-1.27691	0.014757	0.0323067	down
ENSMUSG00000090113	Nhlrc4	9.59407	3.26214	1.54808e-19	5.9342e-18	up
ENSMUSG00000056267	Cep70	2.76416	1.46684	5.21119e-14	8.30618e-13	up
ENSMUSG00000032122	Slc37a2	0.2901	-1.78538	1.2496e-17	3.48487e-16	down
ENSMUSG00000052572	Dlg2	0.380244	-1.395	2.08333e-09	1.57503e-08	down
ENSMUSG00000036046	5031439G07Rik	0.450211	-1.15133	1.10119e-11	1.18715e-10	down
ENSMUSG00000038128	Camk4	0.260194	-1.94234	6.68192e-09	4.63938e-08	down
ENSMUSG00000031004	Mki67	3.40062	1.7658	3.58681e-12	4.1516e-11	up
ENSMUSG00000035769	Xylb	2.39634	1.26083	0.000140206	0.000479149	up
ENSMUSG00000030156	Cd69	0.473262	-1.07929	0.00102016	0.00293809	down
ENSMUSG00000026914	Psmd14	2.1103	1.07745	1.25427e-12	1.5611e-11	up
ENSMUSG00000027408	Cpxm1	0.497693	-1.00667	1.86841e-06	8.84961e-06	down
ENSMUSG00000048756	Foxo3	2.71347	1.44014	1.12071e-15	2.30817e-14	up
ENSMUSG00000053702	Nebl	0.30166	-1.729	4.49375e-09	3.19829e-08	down
ENSMUSG00000032207	Lipc	0.28619	-1.80495	1.30407e-07	7.47625e-07	down
ENSMUSG00000050132	Sarm1	0.28484	-1.81178	0.000828861	0.00243265	down
ENSMUSG00000037463	Fbxo27	0.121046	-3.04637	3.73559e-05	0.000141527	down
ENSMUSG00000033685	Ucp2	2.38677	1.25506	5.7042e-12	6.38256e-11	up
ENSMUSG00000005267	Zfp287	0.372404	-1.42506	1.35935e-05	5.55843e-05	down
ENSMUSG00000016995	Matn4	0.305429	-1.71109	0.0227411	0.0473688	down
ENSMUSG00000032021	Crtam	0.349805	-1.51538	1.12076e-08	7.54521e-08	down
ENSMUSG00000030792	Dkkl1	3.43402	1.7799	1.92072e-13	2.76625e-12	up
ENSMUSG00000030790	Adm	0.402686	-1.31227	0.000388774	0.00121911	down
ENSMUSG00000030671	Pde3b	0.452507	-1.14399	8.54795e-08	5.05877e-07	down
ENSMUSG00000114433	Gm48488	0.47225	-1.08238	0.0212344	0.0445385	down
ENSMUSG00000026156	B3gat2	2.60083	1.37897	1.13229e-10	1.04967e-09	up
ENSMUSG00000090252	Gm16028	0.244275	-2.03342	0.0186795	0.0397714	down
ENSMUSG00000017405	Nek8	2.87022	1.52116	4.47049e-27	7.44946e-25	up
ENSMUSG00000000402	Egfl6	0.0473234	-4.4013	0.00198939	0.00537967	down
ENSMUSG00000037432	Fer1l5	0.382901	-1.38496	0.00572556	0.0139748	down
ENSMUSG00000034110	Kctd7	2.75108	1.46	3.3473e-17	8.66388e-16	up
ENSMUSG00000066687	Zbtb16	0.270824	-1.88457	7.39929e-13	9.52694e-12	down
ENSMUSG00000072763	5430403G16Rik	0.45521	-1.1354	0.00473865	0.0118147	down
ENSMUSG00000020953	Coch	0.439876	-1.18483	1.99805e-12	2.41382e-11	down
ENSMUSG00000081684	Rps2-ps13	2.07403	1.05244	1.02385e-17	2.90349e-16	up
ENSMUSG00000026222	Sp100	2.23777	1.16206	7.67023e-14	1.18186e-12	up
ENSMUSG00000020526	Znhit3	2.24463	1.16648	1.38986e-07	7.93424e-07	up
ENSMUSG00000020163	Uqcr11	2.15496	1.10766	9.6336e-09	6.54578e-08	up
ENSMUSG00000046179	E2f8	3.84911	1.94452	3.08642e-22	2.10241e-20	up
ENSMUSG00000028331	Trmo	2.34448	1.22927	4.97428e-12	5.62199e-11	up
ENSMUSG00000038180	Spag4	2.61307	1.38575	0.0180036	0.0384948	up
ENSMUSG00000001300	Efnb2	0.403778	-1.30836	1.7653e-13	2.55783e-12	down
ENSMUSG00000029408	Abcb9	2.20235	1.13904	1.74901e-10	1.57364e-09	up
ENSMUSG00000079017	Ifi27l2a	2.6186	1.3888	5.5192e-14	8.7694e-13	up
ENSMUSG00000045328	Cenpe	3.44198	1.78324	1.38019e-18	4.53238e-17	up
ENSMUSG00000079508	Apoo	2.61212	1.38522	2.0375e-12	2.45559e-11	up
ENSMUSG00000051497	Kcnj16	0.476846	-1.06841	1.273e-07	7.32291e-07	down
ENSMUSG00000013155	Enkd1	2.47291	1.30621	4.1596e-12	4.75993e-11	up
ENSMUSG00000031428	Zcchc18	0.337492	-1.56708	2.32004e-09	1.73835e-08	down
ENSMUSG00000018819	Lsp1	0.410308	-1.28522	3.09162e-11	3.1215e-10	down
ENSMUSG00000027284	Cdan1	2.14626	1.10183	6.04992e-16	1.29771e-14	up
ENSMUSG00000058975	Kcnc1	0.248145	-2.01075	1.2691e-07	7.30274e-07	down
ENSMUSG00000093553	Gm20633	2.43893	1.28625	0.000685996	0.00204824	up
ENSMUSG00000109279	Gm45220	2.77813	1.47411	3.67898e-07	1.96554e-06	up
ENSMUSG00000044934	Zfp367	2.66663	1.41502	4.22158e-13	5.68222e-12	up
ENSMUSG00000055980	Irs1	0.428719	-1.22189	0.000427316	0.00132921	down
ENSMUSG00000036781	Rps27l	2.0712	1.05047	3.86036e-10	3.28701e-09	up
ENSMUSG00000056531	Ccdc18	2.97961	1.57512	5.27323e-09	3.71114e-08	up
ENSMUSG00000067220	Cnga1	0.131304	-2.92901	5.66995e-06	2.47667e-05	down
ENSMUSG00000078817	Nlrp12	0.383231	-1.38372	1.38804e-07	7.9261e-07	down
ENSMUSG00000024921	Smarca2	0.469697	-1.0902	4.37095e-16	9.55873e-15	down
ENSMUSG00000023027	Atf1	2.04943	1.03522	5.92348e-13	7.73457e-12	up
ENSMUSG00000023021	Cers5	0.430801	-1.21491	1.21056e-10	1.11404e-09	down
ENSMUSG00000031145	Prickle3	0.448705	-1.15616	1.39885e-05	5.70951e-05	down
ENSMUSG00000026649	Cfap126	3.88848	1.95921	0.000148964	0.000506929	up
ENSMUSG00000071551	Akr1c19	0.0987192	-3.34052	0.00611258	0.0148117	down
ENSMUSG00000064326	Siva1	2.75297	1.46099	7.86338e-13	1.00986e-11	up
ENSMUSG00000097876	Gm16892	0.459354	-1.12232	0.0227732	0.0474257	down
ENSMUSG00000017167	Cntnap1	0.35894	-1.47819	3.83001e-05	0.000144747	down
ENSMUSG00000024008	Cpne5	0.201155	-2.31362	3.24746e-07	1.75128e-06	down
ENSMUSG00000029310	Nudt9	2.55321	1.35231	7.84025e-25	8.59146e-23	up
ENSMUSG00000029314	Gpat3	0.482202	-1.05229	0.00131926	0.00370837	down
ENSMUSG00000094088	Ighv1-64	0.173119	-2.53016	0.0100742	0.0231509	down
ENSMUSG00000038605	Samd10	0.422284	-1.24372	5.83979e-08	3.54235e-07	down
ENSMUSG00000081137	BC022960	3.67293	1.87693	0.021407	0.0448632	up
ENSMUSG00000038822	Hace1	3.55522	1.82994	9.07152e-22	5.47632e-20	up
ENSMUSG00000027646	Src	0.394853	-1.34061	4.16563e-07	2.2045e-06	down
ENSMUSG00000087477	Gm13822	15.4076	3.94557	2.46338e-05	9.62767e-05	up
ENSMUSG00000001768	Rin2	0.450316	-1.15099	4.49106e-05	0.000167691	down
ENSMUSG00000041842	Fhdc1	4.46789	2.15959	1.39072e-14	2.43836e-13	up
ENSMUSG00000107770	Gm44126	4.98877	2.31869	0.000289743	0.00093339	up
ENSMUSG00000051998	Lax1	0.359687	-1.47519	4.07735e-08	2.53037e-07	down
ENSMUSG00000105338	Gm43802	5.48985	2.45677	4.57619e-14	7.35216e-13	up
ENSMUSG00000020525	Ppm1d	2.3713	1.24568	6.31084e-14	9.88699e-13	up
ENSMUSG00000042793	Lgr6	0.385724	-1.37436	0.0161905	0.0350193	down
ENSMUSG00000042535	Gtpbp1	2.27188	1.18389	1.35629e-24	1.42431e-22	up
ENSMUSG00000040631	Dok4	2.30697	1.206	2.35127e-09	1.75848e-08	up
ENSMUSG00000086741	Gm15816	4.55128	2.18627	2.37492e-19	8.83495e-18	up
ENSMUSG00000076633	Ighv5-2	0.0705654	-3.8249	0.0102274	0.023463	down
ENSMUSG00000002221	Paxip1	2.69337	1.42941	2.6923e-23	2.21571e-21	up
ENSMUSG00000076821	Trav8n-2	0.130531	-2.93754	0.00844309	0.0197538	down
ENSMUSG00000047793	Sned1	0.403559	-1.30915	5.18896e-08	3.17045e-07	down
ENSMUSG00000097467	Gm26737	3.68255	1.8807	5.23819e-06	2.30405e-05	up
ENSMUSG00000042826	Fgf11	0.354668	-1.49546	0.000269025	0.000873205	down
ENSMUSG00000042010	Acacb	0.429102	-1.22061	7.82051e-05	0.000279534	down
ENSMUSG00000018570	2810408A11Rik	2.23424	1.15978	0.00302379	0.00786694	up
ENSMUSG00000021719	Rgs7bp	0.470715	-1.08707	0.0130033	0.0289197	down
ENSMUSG00000004661	Arid3b	0.37464	-1.41642	3.13812e-20	1.36941e-18	down
ENSMUSG00000044258	Ctla2a	0.40736	-1.29562	1.30695e-14	2.31158e-13	down
ENSMUSG00000074874	Ctla2b	0.398088	-1.32884	4.66038e-09	3.30987e-08	down
ENSMUSG00000030762	Aqp8	17.6588	4.14232	0.00720998	0.0171514	up
ENSMUSG00000017400	Stac2	0.304041	-1.71766	3.38841e-07	1.82236e-06	down
ENSMUSG00000027823	Gmps	2.02888	1.02069	3.99922e-09	2.86656e-08	up
ENSMUSG00000107577	Gm44103	0.460072	-1.12007	0.00547989	0.0134385	down
ENSMUSG00000100147	1700047M11Rik	0.418829	-1.25557	0.0216701	0.045344	down
ENSMUSG00000069265	Hist1h3a	2.51525	1.3307	0.0160835	0.0348102	up
ENSMUSG00000031822	Gse1	2.08207	1.05802	2.83935e-14	4.70032e-13	up
ENSMUSG00000031821	Gins2	2.44162	1.28784	1.83344e-16	4.26386e-15	up
ENSMUSG00000031826	Usp10	2.03439	1.0246	4.6039e-16	1.00464e-14	up
ENSMUSG00000031360	Ctps2	0.455597	-1.13417	4.65145e-15	8.77503e-14	down
ENSMUSG00000091938	Gm2564	0.411505	-1.28102	0.000443201	0.00137481	down
ENSMUSG00000032186	Tmod2	0.202284	-2.30554	8.01743e-05	0.000286116	down
ENSMUSG00000105446	Gm42605	0.0227913	-5.45537	0.0077643	0.0183101	down
ENSMUSG00000047747	Rnf150	0.469248	-1.09158	2.91436e-07	1.5886e-06	down
ENSMUSG00000033952	Aspm	3.66349	1.87322	2.60219e-18	8.18532e-17	up
ENSMUSG00000084990	Gm14549	10.2888	3.363	0.010708	0.0244154	up
ENSMUSG00000039492	Ccdc27	2.62374	1.39162	0.000114515	0.000398646	up
ENSMUSG00000042156	Dzip1	0.40244	-1.31315	2.68082e-06	1.23522e-05	down
ENSMUSG00000029860	Zyx	0.415614	-1.26669	5.40861e-15	1.00603e-13	down
ENSMUSG00000033355	Rtp4	9.44533	3.2396	1.05816e-59	2.37063e-56	up
ENSMUSG00000037259	Dzank1	0.302458	-1.72519	0.00971238	0.0224063	down
ENSMUSG00000054434	Tmem120b	4.00065	2.00023	4.21117e-25	4.90808e-23	up
ENSMUSG00000032715	Trib3	3.51801	1.81476	1.98397e-05	7.86993e-05	up
ENSMUSG00000057596	Trim30d	5.65885	2.50051	6.15591e-07	3.15036e-06	up
ENSMUSG00000026639	Lamb3	0.287428	-1.79873	7.37061e-14	1.1388e-12	down
ENSMUSG00000051378	Kif18b	3.7407	1.90331	1.85327e-18	5.95972e-17	up
ENSMUSG00000039601	Rcan2	0.241047	-2.05261	3.55881e-06	1.61395e-05	down
ENSMUSG00000039981	Zc3h12d	0.321598	-1.63667	3.47002e-16	7.70551e-15	down
ENSMUSG00000038331	Satb2	0.309207	-1.69336	0.0027904	0.00731636	down
ENSMUSG00000024659	Anxa1	0.464829	-1.10523	0.000209364	0.000693222	down
ENSMUSG00000040594	Ranbp17	3.90609	1.96573	1.89091e-09	1.43711e-08	up
ENSMUSG00000019214	Chtf18	3.55312	1.82909	9.60655e-21	4.74053e-19	up
ENSMUSG00000025195	Dnmbp	0.483958	-1.04704	1.6191e-08	1.0693e-07	down
ENSMUSG00000057156	Homez	0.440522	-1.18272	4.09911e-05	0.000154112	down
ENSMUSG00000097504	4930516B21Rik	0.1592	-2.65109	0.0104052	0.0238175	down
ENSMUSG00000101102	Gm28609	0.266875	-1.90576	0.00811506	0.0190615	down
ENSMUSG00000026317	Cln8	3.86246	1.94952	1.43722e-19	5.54085e-18	up
ENSMUSG00000095338	Igkv3-9	0.179204	-2.48033	0.00892142	0.0207477	down
ENSMUSG00000070291	Ddx43	0.338428	-1.56308	0.0217689	0.0455318	down
ENSMUSG00000095788	Sirpb1a	0.324722	-1.62272	0.0112892	0.0255815	down
ENSMUSG00000074577	Ripor3	0.370853	-1.43108	6.87949e-05	0.000248319	down
ENSMUSG00000070822	Zscan18	0.356617	-1.48755	0.000341925	0.00108417	down
ENSMUSG00000027246	Ell3	0.342916	-1.54407	4.60758e-09	3.27468e-08	down
ENSMUSG00000041498	Kif14	3.73149	1.89975	4.662e-25	5.40229e-23	up
ENSMUSG00000067653	Ankrd23	0.387444	-1.36794	1.37836e-05	5.63271e-05	down
ENSMUSG00000015314	Slamf6	0.268803	-1.89538	4.29944e-11	4.23083e-10	down
ENSMUSG00000087107	AI662270	2.27851	1.18809	2.74934e-19	1.00608e-17	up
ENSMUSG00000039096	Rsad1	0.390425	-1.35688	0.0129475	0.0288145	down
ENSMUSG00000087691	Gm15674	0.37499	-1.41507	1.3162e-06	6.4103e-06	down
ENSMUSG00000033717	Adra2a	0.325105	-1.62102	1.83726e-08	1.20628e-07	down
ENSMUSG00000078487	Ankrd65	10.2768	3.36132	0.00472208	0.0117763	up
ENSMUSG00000078920	Ifi47	2.80744	1.48925	3.38891e-10	2.91886e-09	up
ENSMUSG00000035203	Epn1	2.04568	1.03258	4.07265e-14	6.59572e-13	up
ENSMUSG00000086866	4930512H18Rik	6.44699	2.68863	6.54682e-05	0.000237233	up
ENSMUSG00000114726	Gm48900	0.10424	-3.26202	0.00959335	0.0221476	down
ENSMUSG00000058881	Zfp516	0.437785	-1.19171	1.41132e-06	6.82564e-06	down
ENSMUSG00000060924	Csmd1	0.333577	-1.58391	1.16485e-07	6.74661e-07	down
ENSMUSG00000017550	Atad5	3.5617	1.83256	2.20188e-21	1.20643e-19	up
ENSMUSG00000111465	Gm47113	0.054916	-4.18663	0.015388	0.0334938	down
ENSMUSG00000079553	Kifc1	3.76738	1.91356	3.23009e-26	4.61902e-24	up
ENSMUSG00000037458	Azin1	2.60566	1.38165	1.9631e-17	5.28465e-16	up
ENSMUSG00000030316	Tamm41	2.08448	1.05969	1.55325e-12	1.90964e-11	up
ENSMUSG00000048327	Ckap2l	2.77136	1.4706	8.16281e-22	4.95743e-20	up
ENSMUSG00000001542	Ell2	2.63008	1.3951	9.32921e-12	1.01295e-10	up
ENSMUSG00000047515	BC049715	3.09248	1.62876	0.0116719	0.0263392	up
ENSMUSG00000044453	Ffar1	0.205732	-2.28116	1.08839e-17	3.07355e-16	down
ENSMUSG00000039748	Exo1	2.70745	1.43693	3.64501e-16	8.04976e-15	up
ENSMUSG00000032528	Vipr1	0.319617	-1.64558	7.48124e-08	4.46549e-07	down
ENSMUSG00000071068	Treml2	0.476953	-1.06808	1.21022e-06	5.92994e-06	down
ENSMUSG00000064065	Ipcef1	0.307256	-1.70249	2.05438e-13	2.93776e-12	down
ENSMUSG00000028873	Cdca8	3.84871	1.94437	3.65614e-22	2.45729e-20	up
ENSMUSG00000097838	C530050E15Rik	0.265311	-1.91424	0.00223772	0.00597811	down
ENSMUSG00000012483	Rpa3	2.17243	1.11931	2.81019e-08	1.79083e-07	up
ENSMUSG00000018565	Elp5	2.0187	1.01343	2.109e-08	1.37306e-07	up
ENSMUSG00000057329	Bcl2	0.46214	-1.1136	8.86407e-07	4.4305e-06	down
ENSMUSG00000047370	Gm7367	2.23927	1.16303	0.00703083	0.0167727	up
ENSMUSG00000030641	Ddias	3.2027	1.67929	1.4119e-12	1.74544e-11	up
ENSMUSG00000030638	Sh3gl3	0.186945	-2.41931	0.00011163	0.000389546	down
ENSMUSG00000045903	Npas4	0.21586	-2.21183	2.74059e-05	0.000106369	down
ENSMUSG00000079164	Tlr5	0.27725	-1.85074	1.39997e-07	7.98746e-07	down
ENSMUSG00000069793	Slfn9	4.53666	2.18163	3.76069e-31	1.14889e-28	up
ENSMUSG00000025909	Sntg1	0.494808	-1.01506	0.0225986	0.0471156	down
ENSMUSG00000091269	Gm6682	12.0471	3.59061	0.0024619	0.00652634	up
ENSMUSG00000011256	Adam19	0.44976	-1.15277	3.50378e-09	2.54308e-08	down
ENSMUSG00000032204	Aqp9	2.81546	1.49337	9.93668e-10	7.9285e-09	up
ENSMUSG00000029370	Rassf6	0.143116	-2.80475	2.20694e-05	8.69111e-05	down
ENSMUSG00000045316	Fahd1	3.40972	1.76965	1.72731e-16	4.02167e-15	up
ENSMUSG00000024331	Dsc2	0.379493	-1.39786	0.000217311	0.000715838	down
ENSMUSG00000071037	Camkmt	0.498518	-1.00428	3.326e-09	2.42592e-08	down
ENSMUSG00000108314	Prkcz2	0.416905	-1.26221	0.00168218	0.0046134	down
ENSMUSG00000008206	Cers4	0.385221	-1.37624	1.87172e-09	1.42521e-08	down
ENSMUSG00000020656	Grhl1	0.353443	-1.50045	2.04402e-05	8.09857e-05	down
ENSMUSG00000008734	Gprc5b	0.439043	-1.18757	1.05042e-07	6.13367e-07	down
ENSMUSG00000026027	Stradb	3.38535	1.75931	3.91692e-18	1.1912e-16	up
ENSMUSG00000026028	Trak2	3.70893	1.891	8.07243e-18	2.33857e-16	up
ENSMUSG00000029910	Mad2l1	2.51208	1.32888	4.2542e-15	8.08458e-14	up
ENSMUSG00000043811	Rtn4r	0.495776	-1.01224	0.00679191	0.0162624	down
ENSMUSG00000027015	Cybrd1	0.297123	-1.75087	1.74268e-05	6.98144e-05	down
ENSMUSG00000074088	Snrnp40	2.07954	1.05626	4.93943e-15	9.24733e-14	up
ENSMUSG00000114681	1700026N04Rik	7.46682	2.90049	0.0205262	0.0432376	up
ENSMUSG00000109729	Gm45418	20.9308	4.38756	0.000728361	0.00216352	up
ENSMUSG00000036591	Arhgap21	2.48087	1.31085	4.01767e-23	3.21461e-21	up
ENSMUSG00000024299	Adamts10	0.378185	-1.40283	3.56554e-08	2.23893e-07	down
ENSMUSG00000026203	Dnajb2	3.2912	1.71861	3.18075e-19	1.14524e-17	up
ENSMUSG00000039109	F13a1	0.428925	-1.2212	0.000467431	0.00144353	down
ENSMUSG00000027797	Dclk1	0.367671	-1.44351	6.98796e-10	5.70669e-09	down
ENSMUSG00000026765	Lypd6b	0.170551	-2.55173	0.000283542	0.000915021	down
ENSMUSG00000008843	Cldn13	5.04384	2.33452	1.12289e-21	6.60085e-20	up
ENSMUSG00000004612	Nkg7	0.473472	-1.07865	3.27747e-08	2.06835e-07	down
ENSMUSG00000106262	Gm43375	2.03523	1.02519	0.00160965	0.00443803	up
ENSMUSG00000017453	Pipox	0.085977	-3.5399	0.0128391	0.0286094	down
ENSMUSG00000030108	Slc6a13	3.35918	1.74811	3.00691e-12	3.51672e-11	up
ENSMUSG00000015850	Adamtsl4	0.377715	-1.40463	1.10735e-07	6.44374e-07	down
ENSMUSG00000076928	Trac	0.225355	-2.14973	2.37528e-18	7.51848e-17	down
ENSMUSG00000031362	Xlr4c	0.44423	-1.17062	0.000209451	0.00069323	down
ENSMUSG00000001436	Slc19a1	2.02077	1.0149	8.16084e-06	3.46561e-05	up
ENSMUSG00000008450	Nutf2	2.0741	1.05249	1.23607e-05	5.08214e-05	up
ENSMUSG00000035596	Mboat7	0.471029	-1.08611	2.90778e-17	7.63406e-16	down
ENSMUSG00000057409	Zfp53	0.472593	-1.08133	1.91003e-06	9.02555e-06	down
ENSMUSG00000025461	Cd163l1	0.155714	-2.68303	1.02944e-08	6.96528e-08	down
ENSMUSG00000049401	Ogfr	2.93808	1.55488	1.60878e-26	2.38514e-24	up
ENSMUSG00000028995	Fam126a	2.30296	1.20349	1.44955e-13	2.13649e-12	up
ENSMUSG00000010751	Tnfrsf22	0.409439	-1.28828	3.07205e-06	1.40489e-05	down
ENSMUSG00000032289	Thsd4	0.440211	-1.18373	0.000130435	0.000448569	down
ENSMUSG00000022900	Ildr1	0.222971	-2.16507	5.15048e-07	2.67515e-06	down
ENSMUSG00000086682	Gm16023	0.488293	-1.03418	0.0037684	0.00959615	down
ENSMUSG00000043795	Prr33	0.400892	-1.31871	4.18509e-06	1.87146e-05	down
ENSMUSG00000021997	Lrrc63	3.85473	1.94663	0.0219354	0.0458515	up
ENSMUSG00000020689	Itgb3	0.307439	-1.70163	2.3319e-13	3.29028e-12	down
ENSMUSG00000042305	Tmem183a	2.07559	1.05352	1.80155e-18	5.81194e-17	up
ENSMUSG00000032397	Tipin	3.87875	1.95559	2.72443e-29	6.69911e-27	up
ENSMUSG00000111167	Gm39321	0.19253	-2.37685	6.07067e-05	0.000221304	down
ENSMUSG00000108420	Gm45141	2.97378	1.5723	0.00861205	0.0200885	up
ENSMUSG00000100280	Gm28417	0.383999	-1.38082	0.00267855	0.00704233	down
ENSMUSG00000047507	Baiap3	0.315578	-1.66393	0.00175672	0.00479955	down
ENSMUSG00000041064	Pif1	2.95175	1.56157	3.50935e-13	4.77457e-12	up
ENSMUSG00000025702	2021-03-08	4.33708	2.11672	1.88869e-19	7.21211e-18	up
ENSMUSG00000031543	Ank1	4.71163	2.23623	1.88425e-18	6.04971e-17	up
ENSMUSG00000027679	Dnajc19	2.25253	1.17154	6.70498e-12	7.43225e-11	up
ENSMUSG00000039230	Tbcd	2.1682	1.11649	8.8601e-19	2.97744e-17	up
ENSMUSG00000055022	Cntn1	0.310594	-1.6869	0.00914891	0.0212229	down
ENSMUSG00000104187	Gm37820	35.2237	5.13848	0.00208671	0.0056174	up
ENSMUSG00000020834	Dhrs13	2.51279	1.32929	1.26552e-09	9.92478e-09	up
ENSMUSG00000102712	Gm37758	2.29339	1.19748	0.0135672	0.0300346	up
ENSMUSG00000026605	Cenpf	3.33153	1.73618	6.63723e-14	1.03341e-12	up
ENSMUSG00000062190	Lancl2	2.76323	1.46635	9.4127e-14	1.43345e-12	up
ENSMUSG00000084862	Gm16278	4.76243	2.2517	2.63425e-20	1.16735e-18	up
ENSMUSG00000026858	Miga2	2.1863	1.12849	6.85498e-20	2.83232e-18	up
ENSMUSG00000026070	Il18r1	0.303993	-1.71789	7.37355e-11	7.02945e-10	down
ENSMUSG00000026407	Cacna1s	0.37103	-1.43039	0.000103296	0.000362078	down
ENSMUSG00000076934	Iglv1	0.285202	-1.80995	0.000133453	0.000458323	down
ENSMUSG00000012640	Zfp715	0.487723	-1.03587	1.19224e-12	1.48757e-11	down
ENSMUSG00000026674	Ddr2	0.424781	-1.23521	1.21914e-08	8.19111e-08	down
ENSMUSG00000020227	Irak3	0.346275	-1.53001	9.88582e-26	1.29434e-23	down
ENSMUSG00000053541	Gm4759	0.377896	-1.40394	0.000137674	0.000471073	down
ENSMUSG00000057143	Trim12c	2.37613	1.24862	1.02251e-09	8.13287e-09	up
ENSMUSG00000050234	Gja4	0.495397	-1.01334	2.84006e-05	0.000109933	down
ENSMUSG00000036091	Hyal3	2.39167	1.25802	3.16561e-13	4.35094e-12	up
ENSMUSG00000083623	Gm7224	8.92907	3.15851	0.000895321	0.00260985	up
ENSMUSG00000029066	Mrpl20	2.25201	1.17122	4.87596e-13	6.48835e-12	up
ENSMUSG00000106099	Gm42664	0.246214	-2.02202	0.000250325	0.000816342	down
ENSMUSG00000071005	Ccl19	0.42838	-1.22304	0.0010466	0.00300608	down
ENSMUSG00000041237	Pklr	4.03746	2.01345	2.33719e-12	2.79175e-11	up
ENSMUSG00000086596	Susd5	0.116758	-3.0984	0.00674031	0.016158	down
ENSMUSG00000000594	Gm2a	0.478517	-1.06336	7.3538e-08	4.39723e-07	down
ENSMUSG00000110301	Gm35363	0.300988	-1.73222	0.00599469	0.014561	down
ENSMUSG00000022797	Tfrc	5.19041	2.37585	2.03176e-19	7.68602e-18	up
ENSMUSG00000096461	Igkv14-130	0.112479	-3.15227	1.5409e-05	6.23127e-05	down
ENSMUSG00000064140	Trim38	8.60374	3.10496	0.00552405	0.0135402	up
ENSMUSG00000094335	Igkv1-117	0.332124	-1.59021	0.00436073	0.0109646	down
ENSMUSG00000024537	Psmg2	2.06969	1.04942	7.12766e-08	4.27214e-07	up
ENSMUSG00000055723	Rras2	0.428168	-1.22375	1.01488e-14	1.81571e-13	down
ENSMUSG00000027678	Ncoa3	0.425592	-1.23246	1.08686e-10	1.01128e-09	down
ENSMUSG00000024673	Ms4a1	0.255097	-1.97088	2.32162e-17	6.19192e-16	down
ENSMUSG00000001134	Uxt	2.06495	1.0461	3.37462e-11	3.3852e-10	up
ENSMUSG00000059811	Atl2	2.17406	1.12039	9.10021e-17	2.20538e-15	up
ENSMUSG00000020546	Stxbp4	2.45048	1.29306	1.57507e-12	1.92787e-11	up
ENSMUSG00000049916	2610318N02Rik	3.12956	1.64596	8.09058e-08	4.80288e-07	up
ENSMUSG00000110696	Gm45706	0.303105	-1.72211	0.0228104	0.0474983	down
ENSMUSG00000079418	Atg4a	3.75915	1.9104	2.35035e-15	4.64609e-14	up
ENSMUSG00000032279	Idh3a	2.10287	1.07236	2.31714e-15	4.58944e-14	up
ENSMUSG00000110827	Gm32281	3.69895	1.88712	9.5825e-13	1.21212e-11	up
ENSMUSG00000008193	Spib	0.291135	-1.78024	2.63479e-15	5.18296e-14	down
ENSMUSG00000005125	Ndrg1	0.433366	-1.20634	3.67275e-09	2.6533e-08	down
ENSMUSG00000037124	Trim58	3.70202	1.88831	6.05508e-14	9.53073e-13	up
ENSMUSG00000071724	Smpd5	0.422777	-1.24203	0.00999687	0.0229784	down
ENSMUSG00000029802	Abcg2	4.0941	2.03354	1.35452e-16	3.17942e-15	up
ENSMUSG00000034858	Fam214a	0.377939	-1.40377	4.11583e-12	4.72056e-11	down
ENSMUSG00000078773	Rad54b	2.60726	1.38253	1.43017e-09	1.10867e-08	up
ENSMUSG00000026180	Cxcr2	0.401569	-1.31628	8.1614e-09	5.60115e-08	down
ENSMUSG00000091931	Gon7	3.13377	1.6479	0.00367744	0.00938824	up
ENSMUSG00000056394	Lig1	4.23359	2.08188	5.14248e-27	8.499e-25	up
ENSMUSG00000026825	Dnm1	0.466939	-1.0987	3.52523e-05	0.000134213	down
ENSMUSG00000051506	Wdfy4	0.450521	-1.15033	3.95661e-07	2.10161e-06	down
ENSMUSG00000050994	Adgb	0.173485	-2.52712	0.0241133	0.0499535	down
ENSMUSG00000024462	Gabbr1	0.486476	-1.03956	3.01996e-05	0.000116294	down
ENSMUSG00000001249	Hpn	3.81302	1.93093	2.94295e-24	2.86661e-22	up
ENSMUSG00000050954	Zfp169	0.484435	-1.04562	8.2756e-11	7.83017e-10	down
ENSMUSG00000028460	Sit1	0.355935	-1.49031	0.000101878	0.000357556	down
ENSMUSG00000055632	Hmcn2	0.248059	-2.01125	0.0086499	0.0201698	down
ENSMUSG00000072568	Fam84b	0.425885	-1.23146	5.48245e-08	3.33462e-07	down
ENSMUSG00000050931	Sgms2	0.451554	-1.14703	0.000150986	0.000512947	down
ENSMUSG00000014301	Pam16	2.04757	1.03392	0.00813351	0.0190982	up
ENSMUSG00000033752	Mnd1	3.38901	1.76086	5.0598e-08	3.09811e-07	up
ENSMUSG00000032507	Fbxl2	0.355949	-1.49026	5.30586e-08	3.23404e-07	down
ENSMUSG00000037921	Ddx60	5.23665	2.38864	1.33065e-13	1.96989e-12	up
ENSMUSG00000102336	Gm37233	0.42078	-1.24886	0.000424059	0.0013197	down
ENSMUSG00000026131	Dst	0.451775	-1.14633	2.09173e-11	2.17849e-10	down
ENSMUSG00000066867	Oas1e	11.7316	3.55233	2.6878e-19	9.87142e-18	up
ENSMUSG00000072082	Ccnf	3.71929	1.89503	4.5226e-17	1.14703e-15	up
ENSMUSG00000032185	Carm1	2.91318	1.5426	4.54095e-26	6.40273e-24	up
ENSMUSG00000053004	Hrh1	0.358764	-1.47889	0.0136521	0.030196	down
ENSMUSG00000038179	Slamf7	0.495581	-1.01281	0.000411493	0.00128435	down
ENSMUSG00000000627	Sema4f	0.396201	-1.3357	8.30717e-06	3.51885e-05	down
ENSMUSG00000052539	Magi3	0.459093	-1.12314	1.57301e-06	7.55098e-06	down
ENSMUSG00000044390	Tigd3	3.27873	1.71314	2.4873e-11	2.55367e-10	up
ENSMUSG00000027333	Smox	4.43114	2.14768	1.29764e-17	3.60391e-16	up
ENSMUSG00000059991	Nptx2	0.369315	-1.43708	0.0235468	0.0488852	down
ENSMUSG00000097077	Gm16712	0.427763	-1.22512	0.018743	0.0398687	down
ENSMUSG00000039384	Dusp10	0.392354	-1.34977	9.78171e-09	6.63622e-08	down
ENSMUSG00000015355	Cd48	0.474126	-1.07666	7.67277e-14	1.18186e-12	down
ENSMUSG00000086560	Gm13372	3.77201	1.91533	1.04763e-06	5.18877e-06	up
ENSMUSG00000020668	Kif3c	0.409086	-1.28952	1.42477e-11	1.51278e-10	down
ENSMUSG00000064147	Rab44	0.327537	-1.61027	5.06144e-05	0.000187359	down
ENSMUSG00000029093	Sorcs2	0.482518	-1.05134	0.0143394	0.0315226	down
ENSMUSG00000022369	Mtbp	2.23037	1.15728	2.36855e-10	2.0782e-09	up
ENSMUSG00000034308	Sdr42e1	0.485697	-1.04187	0.000225685	0.000741846	down
ENSMUSG00000069300	Hist1h2bj	21.0757	4.39751	0.000486084	0.00149519	up
ENSMUSG00000103313	Gm38357	2.63185	1.39608	0.00301582	0.0078502	up
ENSMUSG00000044352	Sowaha	5.04721	2.33548	2.03423e-12	2.45312e-11	up
ENSMUSG00000048027	Rgmb	0.482981	-1.04996	4.93547e-06	2.17993e-05	down
ENSMUSG00000005696	Sh2d1a	0.250101	-1.99942	1.91384e-05	7.62171e-05	down
ENSMUSG00000021282	Eif5	2.22215	1.15196	8.69533e-13	1.11035e-11	up
ENSMUSG00000033543	Gtf2a2	2.06617	1.04696	2.33364e-09	1.74659e-08	up
ENSMUSG00000075273	Ttc30b	0.464844	-1.10518	0.000945486	0.00274418	down
ENSMUSG00000082088	Gm15753	4.09131	2.03256	0.0185634	0.0395521	up
ENSMUSG00000109799	Gm45515	0.29428	-1.76474	5.59446e-10	4.64968e-09	down
ENSMUSG00000096862	Gm13301	0.46065	-1.11826	1.41373e-06	6.8341e-06	down
ENSMUSG00000078651	Aoc2	3.84864	1.94435	4.62342e-10	3.88911e-09	up
ENSMUSG00000073678	Pgap1	0.291444	-1.77871	1.47826e-12	1.82189e-11	down
ENSMUSG00000102758	Naaladl2	2.80484	1.48792	3.52588e-07	1.89025e-06	up
ENSMUSG00000071552	Tigit	0.49802	-1.00573	0.000926152	0.00269155	down
ENSMUSG00000029512	Ulk1	2.62592	1.39282	8.61268e-17	2.09612e-15	up
ENSMUSG00000034171	Faah	0.382311	-1.38718	4.15231e-05	0.000155967	down
ENSMUSG00000000326	Comt	2.17684	1.12223	1.12741e-15	2.31959e-14	up
ENSMUSG00000043873	Chil5	0.307712	-1.70035	0.01142	0.0258431	down
ENSMUSG00000097640	Gm20033	2.48851	1.31528	0.00189034	0.00513401	up
ENSMUSG00000030117	Gdf3	3.523	1.8168	1.01945e-05	4.25223e-05	up
ENSMUSG00000034906	Ncaph	3.37401	1.75446	5.52913e-18	1.6443e-16	up
ENSMUSG00000036006	Ripor2	0.306791	-1.70467	2.87279e-22	1.9837e-20	down
ENSMUSG00000036526	Card11	0.412366	-1.278	3.78353e-07	2.01445e-06	down
ENSMUSG00000037907	Ankrd13b	2.03348	1.02395	0.000168533	0.000568058	up
ENSMUSG00000069806	Cacng7	0.380846	-1.39272	0.00569692	0.0139148	down
ENSMUSG00000063646	Jakmip1	0.292438	-1.7738	1.62054e-06	7.76112e-06	down
ENSMUSG00000027496	Aurka	3.74426	1.90468	4.3753e-23	3.44606e-21	up
ENSMUSG00000042622	Maff	0.449879	-1.15239	0.00029003	0.000934166	down
ENSMUSG00000021675	F2rl2	0.292622	-1.77289	5.82955e-10	4.83509e-09	down
ENSMUSG00000027641	Rbl1	2.40812	1.26791	4.02607e-16	8.84289e-15	up
ENSMUSG00000005625	Psmd4	2.06494	1.0461	1.99741e-17	5.36983e-16	up
ENSMUSG00000032584	Mst1r	2.58693	1.37124	1.16857e-13	1.7463e-12	up
ENSMUSG00000032238	Rora	0.392321	-1.34989	6.96515e-07	3.53482e-06	down
ENSMUSG00000030745	Il21r	0.364387	-1.45646	1.3063e-05	5.35561e-05	down
ENSMUSG00000042677	Zc3h12a	0.439536	-1.18595	1.51233e-06	7.27584e-06	down
ENSMUSG00000047832	Cdca4	2.33737	1.22489	2.89677e-22	1.99343e-20	up
ENSMUSG00000047409	Ctdspl	0.493177	-1.01982	3.5804e-06	1.62301e-05	down
ENSMUSG00000085006	BC021767	4.45207	2.15448	2.70982e-07	1.48272e-06	up
ENSMUSG00000113010	Gm34084	0.34403	-1.53939	0.00239962	0.00637379	down
ENSMUSG00000024841	Eif1ad	2.0587	1.04173	2.39435e-12	2.85496e-11	up
ENSMUSG00000053318	Slamf8	0.33258	-1.58823	9.37521e-06	3.93735e-05	down
ENSMUSG00000022280	Rnf19a	2.45202	1.29397	6.54918e-14	1.02128e-12	up
ENSMUSG00000040195	Nemp1	3.35203	1.74503	7.13854e-46	7.5755e-43	up
ENSMUSG00000068129	Cst7	0.3865	-1.37146	4.18057e-11	4.11787e-10	down
ENSMUSG00000107431	Gm44114	27.4207	4.77719	0.00510702	0.01263	up
ENSMUSG00000015619	Gata3	0.420523	-1.24974	0.000965757	0.00279698	down
ENSMUSG00000029513	Prkab1	2.82728	1.49941	8.01477e-19	2.7069e-17	up
ENSMUSG00000108709	4933431G14Rik	9.13883	3.19201	7.03746e-05	0.000253613	up
ENSMUSG00000069302	Hist1h2ah	11.2286	3.48911	0.000123625	0.000426896	up
ENSMUSG00000091811	Inafm1	2.68794	1.4265	1.15959e-06	5.69568e-06	up
ENSMUSG00000012350	Ehf	0.331676	-1.59215	0.000340134	0.00107917	down
ENSMUSG00000020658	Efr3b	0.394144	-1.34321	0.00132673	0.00372625	down
ENSMUSG00000028542	Slc6a9	5.19574	2.37733	2.91352e-16	6.5564e-15	up
ENSMUSG00000021965	Ska3	3.03774	1.603	4.63837e-16	1.01106e-14	up
ENSMUSG00000030554	Synm	0.478279	-1.06408	4.10793e-05	0.000154415	down
ENSMUSG00000096001	2610528A11Rik	0.458087	-1.12631	0.0166955	0.0359842	down
ENSMUSG00000029491	Pde6b	0.136219	-2.876	0.00814405	0.0191174	down
ENSMUSG00000026411	Tmem9	3.77098	1.91494	1.05477e-30	2.9954e-28	up
ENSMUSG00000033721	Vav3	0.460827	-1.1177	6.875e-07	3.4917e-06	down
ENSMUSG00000046591	Ticrr	3.28402	1.71546	4.21256e-29	9.99269e-27	up
ENSMUSG00000020733	Slc9a3r1	0.451605	-1.14687	4.68917e-13	6.26144e-12	down
ENSMUSG00000020732	Rab37	0.3976	-1.33061	2.09614e-09	1.58234e-08	down
ENSMUSG00000009566	Fpgs	2.05195	1.037	2.23596e-09	1.67847e-08	up
ENSMUSG00000117255	AC140278.1	4.48429	2.16488	1.22179e-07	7.04663e-07	up
ENSMUSG00000048497	Mmgt2	0.463675	-1.10881	7.04946e-09	4.88112e-08	down
ENSMUSG00000051650	B3gnt2	0.487926	-1.03526	2.90345e-07	1.58308e-06	down
ENSMUSG00000024777	Ppp2r5b	4.18202	2.0642	1.6163e-24	1.66273e-22	up
ENSMUSG00000034796	Cpne7	0.29321	-1.76999	0.00815909	0.0191493	down
ENSMUSG00000028693	Nasp	2.85201	1.51198	5.47377e-22	3.49727e-20	up
ENSMUSG00000056076	Eif3b	2.02792	1.02	8.05222e-13	1.03215e-11	up
ENSMUSG00000015316	Slamf1	0.301023	-1.73206	3.71467e-11	3.68778e-10	down
ENSMUSG00000033192	Lpcat2	0.470827	-1.08673	7.81378e-14	1.20083e-12	down
ENSMUSG00000026822	Lcn2	0.355099	-1.49371	0.00859403	0.0200511	down
ENSMUSG00000076770	Trav8d-1	0.173856	-2.52404	0.00981901	0.0226238	down
ENSMUSG00000073008	Gpr174	0.309575	-1.69164	4.73074e-08	2.909e-07	down
ENSMUSG00000096917	2500002B13Rik	2.80022	1.48554	1.33771e-05	5.47659e-05	up
ENSMUSG00000097471	5830432E09Rik	0.410747	-1.28368	2.17119e-08	1.41037e-07	down
ENSMUSG00000024544	Ldlrad4	0.442546	-1.1761	4.42279e-11	4.34373e-10	down
ENSMUSG00000073804	Nps	156.468	7.28972	3.06391e-09	2.25137e-08	up
ENSMUSG00000087385	Frg2f1	0.391812	-1.35177	0.00220351	0.00589798	down
ENSMUSG00000073144	4930599N23Rik	4.58972	2.19841	0.0083823	0.0196207	up
ENSMUSG00000022217	Emc9	3.47614	1.79749	3.24062e-20	1.40821e-18	up
ENSMUSG00000021703	Serinc5	2.17726	1.12251	6.31574e-20	2.642e-18	up
ENSMUSG00000035455	Fignl1	3.44188	1.7832	1.78868e-23	1.52174e-21	up
ENSMUSG00000067713	Prkag1	2.24798	1.16863	5.7337e-09	4.01698e-08	up
ENSMUSG00000027508	Pag1	0.391701	-1.35218	1.27587e-28	2.70794e-26	down
ENSMUSG00000101586	Gm29017	3.39457	1.76323	0.0034179	0.00877899	up
ENSMUSG00000029053	Prkcz	0.265197	-1.91486	4.6109e-07	2.41793e-06	down
ENSMUSG00000032688	Malt1	0.3251	-1.62104	5.81719e-15	1.07607e-13	down
ENSMUSG00000027346	Gpcpd1	2.43926	1.28644	3.38965e-09	2.46764e-08	up
ENSMUSG00000115338	Pnp	2.30776	1.20649	1.43155e-23	1.25497e-21	up
ENSMUSG00000096074	Ighv1-72	0.363064	-1.4617	0.0201973	0.0426025	down
ENSMUSG00000094689	Ighv1-81	0.202236	-2.30589	0.00132139	0.00371334	down
ENSMUSG00000034472	Rasd2	0.402752	-1.31204	0.00250944	0.00664203	down
ENSMUSG00000036768	Kif15	3.24247	1.69709	7.35238e-27	1.17656e-24	up
ENSMUSG00000027811	4930579G24Rik	2.66147	1.41223	4.79557e-18	1.44103e-16	up
ENSMUSG00000025340	Rabgef1	2.41304	1.27085	7.94577e-20	3.24313e-18	up
ENSMUSG00000096719	Mrgpra2b	0.394046	-1.34356	0.0013074	0.00367885	down
ENSMUSG00000029311	Hsd17b11	0.484691	-1.04486	6.70578e-16	1.42927e-14	down
ENSMUSG00000052302	Tbc1d30	0.311392	-1.6832	2.88511e-08	1.83625e-07	down
ENSMUSG00000026646	Suv39h2	2.56852	1.36094	3.64363e-12	4.21253e-11	up
ENSMUSG00000046961	Gpr156	0.37084	-1.43113	0.00107474	0.00307768	down
ENSMUSG00000098715	Gm28053	0.310988	-1.68507	3.17572e-07	1.71806e-06	down
ENSMUSG00000053964	Lgals4	0.476238	-1.07025	0.011014	0.0250366	down
ENSMUSG00000053965	Pde5a	0.333103	-1.58596	1.82443e-09	1.39235e-08	down
ENSMUSG00000047181	Samd14	3.42713	1.777	2.34288e-24	2.32707e-22	up
ENSMUSG00000096767	Ighv1-62-3	0.320266	-1.64266	0.00213078	0.00572609	down
ENSMUSG00000057315	Arhgap24	0.424414	-1.23646	1.45214e-09	1.12527e-08	down
ENSMUSG00000044250	Pced1b	0.443051	-1.17445	2.514e-13	3.52503e-12	down
ENSMUSG00000001986	Gria3	0.408417	-1.29189	1.67657e-05	6.73399e-05	down
ENSMUSG00000041797	Abca9	0.336273	-1.57229	3.38053e-10	2.91289e-09	down
ENSMUSG00000102428	Pcdhga12	0.19934	-2.3267	0.000325553	0.00103699	down
ENSMUSG00000041324	Inhba	0.407795	-1.29408	0.00738011	0.0175168	down
ENSMUSG00000104125	Gm37488	0.0800345	-3.64323	0.0238572	0.0494839	down
ENSMUSG00000039396	Neil3	4.23598	2.08269	1.49688e-19	5.75984e-18	up
ENSMUSG00000032220	Myo1e	0.32806	-1.60797	6.83873e-13	8.85609e-12	down
ENSMUSG00000026479	Lamc2	0.270542	-1.88608	0.00470296	0.011733	down
ENSMUSG00000041120	Nbl1	0.480567	-1.05719	0.0206255	0.0434241	down
ENSMUSG00000042331	Specc1	5.46178	2.44937	3.7888e-28	7.00858e-26	up
ENSMUSG00000079173	Zan	0.256126	-1.96508	6.31322e-06	2.73573e-05	down
ENSMUSG00000027347	Rasgrp1	0.269413	-1.89211	3.96057e-13	5.36313e-12	down
ENSMUSG00000097324	Carmn	0.194765	-2.36019	0.0224944	0.0469177	down
ENSMUSG00000029534	St7	2.37846	1.25003	1.4973e-13	2.19724e-12	up
ENSMUSG00000026039	Sgo2a	2.76259	1.46602	1.21747e-10	1.11938e-09	up
ENSMUSG00000095682	Igkv3-1	0.370377	-1.43293	1.00064e-05	4.18329e-05	down
ENSMUSG00000097526	Gm26847	4.13832	2.04904	0.000832596	0.00244326	up
ENSMUSG00000090555	Gm8893	0.417728	-1.25936	0.0162113	0.0350529	down
ENSMUSG00000027313	Chac1	3.74031	1.90316	0.00142474	0.00397662	up
ENSMUSG00000048142	Nat8l	0.357793	-1.4828	1.15298e-12	1.44216e-11	down
ENSMUSG00000095335	Igkv3-5	0.321827	-1.63564	2.26973e-05	8.92271e-05	down
ENSMUSG00000063052	Lrrc40	2.03396	1.02429	6.67057e-09	4.6331e-08	up
ENSMUSG00000049436	Upk1b	0.395003	-1.34007	0.0228344	0.0475434	down
ENSMUSG00000024352	Spata24	4.00811	2.00292	1.0585e-13	1.5963e-12	up
ENSMUSG00000086652	Gm14029	0.283458	-1.8188	8.48407e-06	3.58776e-05	down
ENSMUSG00000027845	Dclre1b	2.46622	1.3023	1.86776e-11	1.95533e-10	up
ENSMUSG00000037946	Fgd3	0.347249	-1.52596	2.04697e-19	7.72902e-18	down
ENSMUSG00000085180	AI838599	0.314926	-1.66692	0.000672948	0.00201255	down
ENSMUSG00000087367	Gm15491	3.33085	1.73589	0.0205446	0.0432718	up
ENSMUSG00000012123	Crybg2	0.251335	-1.99231	8.46885e-06	3.58283e-05	down
ENSMUSG00000031925	Maml2	0.38373	-1.38183	6.9531e-14	1.07926e-12	down
ENSMUSG00000036555	Iqce	0.454645	-1.13719	8.01405e-10	6.49727e-09	down
ENSMUSG00000059395	Nkapl	4.46008	2.15707	0.000705955	0.00210378	up
ENSMUSG00000054934	Kcnmb4	0.118375	-3.07857	0.000274399	0.000888932	down
ENSMUSG00000107179	Gm43069	12.5228	3.64648	0.0113796	0.0257603	up
ENSMUSG00000070730	Rmdn3	2.64672	1.40421	4.21149e-22	2.766e-20	up
ENSMUSG00000041750	Cd1d2	0.19821	-2.3349	0.00123654	0.00349731	down
ENSMUSG00000020963	Tshr	0.311479	-1.68279	0.00821501	0.0192626	down
ENSMUSG00000032060	Cryab	0.42139	-1.24677	3.51376e-08	2.20848e-07	down
ENSMUSG00000026867	Gapvd1	2.27677	1.18699	1.53432e-15	3.10919e-14	up
ENSMUSG00000063873	Slc24a3	0.366605	-1.4477	1.51493e-07	8.59712e-07	down
ENSMUSG00000041645	Ddx24	2.59223	1.3742	2.77236e-28	5.43143e-26	up
ENSMUSG00000074071	Fam169b	0.322287	-1.63358	1.00066e-13	1.51588e-12	down
ENSMUSG00000021714	Cenpk	3.48819	1.80248	1.46659e-15	2.98696e-14	up
ENSMUSG00000042686	Jph1	0.303046	-1.72239	0.0012393	0.00350386	down
ENSMUSG00000034560	Washc4	0.440318	-1.18338	7.67133e-10	6.23195e-09	down
ENSMUSG00000020275	Rel	0.359361	-1.47649	1.51956e-08	1.00919e-07	down
ENSMUSG00000082286	Pisd-ps1	0.457195	-1.12912	6.97797e-09	4.83827e-08	down
ENSMUSG00000028243	Ubxn2b	2.21909	1.14997	1.69795e-07	9.55772e-07	up
ENSMUSG00000026285	Pdcd1	0.316163	-1.66126	3.9091e-05	0.000147463	down
ENSMUSG00000026281	Dtymk	2.19289	1.13284	6.9837e-17	1.71778e-15	up
ENSMUSG00000026280	Atg4b	2.69413	1.42982	2.05375e-16	4.72713e-15	up
ENSMUSG00000029703	Lrwd1	2.55663	1.35424	4.58604e-22	2.9925e-20	up
ENSMUSG00000038845	Phb	2.16208	1.11242	1.41825e-20	6.69699e-19	up
ENSMUSG00000096594	Igkv8-19	0.406319	-1.29932	0.00142589	0.00397927	down
ENSMUSG00000042788	Fam166b	3.72055	1.89552	0.0181071	0.0386997	up
ENSMUSG00000056055	Sag	2.39872	1.26226	0.00184147	0.00501276	up
ENSMUSG00000027961	Lrrc39	3.4594	1.79052	0.00185138	0.00503634	up
ENSMUSG00000112895	Gm47567	0.252804	-1.98391	0.00354588	0.00907649	down
ENSMUSG00000112932	Gm48308	2.72611	1.44684	0.00275374	0.00722688	up
ENSMUSG00000031893	Tsnaxip1	4.3457	2.11959	8.72437e-08	5.1541e-07	up
ENSMUSG00000033826	Dnah8	0.407006	-1.29688	1.93778e-07	1.08082e-06	down
ENSMUSG00000029623	Pdap1	2.34796	1.23141	1.38172e-13	2.041e-12	up
ENSMUSG00000028435	Aqp3	0.146328	-2.77272	4.10326e-09	2.93487e-08	down
ENSMUSG00000001930	Vwf	0.374022	-1.4188	3.73661e-07	1.99157e-06	down
ENSMUSG00000031381	Piga	2.73225	1.45009	1.44959e-17	3.98746e-16	up
ENSMUSG00000019843	Fyn	0.453609	-1.14048	3.35243e-17	8.66603e-16	down
ENSMUSG00000024588	Fech	4.80001	2.26304	8.52394e-15	1.54419e-13	up
ENSMUSG00000041577	Prelp	0.412804	-1.27647	3.53868e-05	0.000134649	down
ENSMUSG00000089739	Gm20431	3.22234	1.68811	4.58227e-05	0.000170875	up
ENSMUSG00000050271	Prag1	0.347973	-1.52295	6.75324e-11	6.48407e-10	down
ENSMUSG00000009350	Mpo	0.474195	-1.07645	0.0226753	0.0472609	down
ENSMUSG00000063952	Brpf3	3.73678	1.9018	6.02448e-17	1.49965e-15	up
ENSMUSG00000029385	Ccng2	0.470359	-1.08817	1.86799e-13	2.69801e-12	down
ENSMUSG00000027636	Sla2	0.384398	-1.37933	2.22658e-11	2.31058e-10	down
ENSMUSG00000085596	Gm11476	0.43276	-1.20836	5.12926e-08	3.13588e-07	down
ENSMUSG00000005364	Il5ra	0.273859	-1.86849	0.000277591	0.000897109	down
ENSMUSG00000026974	Zmynd19	2.37425	1.24747	3.48577e-16	7.73198e-15	up
ENSMUSG00000004929	Thop1	2.08674	1.06125	2.64716e-08	1.69336e-07	up
ENSMUSG00000033688	1300017J02Rik	5.67036	2.50344	1.5093e-17	4.1348e-16	up
ENSMUSG00000032555	Topbp1	2.1205	1.0844	1.96262e-21	1.09316e-19	up
ENSMUSG00000090307	1700071M16Rik	0.414674	-1.26995	0.0200735	0.0423768	down
ENSMUSG00000021832	Psmc6	2.16648	1.11535	1.88918e-10	1.6922e-09	up
ENSMUSG00000038580	Sct	7.2478	2.85754	4.83172e-05	0.00017948	up
ENSMUSG00000060288	Ppih	3.13587	1.64886	2.77292e-07	1.51559e-06	up
ENSMUSG00000076573	Igkv1-35	0.0887866	-3.49351	0.0181901	0.0388606	down
ENSMUSG00000074656	Eif2s2	2.05598	1.03983	2.46135e-09	1.83421e-08	up
ENSMUSG00000054717	Hmgb2	2.89497	1.53355	4.4559e-29	1.0447e-26	up
ENSMUSG00000096498	Ighv2-5	0.314671	-1.66808	5.98935e-06	2.6049e-05	down
ENSMUSG00000037553	Zdhhc18	0.479137	-1.06149	2.31872e-11	2.39633e-10	down
ENSMUSG00000029145	Eif2b4	2.03384	1.02421	1.97204e-12	2.38525e-11	up
ENSMUSG00000040350	Trim7	0.336599	-1.5709	1.31924e-10	1.20416e-09	down
ENSMUSG00000110790	Gm47079	5.97531	2.57901	3.23951e-08	2.04759e-07	up
ENSMUSG00000028943	Espn	0.445829	-1.16544	0.00118607	0.00336494	down
ENSMUSG00000051910	Sox6	4.48957	2.16658	4.30845e-16	9.44253e-15	up
ENSMUSG00000004897	Hdgf	2.7288	1.44827	2.73764e-23	2.24387e-21	up
ENSMUSG00000046814	Gchfr	0.390188	-1.35776	0.0228939	0.0476476	down
ENSMUSG00000037287	Tbcel	2.90896	1.5405	3.0694e-12	3.58357e-11	up
ENSMUSG00000109539	Gm44667	0.328831	-1.60458	0.00534042	0.013146	down
ENSMUSG00000025545	Clybl	3.11015	1.63698	1.07421e-15	2.21692e-14	up
ENSMUSG00000063253	Scoc	2.31269	1.20957	1.03995e-10	9.70313e-10	up
ENSMUSG00000114830	Gm47400	3.26817	1.70848	0.00927638	0.021484	up
ENSMUSG00000024670	Cd6	0.329767	-1.60048	1.15928e-07	6.72264e-07	down
ENSMUSG00000030413	Pglyrp1	0.415039	-1.26868	2.77527e-05	0.00010759	down
ENSMUSG00000029204	Rhoh	0.38421	-1.38003	1.02063e-17	2.89845e-16	down
ENSMUSG00000087013	2610027K06Rik	5.256	2.39397	0.00278602	0.00730583	up
ENSMUSG00000056735	A930024E05Rik	0.328834	-1.60457	2.28745e-05	8.98012e-05	down
ENSMUSG00000031697	Orc6	3.58963	1.84384	1.66812e-21	9.3689e-20	up
ENSMUSG00000031700	Gpt2	0.36431	-1.45676	1.52964e-08	1.01388e-07	down
ENSMUSG00000032258	Lca5	0.296319	-1.75478	1.63926e-06	7.83974e-06	down
ENSMUSG00000045751	Mms22l	2.86364	1.51785	6.07446e-19	2.07945e-17	up
ENSMUSG00000020541	Tom1l1	3.19878	1.67752	9.36634e-18	2.6712e-16	up
ENSMUSG00000036264	Fstl4	0.35803	-1.48185	0.00436893	0.0109811	down
ENSMUSG00000039395	Mreg	0.468626	-1.09349	0.00368076	0.00939553	down
ENSMUSG00000054191	Klf1	4.45227	2.15454	2.29036e-18	7.27253e-17	up
ENSMUSG00000081984	Dnajb3	2.33404	1.22283	0.00437767	0.0110017	up
ENSMUSG00000046295	Ankle1	4.01634	2.00588	3.88218e-22	2.57488e-20	up
ENSMUSG00000095937	Gm12671	2.12527	1.08765	0.00079291	0.00233769	up
ENSMUSG00000100150	Gm19585	0.422762	-1.24208	0.0114989	0.0259983	down
ENSMUSG00000104818	Gm43661	6.08691	2.60571	5.18225e-06	2.27994e-05	up
ENSMUSG00000029430	Ran	2.29118	1.19609	1.52574e-13	2.23409e-12	up
ENSMUSG00000029922	Mkrn1	3.1092	1.63654	7.84989e-11	7.45353e-10	up
ENSMUSG00000047517	Dmbt1	0.0304412	-5.03783	0.00493442	0.0122619	down
ENSMUSG00000022237	Ankrd33b	0.462831	-1.11144	0.000306722	0.000981811	down
ENSMUSG00000026571	Dcaf6	2.82344	1.49745	4.90287e-15	9.18741e-14	up
ENSMUSG00000028367	Txn1	2.38352	1.2531	2.53737e-08	1.6283e-07	up
ENSMUSG00000031303	Map3k15	0.480692	-1.05682	0.00209209	0.00563038	down
ENSMUSG00000039703	Nploc4	2.13135	1.09177	8.65323e-15	1.5634e-13	up
ENSMUSG00000039037	St6galnac5	0.453308	-1.14144	0.000367504	0.00115817	down
ENSMUSG00000022945	Chaf1b	3.80652	1.92847	1.01021e-26	1.56684e-24	up
ENSMUSG00000050600	Zfp831	0.296642	-1.75321	3.84551e-12	4.42816e-11	down
ENSMUSG00000117905	AC109138.8	0.342179	-1.54718	1.05576e-09	8.37097e-09	down
ENSMUSG00000031201	Brcc3	2.06555	1.04652	3.24058e-09	2.37168e-08	up
ENSMUSG00000031197	Vbp1	2.04778	1.03406	2.14659e-12	2.58089e-11	up
ENSMUSG00000090110	Cmc4	3.17157	1.6652	8.25088e-11	7.81045e-10	up
ENSMUSG00000079414	Gm11110	0.179014	-2.48185	7.09461e-05	0.000255489	down
ENSMUSG00000029388	Eif2b1	2.09038	1.06376	2.50021e-09	1.85908e-08	up
ENSMUSG00000016757	Ttll12	3.36964	1.75259	2.091e-29	5.20504e-27	up
ENSMUSG00000073155	1810058I24Rik	2.14397	1.10029	4.30197e-11	4.23125e-10	up
ENSMUSG00000086350	B230369F24Rik	2.16839	1.11663	0.0164124	0.0354346	up
ENSMUSG00000048355	Arxes1	3.15114	1.65587	0.00922798	0.0213866	up
ENSMUSG00000020042	Btbd11	0.314796	-1.66751	1.22152e-09	9.59465e-09	down
ENSMUSG00000030493	Faap24	2.07	1.04963	2.07037e-07	1.14936e-06	up
ENSMUSG00000060548	Tnfrsf19	0.106625	-3.22938	4.25609e-12	4.86207e-11	down
ENSMUSG00000071350	Setdb2	2.21168	1.14514	4.59065e-21	2.39176e-19	up
ENSMUSG00000029106	Add1	2.1268	1.08869	9.13634e-15	1.64185e-13	up
ENSMUSG00000102524	Ighv1-2	0.119231	-3.06817	0.00125921	0.00355545	down
ENSMUSG00000002477	Snrpd1	2.04195	1.02995	6.85293e-10	5.60323e-09	up
ENSMUSG00000066475	Gm10268	7.91488	2.98457	0.0178191	0.038149	up
ENSMUSG00000041775	Mapk1ip1	0.491689	-1.02418	4.38682e-11	4.3126e-10	down
ENSMUSG00000108866	Gm35082	6.0663	2.60082	1.52721e-11	1.61559e-10	up
ENSMUSG00000079694	Gm14862	9.01024	3.17156	1.13976e-07	6.62084e-07	up
ENSMUSG00000022265	Ank	2.0697	1.04942	3.72565e-06	1.68167e-05	up
ENSMUSG00000017897	Eya2	0.319623	-1.64556	0.00020232	0.000672168	down
ENSMUSG00000093898	Gm3629	0.0628815	-3.99122	0.0115621	0.0261295	down
ENSMUSG00000087178	A230056P14Rik	3.46681	1.79361	4.24217e-12	4.84891e-11	up
ENSMUSG00000113035	5830428M24Rik	0.357849	-1.48258	0.000539798	0.00164187	down
ENSMUSG00000085321	4930412F09Rik	0.35595	-1.49025	0.0178169	0.0381483	down
ENSMUSG00000076858	Trav3-4	0.0291732	-5.09921	0.00147664	0.00410613	down
ENSMUSG00000091386	Olfr443-ps1	0.403741	-1.3085	0.0220387	0.046053	down
ENSMUSG00000036241	Ube2r2	2.05479	1.03899	2.17107e-08	1.41037e-07	up
ENSMUSG00000033316	Galnt9	0.38901	-1.36212	0.00283882	0.00742496	down
ENSMUSG00000032053	Pou2af1	0.29008	-1.78548	7.05504e-14	1.09424e-12	down
ENSMUSG00000097589	Dleu2	2.69569	1.43066	1.21821e-19	4.83519e-18	up
ENSMUSG00000106936	Gm7554	3.04282	1.60541	0.000943446	0.00273905	up
ENSMUSG00000019437	Tlcd1	3.91478	1.96893	1.7241e-13	2.50455e-12	up
ENSMUSG00000102615	Gm37844	0.226543	-2.14214	0.00140516	0.00392795	down
ENSMUSG00000044573	Acp1	3.77767	1.9175	1.88242e-19	7.20211e-18	up
ENSMUSG00000032192	Gnb5	0.447459	-1.16017	0.00759325	0.0179593	down
ENSMUSG00000105646	Gm30211	0.442863	-1.17507	4.40605e-08	2.72012e-07	down
ENSMUSG00000020009	Ifngr1	0.484423	-1.04566	1.55624e-16	3.64018e-15	down
ENSMUSG00000031023	Akip1	2.86701	1.51954	9.15575e-13	1.16472e-11	up
ENSMUSG00000039770	Ypel5	2.22479	1.15367	5.37415e-07	2.78343e-06	up
ENSMUSG00000035206	Sppl2b	3.51247	1.81249	2.37869e-21	1.28929e-19	up
ENSMUSG00000002384	Bmp8b	6.40866	2.68002	0.000340858	0.0010813	up
ENSMUSG00000070577	Gm572	0.0703251	-3.82982	0.00517519	0.0127892	down
ENSMUSG00000022270	Retreg1	0.277345	-1.85024	7.49789e-21	3.77007e-19	down
ENSMUSG00000004113	Cacna1b	0.280495	-1.83395	1.77042e-06	8.4132e-06	down
ENSMUSG00000073607	Gm10548	0.373659	-1.42021	0.007107	0.0169343	down
ENSMUSG00000021313	Ryr2	0.382995	-1.3846	0.0011776	0.00334233	down
ENSMUSG00000026229	Psmd1	2.45902	1.29809	9.1149e-15	1.63946e-13	up
ENSMUSG00000026234	Ncl	2.05156	1.03672	1.47409e-09	1.14053e-08	up
ENSMUSG00000043518	Rai2	0.461179	-1.1166	7.1736e-05	0.000258058	down
ENSMUSG00000098814	Igkv19-93	0.265255	-1.91455	1.11872e-08	7.53399e-08	down
ENSMUSG00000078810	Gp6	0.312041	-1.68019	8.33141e-11	7.87928e-10	down
ENSMUSG00000048731	Ggnbp1	0.343528	-1.5415	0.000386942	0.00121468	down
ENSMUSG00000073433	Arhgdig	9.6612	3.2722	1.54531e-06	7.43097e-06	up
ENSMUSG00000027297	Ltk	0.30117	-1.73135	1.72912e-06	8.23631e-06	down
ENSMUSG00000000732	Icosl	0.424496	-1.23618	1.34421e-09	1.04848e-08	down
ENSMUSG00000006403	Adamts4	3.74499	1.90496	9.63413e-06	4.03601e-05	up
ENSMUSG00000035095	Fam167a	0.494794	-1.0151	0.000435685	0.00135295	down
ENSMUSG00000074785	Plxnc1	0.439052	-1.18754	2.93584e-11	2.98063e-10	down
ENSMUSG00000074384	AI429214	0.474165	-1.07654	0.000474887	0.00146454	down
ENSMUSG00000030386	Zfp606	0.48282	-1.05044	5.71808e-06	2.49661e-05	down
ENSMUSG00000096472	Cdkn2d	2.47777	1.30904	6.9845e-16	1.48397e-14	up
ENSMUSG00000089782	Gm3531	27.3757	4.77482	0.0145944	0.0319925	up
ENSMUSG00000022659	Gcsam	0.296112	-1.75578	3.57706e-12	4.14269e-11	down
ENSMUSG00000116380	Gm39556	0.447792	-1.1591	0.0173616	0.0372683	down
ENSMUSG00000018677	Slc25a39	3.23369	1.69318	2.80196e-12	3.30252e-11	up
ENSMUSG00000030979	Uros	4.21805	2.07658	1.50433e-21	8.47255e-20	up
ENSMUSG00000030921	Trim30a	2.15798	1.10968	9.71105e-10	7.76384e-09	up
ENSMUSG00000031398	Plxna3	0.447804	-1.15906	1.85153e-05	7.38817e-05	down
ENSMUSG00000117869	AC121821.1	2.20524	1.14094	3.76867e-09	2.71676e-08	up
ENSMUSG00000022051	Bnip3l	2.63317	1.3968	1.5559e-10	1.40806e-09	up
ENSMUSG00000045973	Slc25a51	3.30577	1.72499	8.41111e-18	2.4193e-16	up
ENSMUSG00000026415	Fcamr	0.107417	-3.21871	5.13633e-12	5.79216e-11	down
ENSMUSG00000091183	Gm5141	0.426287	-1.2301	0.00116794	0.00331772	down
ENSMUSG00000096490	Igkv10-94	0.358319	-1.48068	6.74571e-06	2.90518e-05	down
ENSMUSG00000021775	Nr1d2	0.353467	-1.50035	1.66844e-11	1.75486e-10	down
ENSMUSG00000026087	Mrpl30	2.39879	1.2623	6.0073e-16	1.28994e-14	up
ENSMUSG00000031636	Pdlim3	0.490163	-1.02867	0.000719353	0.00214054	down
ENSMUSG00000031284	Pak3	0.316522	-1.65962	0.0197812	0.0418255	down
ENSMUSG00000031497	Tnfsf13b	0.452575	-1.14377	1.04419e-06	5.17296e-06	down
ENSMUSG00000111378	Gm47230	10.3962	3.37798	4.52641e-08	2.7893e-07	up
ENSMUSG00000020125	Elane	0.489995	-1.02916	0.00106106	0.00304371	down
ENSMUSG00000028035	Dnajb4	2.19739	1.13579	2.77711e-09	2.05034e-08	up
ENSMUSG00000037071	Scd1	0.344487	-1.53748	1.02628e-09	8.15643e-09	down
ENSMUSG00000020395	Itk	0.285565	-1.80811	2.18622e-12	2.6223e-11	down
ENSMUSG00000057406	Nsd2	2.65375	1.40803	2.02101e-20	9.26127e-19	up
ENSMUSG00000020397	Med7	2.53499	1.34198	2.90454e-15	5.66933e-14	up
ENSMUSG00000024899	Papss2	0.434414	-1.20286	2.30274e-11	2.38103e-10	down
ENSMUSG00000052085	Dock8	0.438194	-1.19036	2.50482e-14	4.17739e-13	down
ENSMUSG00000035266	Helq	2.25778	1.1749	3.17286e-15	6.16866e-14	up
ENSMUSG00000060063	Alox5ap	0.498488	-1.00437	7.21907e-07	3.65265e-06	down
ENSMUSG00000062380	Tubb3	3.23661	1.69448	9.31111e-10	7.46184e-09	up
ENSMUSG00000031647	Mfap3l	0.354866	-1.49465	3.12691e-08	1.98015e-07	down
ENSMUSG00000038375	Trp53inp2	0.455178	-1.1355	9.38984e-08	5.51493e-07	down
ENSMUSG00000020601	Trib2	0.412081	-1.279	5.13125e-16	1.1101e-14	down
ENSMUSG00000061510	Gm10101	2.09881	1.06957	0.00601313	0.014597	up
ENSMUSG00000036246	Gmip	0.345106	-1.53489	1.5797e-12	1.93156e-11	down
ENSMUSG00000034959	Rubcnl	0.32295	-1.63062	1.10451e-13	1.66072e-12	down
ENSMUSG00000021750	Fam107a	0.259098	-1.94843	8.61364e-08	5.09465e-07	down
ENSMUSG00000055653	Gpc3	0.381047	-1.39196	0.0069318	0.0165599	down
ENSMUSG00000030268	Bcat1	0.259102	-1.94841	0.000277559	0.000897109	down
ENSMUSG00000028003	Lrat	0.314234	-1.67009	0.000502041	0.00153793	down
ENSMUSG00000028005	Gucy1b1	0.431469	-1.21267	3.03335e-07	1.64678e-06	down
ENSMUSG00000038524	Fchsd1	0.433735	-1.20512	2.50517e-07	1.37484e-06	down
ENSMUSG00000103995	5730488B01Rik	0.386245	-1.37241	0.000209933	0.000694713	down
ENSMUSG00000057135	Scimp	0.430459	-1.21605	1.00655e-05	4.20447e-05	down
ENSMUSG00000015501	Hivep2	0.336621	-1.5708	5.01829e-14	8.01138e-13	down
ENSMUSG00000029440	Psmd9	2.81881	1.49509	3.17637e-16	7.10824e-15	up
ENSMUSG00000090136	Gm10177	3.34651	1.74266	1.61241e-13	2.35076e-12	up
ENSMUSG00000041736	Tspo	2.82816	1.49987	3.13295e-39	1.75471e-36	up
ENSMUSG00000020235	Fzr1	3.84569	1.94324	8.921e-20	3.59748e-18	up
ENSMUSG00000095298	Gm12407	0.388927	-1.36243	5.07326e-05	0.000187726	down
ENSMUSG00000071540	3425401B19Rik	0.120489	-3.05303	0.0046896	0.0117054	down
ENSMUSG00000069515	Lyz1	0.252424	-1.98608	0.0232183	0.048268	down
ENSMUSG00000063415	Cyp26b1	0.39941	-1.32406	0.0177452	0.0380189	down
ENSMUSG00000035891	Cerk	0.396955	-1.33295	1.03833e-25	1.3507e-23	down
ENSMUSG00000025163	Cd7	0.467001	-1.0985	4.41888e-06	1.96597e-05	down
ENSMUSG00000038893	Fam117a	3.97818	1.99211	7.20766e-19	2.4466e-17	up
ENSMUSG00000004655	Aqp1	3.62865	1.85943	7.28427e-18	2.12859e-16	up
ENSMUSG00000026638	Irf6	0.369234	-1.43739	0.0012539	0.00354244	down
ENSMUSG00000097080	1700086O06Rik	4.65194	2.21783	2.71055e-13	3.7822e-12	up
ENSMUSG00000068923	Syt11	0.384368	-1.37944	3.49921e-09	2.54067e-08	down
ENSMUSG00000042594	Sh2b3	0.492655	-1.02135	1.95682e-10	1.74736e-09	down
ENSMUSG00000025608	Podxl	4.2725	2.09508	0.00142894	0.00398473	up
ENSMUSG00000058571	Gpc6	0.455204	-1.13542	0.001985	0.00537086	down
ENSMUSG00000029363	Rfc5	2.6931	1.42927	9.76521e-30	2.55709e-27	up
ENSMUSG00000034117	Ptgdr2	0.199668	-2.32432	0.0228687	0.0476001	down
ENSMUSG00000086438	Asb17os	6.89673	2.78591	1.55797e-23	1.35402e-21	up
ENSMUSG00000030189	Ybx3	3.01346	1.59142	1.98747e-25	2.42868e-23	up
ENSMUSG00000047759	Hs3st3a1	0.381954	-1.38853	0.000344735	0.00109171	down
ENSMUSG00000091623	Gm17092	5.53586	2.46881	0.00208203	0.00560555	up
ENSMUSG00000026509	Capn2	0.441903	-1.1782	1.00043e-15	2.07528e-14	down
ENSMUSG00000046985	Tapt1	2.66747	1.41547	3.90555e-21	2.05607e-19	up
ENSMUSG00000028549	Itgb3bp	2.08976	1.06334	0.00237077	0.00630714	up
ENSMUSG00000086111	Gm15326	0.284652	-1.81273	0.0198196	0.0418891	down
ENSMUSG00000087014	Gm16364	0.183692	-2.44464	0.00195655	0.00530384	down
ENSMUSG00000029866	Kel	5.40274	2.43369	1.08735e-20	5.28297e-19	up
ENSMUSG00000027556	Car1	2.45658	1.29665	2.67254e-08	1.70689e-07	up
ENSMUSG00000068854	Hist2h2be	2.37333	1.24691	3.21365e-07	1.73532e-06	up
ENSMUSG00000074575	Kcng1	0.321679	-1.63631	0.0016213	0.00446719	down
ENSMUSG00000107849	Gm43904	2.60736	1.38259	1.23779e-10	1.13599e-09	up
ENSMUSG00000068245	Phf11d	3.61402	1.8536	6.83042e-11	6.55194e-10	up
ENSMUSG00000026458	Ppfia4	0.148962	-2.74698	6.49734e-05	0.000235537	down
ENSMUSG00000026390	Marco	0.415484	-1.26713	1.80293e-07	1.01035e-06	down
ENSMUSG00000024665	Fads2	2.33848	1.22557	2.04968e-14	3.47876e-13	up
ENSMUSG00000057359	Gm17494	3.0235	1.59622	1.42484e-05	5.80504e-05	up
ENSMUSG00000024661	Fth1	2.07974	1.0564	5.9242e-11	5.72351e-10	up
ENSMUSG00000053279	Aldh1a1	3.776	1.91686	1.43787e-14	2.51228e-13	up
ENSMUSG00000038151	Prdm1	0.467524	-1.09689	0.000534001	0.0016262	down
ENSMUSG00000020262	Adarb1	0.406036	-1.30032	4.5069e-09	3.20652e-08	down
ENSMUSG00000032666	1700025G04Rik	0.428391	-1.223	3.70806e-10	3.16535e-09	down
ENSMUSG00000031971	Ccsap	2.0712	1.05046	1.56518e-07	8.8623e-07	up
ENSMUSG00000022292	Rrm2b	0.438477	-1.18943	2.01754e-10	1.79839e-09	down
ENSMUSG00000043051	Disc1	0.333889	-1.58256	0.0159662	0.0345896	down
ENSMUSG00000114165	Gm47513	3.97848	1.99222	4.88767e-06	2.16024e-05	up
ENSMUSG00000023571	C1qtnf12	3.9617	1.98612	1.99269e-16	4.59731e-15	up
ENSMUSG00000051817	Sox12	2.32542	1.21749	8.80483e-12	9.60234e-11	up
ENSMUSG00000024228	Nudt12	3.18481	1.67121	9.51294e-10	7.61753e-09	up
ENSMUSG00000034593	Myo5a	0.473589	-1.07829	6.41982e-11	6.18455e-10	down
ENSMUSG00000046169	Adamts6	0.317038	-1.65727	1.19788e-10	1.10388e-09	down
ENSMUSG00000043008	Klhl6	0.313955	-1.67137	2.04724e-38	1.05842e-35	down
ENSMUSG00000027167	Elp4	2.40202	1.26425	2.58023e-10	2.25412e-09	up
ENSMUSG00000069874	Irgm2	4.70442	2.23402	1.52437e-41	9.91478e-39	up
ENSMUSG00000027011	Ube2e3	2.62124	1.39025	1.56614e-16	3.65911e-15	up
ENSMUSG00000061371	Zfp873	0.490925	-1.02643	0.000169261	0.000570226	down
ENSMUSG00000002835	Chaf1a	3.49752	1.80633	6.55172e-29	1.47517e-26	up
ENSMUSG00000075511	1700001L05Rik	2.1577	1.1095	0.000690227	0.00206057	up
ENSMUSG00000037419	Endod1	2.73413	1.45108	5.65232e-18	1.676e-16	up
ENSMUSG00000032724	Abtb2	0.364511	-1.45597	1.09628e-08	7.39024e-08	down
ENSMUSG00000015599	Ttbk1	0.478791	-1.06253	0.0112514	0.0255131	down
ENSMUSG00000006574	Slc4a1	5.67142	2.50371	2.19979e-16	5.03454e-15	up
ENSMUSG00000006567	Atp7b	3.86827	1.95169	1.06988e-33	3.99483e-31	up
ENSMUSG00000025049	Taf5	2.27192	1.18391	9.21288e-12	1.0014e-10	up
ENSMUSG00000094777	Hist1h2ap	3.6389	1.8635	4.63856e-07	2.43054e-06	up
ENSMUSG00000032058	Ppp2r1b	2.44703	1.29103	1.69553e-11	1.7815e-10	up
ENSMUSG00000035473	Galm	0.401191	-1.31764	1.45047e-06	6.99998e-06	down
ENSMUSG00000114968	A630019I02Rik	0.308208	-1.69802	0.00591988	0.0144019	down
ENSMUSG00000023993	Treml1	0.240643	-2.05504	1.96881e-10	1.75729e-09	down
ENSMUSG00000099041	Gm28035	0.451457	-1.14734	0.000240855	0.000787605	down
ENSMUSG00000031101	Sash3	0.358746	-1.47897	2.30016e-19	8.57268e-18	down
ENSMUSG00000031103	Elf4	0.465384	-1.10351	2.35368e-17	6.26086e-16	down
ENSMUSG00000026304	Rab17	0.068337	-3.87119	0.00171145	0.00468412	down
ENSMUSG00000034848	Ttc21b	0.464246	-1.10704	7.01097e-11	6.70917e-10	down
ENSMUSG00000005483	Dnajb1	2.09724	1.06849	7.68114e-07	3.868e-06	up
ENSMUSG00000020810	Cygb	0.494591	-1.01569	6.8287e-05	0.000246663	down
ENSMUSG00000031596	Slc7a2	0.261318	-1.93612	2.25065e-14	3.80066e-13	down
ENSMUSG00000049932	H2afx	2.09267	1.06535	9.61346e-10	7.69497e-09	up
ENSMUSG00000101355	Hist1h3h	5.06126	2.3395	7.64961e-07	3.85501e-06	up
ENSMUSG00000027078	Ube2l6	5.53783	2.46932	4.40927e-06	1.96213e-05	up
ENSMUSG00000027080	Med19	2.27677	1.18699	5.09373e-11	4.96399e-10	up
ENSMUSG00000076438	Oxct2b	6.08483	2.60522	0.010419	0.0238454	up
ENSMUSG00000072582	Ptrh2	2.15666	1.1088	1.80317e-10	1.6202e-09	up
ENSMUSG00000026672	Optn	2.73836	1.45331	4.13299e-23	3.29381e-21	up
ENSMUSG00000094708	Gm10359	2.59042	1.37318	6.63159e-05	0.000240016	up
ENSMUSG00000022391	Rangap1	2.12704	1.08884	4.63912e-15	8.7665e-14	up
ENSMUSG00000054000	Tusc1	2.50999	1.32768	6.25706e-09	4.36393e-08	up
ENSMUSG00000027242	Wdr76	2.49831	1.32095	1.32893e-18	4.3783e-17	up
ENSMUSG00000023505	Cdca3	4.17382	2.06137	9.04114e-25	9.64532e-23	up
ENSMUSG00000074682	Zcchc3	2.21482	1.14719	1.21428e-13	1.81225e-12	up
ENSMUSG00000041895	Wipi1	3.12347	1.64315	3.48116e-28	6.49914e-26	up
ENSMUSG00000107481	4833403J16Rik	0.107005	-3.22425	0.00150147	0.00416781	down
ENSMUSG00000037868	Egr2	0.202568	-2.30352	8.31473e-09	5.69076e-08	down
ENSMUSG00000041959	S100a10	0.435017	-1.20086	4.05998e-14	6.5805e-13	down
ENSMUSG00000021176	Efcab11	2.85223	1.51209	5.75358e-05	0.000210658	up
ENSMUSG00000086706	Gm15848	0.0661419	-3.91829	1.86982e-10	1.67635e-09	down
ENSMUSG00000044229	Nxpe4	4.75237	2.24865	3.7555e-22	2.51568e-20	up
ENSMUSG00000052374	Actn2	0.387876	-1.36633	0.00356147	0.00911179	down
ENSMUSG00000002204	Napsa	0.326919	-1.613	2.07182e-16	4.7633e-15	down
ENSMUSG00000089829	Gm16565	28.8209	4.84905	0.00251653	0.00665712	up
ENSMUSG00000047369	Dnah14	3.87481	1.95413	1.09371e-08	7.37543e-08	up
ENSMUSG00000047146	Tet1	0.339593	-1.55812	1.03526e-06	5.13249e-06	down
ENSMUSG00000031065	Cdk16	2.36135	1.23961	7.64392e-16	1.60881e-14	up
ENSMUSG00000021390	Ogn	0.401717	-1.31575	0.0123486	0.0276527	down
ENSMUSG00000032657	Fam189b	0.396623	-1.33416	9.25095e-10	7.41658e-09	down
ENSMUSG00000025027	Xpnpep1	2.74317	1.45584	2.01742e-21	1.1114e-19	up
ENSMUSG00000039187	Fanci	3.64422	1.86561	5.09018e-25	5.83144e-23	up
ENSMUSG00000092571	Gm4134	0.307927	-1.69934	9.47012e-07	4.71239e-06	down
ENSMUSG00000023909	Paqr4	2.35169	1.2337	4.99302e-16	1.08252e-14	up
ENSMUSG00000023908	Pkmyt1	2.93647	1.55408	3.97348e-41	2.4278e-38	up
ENSMUSG00000092283	Gm20412	2.23996	1.16347	2.05194e-09	1.55253e-08	up
ENSMUSG00000023912	Slc25a27	0.309901	-1.69012	0.000594269	0.00179509	down
ENSMUSG00000027883	Gpsm2	4.49998	2.16992	6.24577e-22	3.86299e-20	up
ENSMUSG00000025077	Dclre1a	2.23517	1.16038	1.42404e-16	3.33483e-15	up
ENSMUSG00000022105	Rb1	2.47617	1.30811	1.24898e-13	1.8599e-12	up
ENSMUSG00000035105	Egln3	0.432243	-1.21009	0.000127027	0.000437821	down
ENSMUSG00000076609	Igkc	0.393401	-1.34593	0.018596	0.0396103	down
ENSMUSG00000038072	Galnt11	0.35918	-1.47722	1.66938e-12	2.03628e-11	down
ENSMUSG00000022037	Clu	0.376572	-1.409	1.72579e-12	2.10255e-11	down
ENSMUSG00000072589	Gm10371	2.50471	1.32464	0.00265299	0.00698332	up
ENSMUSG00000050192	Eif5a2	2.77842	1.47427	2.87694e-11	2.92525e-10	up
ENSMUSG00000032094	Cd3d	0.278894	-1.84221	1.34749e-12	1.67196e-11	down
ENSMUSG00000074934	Grem1	0.240365	-2.0567	0.000304639	0.00097623	down
ENSMUSG00000033255	Gm5134	0.357255	-1.48498	0.00979977	0.0225872	down
ENSMUSG00000091383	Hist1h2al	0.223346	-2.16265	0.00220439	0.00589954	down
ENSMUSG00000037466	Tedc1	2.04458	1.03181	8.73315e-09	5.95692e-08	up
ENSMUSG00000028393	Alad	5.81971	2.54095	4.58373e-38	2.31054e-35	up
ENSMUSG00000104523	Gm37335	2.76341	1.46645	0.00251551	0.00665533	up
ENSMUSG00000031709	Tbc1d9	0.387271	-1.36858	1.29002e-13	1.91677e-12	down
ENSMUSG00000048388	Fam171b	0.288296	-1.79438	0.00446244	0.0111994	down
ENSMUSG00000105128	Gm42870	0.166081	-2.59004	2.24119e-12	2.68025e-11	down
ENSMUSG00000032459	Mrps22	2.23429	1.15982	7.65651e-09	5.27969e-08	up
ENSMUSG00000085483	Gm14198	9.01062	3.17163	3.47654e-18	1.07019e-16	up
ENSMUSG00000080893	Gm15920	2.0325	1.02326	0.0103472	0.0237081	up
ENSMUSG00000037202	Prf1	0.254182	-1.97607	4.62302e-15	8.74427e-14	down
ENSMUSG00000039509	Nup133	2.16637	1.11528	1.27833e-13	1.90221e-12	up
ENSMUSG00000025352	Gdf11	0.32903	-1.60371	3.24795e-09	2.37621e-08	down
ENSMUSG00000025350	Rdh5	0.443737	-1.17222	0.00196698	0.00532709	down
ENSMUSG00000097633	Gm16617	4.92063	2.29884	0.0106602	0.0243147	up
ENSMUSG00000040432	Ltb4r2	0.321707	-1.63618	0.000129621	0.000446057	down
ENSMUSG00000028683	Eif2b3	2.48407	1.3127	8.96231e-13	1.14227e-11	up
ENSMUSG00000022867	Usp25	2.73887	1.45358	9.61804e-17	2.32528e-15	up
ENSMUSG00000022416	Cacna1i	0.243028	-2.04081	7.54816e-32	2.49497e-29	down
ENSMUSG00000023236	Scg5	0.218855	-2.19195	0.00215293	0.00577792	down
ENSMUSG00000033147	Slc22a15	0.424031	-1.23776	3.24842e-07	1.75128e-06	down
ENSMUSG00000026311	Asb1	3.98231	1.9936	2.24581e-19	8.40117e-18	up
ENSMUSG00000000782	Tcf7	0.234185	-2.09428	1.81265e-15	3.62979e-14	down
ENSMUSG00000044867	Gimap1os	0.453684	-1.14024	0.000874395	0.00255402	down
ENSMUSG00000031848	Lsm4	2.31779	1.21275	5.02029e-16	1.08726e-14	up
ENSMUSG00000055717	Slain1	0.314336	-1.66962	3.97544e-16	8.75074e-15	down
ENSMUSG00000110643	Gm18924	0.0600346	-4.05806	0.00721164	0.0171533	down
ENSMUSG00000037318	Traf3ip3	0.320925	-1.63969	8.59859e-12	9.40202e-11	down
ENSMUSG00000040657	1700063H04Rik	4.99357	2.32007	5.97841e-07	3.07037e-06	up
ENSMUSG00000047139	Cd24a	3.51903	1.81518	4.5608e-14	7.33914e-13	up
ENSMUSG00000021072	Tmx1	2.10795	1.07584	2.36076e-13	3.32634e-12	up
ENSMUSG00000048776	Pthlh	0.244844	-2.03007	0.00519897	0.0128386	down
ENSMUSG00000008461	Fut1	0.226127	-2.1448	0.0227107	0.0473102	down
ENSMUSG00000020077	Srgn	0.494176	-1.0169	1.50196e-15	3.05591e-14	down
ENSMUSG00000032285	Dnaja4	2.38032	1.25115	1.58031e-06	7.58302e-06	up
ENSMUSG00000030528	Blm	3.67256	1.87679	1.13273e-20	5.47704e-19	up
ENSMUSG00000021815	Mss51	2.02525	1.0181	0.000105545	0.000369526	up
ENSMUSG00000111895	Gm47252	4.76199	2.25157	0.00203688	0.005495	up
ENSMUSG00000006649	Nphs1	0.266384	-1.90842	0.00292245	0.00762423	down
ENSMUSG00000040247	Tbc1d10c	0.333006	-1.58638	1.05887e-06	5.24056e-06	down
ENSMUSG00000030662	Ipo5	2.13249	1.09254	1.51858e-11	1.60731e-10	up
ENSMUSG00000020573	Pik3cg	0.448951	-1.15537	3.59651e-20	1.55282e-18	down
ENSMUSG00000059022	Kcp	0.498469	-1.00443	0.00151048	0.00418983	down
ENSMUSG00000074604	Mgst2	0.311167	-1.68424	7.06101e-07	3.57807e-06	down
ENSMUSG00000055200	Sertad3	3.07217	1.61926	1.42459e-14	2.49341e-13	up
ENSMUSG00000050640	Tmem150c	0.180551	-2.46952	2.33845e-06	1.08691e-05	down
ENSMUSG00000030137	Tuba8	0.3595	-1.47593	1.6973e-06	8.10194e-06	down
ENSMUSG00000041536	Serpina3a	0.00639039	-7.28988	0.0018825	0.0051141	down
ENSMUSG00000012428	Steap4	0.44708	-1.1614	0.00305038	0.00792691	down
ENSMUSG00000113102	A930040O22Rik	0.0489548	-4.35241	0.0217555	0.0455084	down
ENSMUSG00000054383	Pnma1	3.46143	1.79137	2.08418e-10	1.85288e-09	up
ENSMUSG00000051590	Map3k19	0.359663	-1.47528	0.000482699	0.0014859	down
ENSMUSG00000046916	Myct1	0.312385	-1.6786	2.28448e-09	1.71234e-08	down
ENSMUSG00000082691	Dynlt1-ps1	2.52144	1.33425	0.000311553	0.000995855	up
ENSMUSG00000107427	Gm43948	0.339283	-1.55944	0.000972386	0.00281456	down
ENSMUSG00000033470	Cysltr2	0.471284	-1.08533	6.0493e-05	0.000220604	down
ENSMUSG00000118125	Sssca1	2.19989	1.13743	7.16748e-07	3.62928e-06	up
ENSMUSG00000040441	Slc26a10	0.340134	-1.55582	5.17079e-06	2.27689e-05	down
ENSMUSG00000079334	Naa80	2.45519	1.29583	1.10805e-21	6.57109e-20	up
ENSMUSG00000022636	Alcam	0.38474	-1.37805	1.12654e-14	2.00657e-13	down
ENSMUSG00000003559	As3mt	0.476805	-1.06853	1.16922e-13	1.7463e-12	down
ENSMUSG00000116383	Apol10c-ps	3.7065	1.89006	0.00413064	0.0104368	up
ENSMUSG00000025978	Rftn2	0.429186	-1.22033	1.01452e-05	4.23488e-05	down
ENSMUSG00000117666	AC131692.1	3.11257	1.63811	0.00382702	0.00973067	up
ENSMUSG00000118106	AC115752.1	3.19997	1.67806	4.19633e-15	7.98966e-14	up
ENSMUSG00000001248	Gramd1a	0.416525	-1.26353	2.41697e-10	2.11884e-09	down
ENSMUSG00000026853	Crat	2.89219	1.53216	1.921e-17	5.17822e-16	up
ENSMUSG00000034987	Hrh2	0.480105	-1.05858	9.26252e-06	3.89327e-05	down
ENSMUSG00000032496	Ltf	0.373719	-1.41997	0.0155119	0.0336925	down
ENSMUSG00000002658	Gtf2f1	2.44914	1.29227	3.67376e-19	1.31337e-17	up
ENSMUSG00000039768	Dnajc11	2.14798	1.10298	1.54875e-15	3.12899e-14	up
ENSMUSG00000062563	Cys1	0.115211	-3.11765	1.16896e-16	2.79262e-15	down
ENSMUSG00000037944	Ccr7	0.361641	-1.46737	1.48447e-09	1.14717e-08	down
ENSMUSG00000027635	Dsn1	2.87387	1.52299	1.55332e-14	2.69531e-13	up
ENSMUSG00000035849	Krt222	0.373561	-1.42058	0.0122932	0.0275654	down
ENSMUSG00000047419	Cmya5	0.287954	-1.79609	5.41957e-10	4.51922e-09	down
ENSMUSG00000030672	Mylpf	2.91258	1.5423	0.000540939	0.00164509	up
ENSMUSG00000030677	Kif22	3.23966	1.69584	1.56452e-24	1.61772e-22	up
ENSMUSG00000113836	Gm3325	3.13993	1.65073	3.36977e-07	1.81282e-06	up
ENSMUSG00000061353	Cxcl12	0.470145	-1.08882	0.000163176	0.000551756	down
ENSMUSG00000052013	Btla	0.30864	-1.696	1.77236e-17	4.8162e-16	down
ENSMUSG00000058152	Chsy3	0.494842	-1.01496	0.00821263	0.0192593	down
ENSMUSG00000020358	Hnrnpab	2.21677	1.14846	3.36332e-15	6.50188e-14	up
ENSMUSG00000062093	Gm10110	3.97499	1.99095	2.25165e-13	3.18597e-12	up
ENSMUSG00000071478	Hist1h2ad	2.94131	1.55646	0.0021783	0.005839	up
ENSMUSG00000070392	Gm20634	0.32686	-1.61326	0.000121441	0.000420361	down
ENSMUSG00000079557	2021-03-02	3.3488	1.74365	2.21057e-12	2.64521e-11	up
ENSMUSG00000025154	Arhgap19	2.29768	1.20018	1.37953e-14	2.42507e-13	up
ENSMUSG00000026430	Rassf5	0.422844	-1.2418	1.62238e-10	1.46493e-09	down
ENSMUSG00000026429	Ube2t	2.8202	1.4958	1.43629e-14	2.5117e-13	up
ENSMUSG00000031171	Ftsj1	2.68524	1.42505	1.23582e-16	2.9257e-15	up
ENSMUSG00000031170	Slc38a5	4.87382	2.28505	1.15666e-22	8.57413e-21	up
ENSMUSG00000001281	Itgb7	0.394087	-1.34341	2.02121e-13	2.89649e-12	down
ENSMUSG00000031585	Gtf2e2	2.04554	1.03248	7.09582e-09	4.90985e-08	up
ENSMUSG00000035237	Lcat	2.20499	1.14077	0.00233494	0.00622063	up
ENSMUSG00000053641	Dennd4a	3.19266	1.67476	2.87761e-15	5.62221e-14	up
ENSMUSG00000051890	Klhdc1	0.359491	-1.47597	2.02708e-07	1.12626e-06	down
ENSMUSG00000024770	Lipn	0.237642	-2.07314	0.00213947	0.00574638	down
ENSMUSG00000022018	Rgcc	3.44497	1.78449	1.81283e-15	3.62979e-14	up
ENSMUSG00000022021	Diaph3	3.34895	1.74371	1.1905e-20	5.72887e-19	up
ENSMUSG00000016833	Mrps18c	2.2115	1.14502	3.7004e-10	3.16015e-09	up
ENSMUSG00000056091	St3gal5	5.29493	2.40461	1.32408e-13	1.96161e-12	up
ENSMUSG00000018678	Sp2	2.16873	1.11685	9.57588e-13	1.21204e-11	up
ENSMUSG00000050370	Ch25h	0.423447	-1.23975	0.00558473	0.0136706	down
ENSMUSG00000013663	Pten	0.498947	-1.00304	2.26338e-21	1.23676e-19	down
ENSMUSG00000048647	Exd1	0.272409	-1.87615	0.00852525	0.0199275	down
ENSMUSG00000029082	Bst1	0.427762	-1.22512	1.5945e-06	7.64744e-06	down
ENSMUSG00000025025	Mxi1	2.06827	1.04842	2.66494e-08	1.70257e-07	up
ENSMUSG00000040323	Gm15429	3.80734	1.92878	0.0210046	0.0440979	up
ENSMUSG00000047368	Abhd17b	0.47054	-1.08761	2.48059e-14	4.14041e-13	down
ENSMUSG00000076480	Trbv29	0.382518	-1.3864	0.0168779	0.0363307	down
ENSMUSG00000048852	Gm12185	2.97819	1.57444	2.17777e-11	2.26342e-10	up
ENSMUSG00000038623	Tm6sf1	0.353864	-1.49873	4.967e-16	1.07804e-14	down
ENSMUSG00000031948	Kars	2.01255	1.00903	2.17235e-15	4.31538e-14	up
ENSMUSG00000022225	Cma1	0.435241	-1.20011	0.0056582	0.0138353	down
ENSMUSG00000085433	Gm16001	2.82416	1.49782	4.59078e-05	0.000171161	up
ENSMUSG00000021070	Bdkrb2	0.213438	-2.22811	0.0177521	0.0380257	down
ENSMUSG00000028068	Iqgap3	3.41304	1.77106	3.23533e-24	3.10638e-22	up
ENSMUSG00000023882	Zfp54	0.495758	-1.01229	0.012486	0.0279231	down
ENSMUSG00000021087	Rtn1	0.371617	-1.42811	2.17869e-08	1.41478e-07	down
ENSMUSG00000038507	Parp12	7.04915	2.81745	6.45895e-45	5.91963e-42	up
ENSMUSG00000034349	Smc4	2.54607	1.34827	2.98348e-12	3.49135e-11	up
ENSMUSG00000039715	Wdr34	2.203	1.13947	1.02221e-09	8.13287e-09	up
ENSMUSG00000018750	Zbtb4	0.44321	-1.17394	1.10162e-10	1.02312e-09	down
ENSMUSG00000092618	Btnl6	5.07459	2.34329	0.00625798	0.0151367	up
ENSMUSG00000023032	Slc4a8	0.323393	-1.62864	6.43864e-10	5.29023e-09	down
ENSMUSG00000023030	Slc11a2	3.28786	1.71715	1.8883e-20	8.7325e-19	up
ENSMUSG00000040618	Pck2	3.31471	1.72888	1.25398e-21	7.26552e-20	up
ENSMUSG00000050147	F2rl3	0.407646	-1.29461	5.64004e-07	2.91217e-06	down
ENSMUSG00000098112	Bin2	0.470814	-1.08677	1.03635e-12	1.30599e-11	down
ENSMUSG00000024013	Fgd2	0.40195	-1.31491	2.95739e-07	1.60857e-06	down
ENSMUSG00000024014	Pim1	2.38214	1.25226	6.18628e-10	5.09742e-09	up
ENSMUSG00000064267	Hvcn1	0.305261	-1.71188	3.01356e-17	7.89123e-16	down
ENSMUSG00000093894	Ighv1-53	0.405365	-1.30271	0.000204149	0.000677797	down
ENSMUSG00000094787	Ighv1-54	0.188108	-2.41037	2.21102e-05	8.7055e-05	down
ENSMUSG00000032590	Apeh	3.29477	1.72018	2.30027e-22	1.62169e-20	up
ENSMUSG00000041235	Chd7	0.363936	-1.45824	1.7375e-14	2.98663e-13	down
ENSMUSG00000034271	Jdp2	0.390824	-1.35541	1.55987e-12	1.91312e-11	down
ENSMUSG00000084124	Gm13588	0.38474	-1.37804	0.000214034	0.000706099	down
ENSMUSG00000114033	Gm47705	0.390138	-1.35794	0.00669516	0.016067	down
ENSMUSG00000019808	Adat2	2.02271	1.01629	4.79171e-06	2.12295e-05	up
ENSMUSG00000031805	Jak3	0.457185	-1.12915	5.08906e-08	3.11508e-07	down
ENSMUSG00000085625	Gm8813	23.45	4.55152	0.0082951	0.0194323	up
ENSMUSG00000104876	Trdc	0.429529	-1.21917	6.50062e-07	3.31241e-06	down
ENSMUSG00000042115	Klhdc8a	0.30424	-1.71672	0.00468854	0.0117042	down
ENSMUSG00000055452	Gm7353	11.4075	3.51191	0.00787648	0.0185487	up
ENSMUSG00000032515	Csrnp1	0.425288	-1.23349	9.45348e-07	4.70527e-06	down
ENSMUSG00000020899	Pfas	2.19718	1.13565	2.20959e-15	4.38504e-14	up
ENSMUSG00000020901	Pik3r5	0.380092	-1.39558	6.90679e-16	1.47056e-14	down
ENSMUSG00000032661	Oas3	17.5525	4.13361	6.64828e-97	6.70246e-93	up
ENSMUSG00000022881	Rfc4	3.54497	1.82577	5.48101e-22	3.49727e-20	up
ENSMUSG00000034324	Tmem132c	0.384397	-1.37933	0.000244129	0.00079779	down
ENSMUSG00000076802	Trav6n-6	0.308313	-1.69753	0.00496563	0.0123257	down
ENSMUSG00000032080	Apoa4	0.133032	-2.91016	0.0105059	0.0240062	down
ENSMUSG00000030781	Slc5a2	3.99222	1.99719	0.000248508	0.000811049	up
ENSMUSG00000039196	Orm1	0.370392	-1.43288	0.000266319	0.000865117	down
ENSMUSG00000112324	Gm47939	0.106594	-3.2298	0.00423087	0.010662	down
ENSMUSG00000046338	Gpat2	0.106703	-3.22833	0.000156218	0.000529826	down
ENSMUSG00000046447	Camk2n1	0.48079	-1.05652	1.07291e-07	6.26141e-07	down
ENSMUSG00000032733	Snx33	0.478082	-1.06467	1.72391e-08	1.13555e-07	down
ENSMUSG00000028797	Tmem234	2.32616	1.21795	5.02884e-20	2.13466e-18	up
ENSMUSG00000030516	Tjp1	2.2827	1.19074	1.35117e-06	6.55685e-06	up
ENSMUSG00000057236	Rbbp4	2.17534	1.12124	3.16123e-14	5.2075e-13	up
ENSMUSG00000096883	Shisa8	0.307374	-1.70193	4.55031e-08	2.80318e-07	down
ENSMUSG00000049630	C1ql3	0.209101	-2.25773	0.0239316	0.0496279	down
ENSMUSG00000073125	Xlr3b	0.323251	-1.62927	0.00968069	0.0223383	down
ENSMUSG00000097154	Gm26510	0.175753	-2.50838	0.00519478	0.0128298	down
ENSMUSG00000025364	Pa2g4	2.22406	1.1532	3.00909e-12	3.51723e-11	up
ENSMUSG00000020264	Slc36a2	0.357809	-1.48274	4.35869e-05	0.00016302	down
ENSMUSG00000036437	Npy1r	0.414445	-1.27075	0.000401252	0.0012555	down
ENSMUSG00000026708	Cenpl	3.0137	1.59153	2.21282e-18	7.05968e-17	up
ENSMUSG00000045746	B230317F23Rik	3.7466	1.90558	0.00353598	0.00905347	up
ENSMUSG00000027860	Vangl1	4.24586	2.08606	2.94738e-21	1.57217e-19	up
ENSMUSG00000027863	Cd2	0.395611	-1.33784	7.29818e-07	3.68805e-06	down
ENSMUSG00000035365	Parpbp	3.42642	1.7767	6.73856e-17	1.66507e-15	up
ENSMUSG00000028124	Gclm	3.60098	1.84839	6.77909e-17	1.67303e-15	up
ENSMUSG00000053897	Slc39a8	3.10962	1.63674	2.59745e-17	6.85502e-16	up
ENSMUSG00000050350	Gpr18	0.277307	-1.85044	3.70413e-14	6.05237e-13	down
ENSMUSG00000045273	Cenph	4.17465	2.06166	9.69862e-21	4.76959e-19	up
ENSMUSG00000004264	Phb2	2.23473	1.1601	2.60561e-16	5.8964e-15	up
ENSMUSG00000004266	Ptpn6	0.462755	-1.11168	3.70617e-13	5.03216e-12	down
ENSMUSG00000004267	Eno2	0.452943	-1.1426	0.0037097	0.00946458	down
ENSMUSG00000040502	2021-03-09	0.427993	-1.22434	0.00012204	0.000422001	down
ENSMUSG00000052187	Hbb-y	15.4651	3.95095	0.00185295	0.00503925	up
ENSMUSG00000057176	Ccdc189	3.28143	1.71432	3.19175e-16	7.13409e-15	up
ENSMUSG00000035678	Tnfsf9	0.45398	-1.1393	0.00856778	0.0200028	down
ENSMUSG00000033900	Map9	0.361941	-1.46618	0.0193957	0.041088	down
ENSMUSG00000021143	Pacs2	2.2434	1.16569	2.77404e-17	7.30194e-16	up
ENSMUSG00000089774	Slc5a3	0.438794	-1.18839	3.12724e-05	0.000120219	down
ENSMUSG00000024669	Cd5	0.292149	-1.77522	1.4226e-07	8.10965e-07	down
ENSMUSG00000052305	Hbb-bs	3.71328	1.8927	3.46419e-05	0.000132213	up
ENSMUSG00000028644	Ermap	4.51898	2.176	9.5156e-22	5.72725e-20	up
ENSMUSG00000063077	Kif1b	0.486573	-1.03927	5.60309e-15	1.03933e-13	down
ENSMUSG00000049608	Gpr55	0.390161	-1.35786	0.000510103	0.0015612	down
ENSMUSG00000002870	Mcm2	3.32611	1.73383	1.42569e-26	2.14524e-24	up
ENSMUSG00000107726	Gm44037	0.318245	-1.65179	0.00324589	0.00838203	down
ENSMUSG00000076587	Igkv6-20	0.258189	-1.9535	2.46162e-09	1.83421e-08	down
ENSMUSG00000054619	Mettl7a1	2.42164	1.27598	2.83519e-20	1.24544e-18	up
ENSMUSG00000108435	Gm45051	0.38295	-1.38477	0.0191996	0.0407281	down
ENSMUSG00000073650	Catip	0.0606577	-4.04316	0.0162186	0.0350648	down
ENSMUSG00000038491	Cdk19os	24.8951	4.63779	0.00872921	0.0203453	up
ENSMUSG00000022885	St6gal1	0.297264	-1.75018	2.74913e-13	3.82562e-12	down
ENSMUSG00000117042	2700054A10Rik	3.9647	1.98721	0.000212479	0.000702101	up
ENSMUSG00000052142	Rasal3	0.331105	-1.59464	2.50732e-11	2.57016e-10	down
ENSMUSG00000050232	Cxcr3	0.48758	-1.03629	0.000213844	0.000705801	down
ENSMUSG00000037940	Inpp4b	0.389787	-1.35924	1.97814e-06	9.31899e-06	down
ENSMUSG00000049807	Arhgap23	3.05129	1.60942	5.37869e-14	8.55963e-13	up
ENSMUSG00000019874	Fabp7	6.42241	2.68311	0.00250587	0.00663503	up
ENSMUSG00000025762	Larp1b	2.22287	1.15242	3.29518e-13	4.51057e-12	up
ENSMUSG00000104951	Gm43413	3.36518	1.75069	3.03832e-06	1.3901e-05	up
ENSMUSG00000026580	Selp	0.385798	-1.37408	1.78246e-05	7.12667e-05	down
ENSMUSG00000107432	Gm36189	3.13292	1.64751	0.00689192	0.0164705	up
ENSMUSG00000022591	Gm9747	0.472043	-1.08301	0.00483647	0.0120377	down
ENSMUSG00000115463	Gm49356	2.26885	1.18196	6.79101e-14	1.05491e-12	up
ENSMUSG00000094345	Igkv14-126	0.333394	-1.5847	4.67195e-05	0.000174026	down
[truncated: 2,400 more rows]

## Sheet: 06.D7vsD0
Additional Table 6 Differentially expressed genes between D7 and D0
gene_id	gene_name	fc	log2fc	pvalue	padjust	regulate
ENSMUSG00000092060	Bend4	0.276758	-1.8533	3.20668e-09	2.32288e-08	down
ENSMUSG00000027610	Gss	2.53612	1.34262	5.12115e-15	8.8612e-14	up
ENSMUSG00000021830	Txndc16	0.474844	-1.07447	1.51851e-17	4.00397e-16	down
ENSMUSG00000036699	Zcchc12	0.0342583	-4.8674	0.00455854	0.0122975	down
ENSMUSG00000106438	Gm32051	9.95203	3.31499	2.84493e-06	1.36662e-05	up
ENSMUSG00000028416	Bag1	2.18919	1.1304	1.0638e-18	3.48379e-17	up
ENSMUSG00000000411	Tssk3	7.18149	2.84428	0.000601403	0.0019554	up
ENSMUSG00000010358	Ifi35	2.11995	1.08403	6.76176e-13	8.16164e-12	up
ENSMUSG00000096326	Ighv1-78	0.49841	-1.00459	0.00167007	0.00495252	down
ENSMUSG00000034266	Batf	0.480476	-1.05746	1.09513e-06	5.55861e-06	down
ENSMUSG00000042066	Tmcc2	3.85136	1.94537	6.03149e-07	3.18485e-06	up
ENSMUSG00000011267	Zfp296	0.470786	-1.08686	0.000233802	0.000824841	down
ENSMUSG00000037482	Erv3	0.358033	-1.48184	0.0174579	0.0409213	down
ENSMUSG00000031864	Ints10	2.32045	1.2144	1.80764e-16	3.93808e-15	up
ENSMUSG00000051079	Rgs13	0.336468	-1.57146	0.0047088	0.0126678	down
ENSMUSG00000048218	Amigo2	0.42369	-1.23892	9.67092e-11	8.58121e-10	down
ENSMUSG00000004748	Mtfp1	2.19484	1.13412	3.31762e-07	1.81953e-06	up
ENSMUSG00000113786	Gm49384	2.05578	1.03969	0.00012955	0.00047683	up
ENSMUSG00000047443	Erfe	7.22305	2.85261	1.96166e-07	1.11197e-06	up
ENSMUSG00000038776	Ephx1	0.398481	-1.32742	9.0854e-15	1.50698e-13	down
ENSMUSG00000039911	Spsb1	0.444333	-1.17029	1.01676e-09	7.88522e-09	down
ENSMUSG00000030346	Rad51ap1	3.32315	1.73255	4.76043e-18	1.39169e-16	up
ENSMUSG00000028436	Dcaf12	2.5356	1.34233	5.84078e-12	6.12398e-11	up
ENSMUSG00000048965	Mrgpre	0.350043	-1.5144	4.04747e-15	7.12403e-14	down
ENSMUSG00000083012	Fam220a	2.96196	1.56655	0.00162178	0.00482473	up
ENSMUSG00000021365	Nedd9	0.49264	-1.02139	3.98427e-20	1.6822e-18	down
ENSMUSG00000031200	Mtcp1	2.46118	1.29935	3.17627e-09	2.30167e-08	up
ENSMUSG00000044749	Abca6	0.348032	-1.52271	0.00784911	0.0200546	down
ENSMUSG00000000903	Vpreb3	0.256898	-1.96073	1.04177e-11	1.05441e-10	down
ENSMUSG00000082274	Gm14026	3.8905	1.95996	1.30832e-14	2.10849e-13	up
ENSMUSG00000032869	Psmf1	3.08849	1.6269	7.76282e-24	6.3965e-22	up
ENSMUSG00000027579	Srms	0.391839	-1.35167	0.00211959	0.00614556	down
ENSMUSG00000036298	Slc2a13	0.296398	-1.75439	0.000498293	0.00165061	down
ENSMUSG00000024053	Emilin2	2.55655	1.3542	1.03206e-14	1.69264e-13	up
ENSMUSG00000045031	Cetn4	2.83845	1.5051	0.00110542	0.00341383	up
ENSMUSG00000027562	Car2	3.25381	1.70213	1.11855e-13	1.52185e-12	up
ENSMUSG00000027555	Car13	3.28177	1.71447	1.76595e-18	5.59492e-17	up
ENSMUSG00000079563	Pglyrp2	0.418292	-1.25742	7.30405e-14	1.02583e-12	down
ENSMUSG00000030000	Add2	4.60514	2.20324	6.42249e-23	4.63758e-21	up
ENSMUSG00000021057	Akap5	0.226655	-2.14143	5.20074e-20	2.14663e-18	down
ENSMUSG00000021203	Otub2	4.59907	2.20134	2.56734e-24	2.31117e-22	up
ENSMUSG00000084833	Gm12649	3.25497	1.70265	2.81563e-07	1.56224e-06	up
ENSMUSG00000030577	Cd22	0.39176	-1.35196	7.71426e-16	1.51578e-14	down
ENSMUSG00000009575	Cbx5	2.24226	1.16495	1.62495e-16	3.55905e-15	up
ENSMUSG00000029253	Cenpc1	2.08953	1.06318	8.07228e-11	7.25818e-10	up
ENSMUSG00000042408	Zmym6	0.44138	-1.17991	1.55859e-09	1.18093e-08	down
ENSMUSG00000001763	Tspan33	4.08256	2.02947	5.86972e-17	1.39962e-15	up
ENSMUSG00000102570	Gm37968	0.334586	-1.57955	0.0142841	0.0342038	down
ENSMUSG00000103270	Gm37915	2.934	1.55287	0.000246901	0.000868104	up
ENSMUSG00000026069	Il1rl1	2.83052	1.50107	3.05087e-30	7.42197e-28	up
ENSMUSG00000027849	Syt6	0.0515081	-4.27906	0.0183542	0.0427818	down
ENSMUSG00000006235	Epor	3.47039	1.7951	1.02679e-22	7.13692e-21	up
ENSMUSG00000018604	Tbx3	0.420534	-1.24971	1.21571e-05	5.2925e-05	down
ENSMUSG00000006345	Ggt1	0.496337	-1.01061	0.0111624	0.0275036	down
ENSMUSG00000030775	Trat1	0.21703	-2.20403	2.53478e-08	1.61971e-07	down
ENSMUSG00000068263	Efcc1	0.494393	-1.01627	0.000208668	0.000742493	down
ENSMUSG00000030054	Gp9	0.427217	-1.22696	1.63669e-06	8.11988e-06	down
ENSMUSG00000031732	Phlpp2	2.58027	1.36752	1.57513e-17	4.13194e-16	up
ENSMUSG00000015702	Anxa9	2.08505	1.06008	1.39155e-07	8.04424e-07	up
ENSMUSG00000020175	Rab36	0.431637	-1.21211	2.25425e-05	9.39154e-05	down
ENSMUSG00000105053	Gm43064	2.90622	1.53914	7.9074e-10	6.24132e-09	up
ENSMUSG00000107092	Gm7993	2.82399	1.49773	4.5926e-22	2.86127e-20	up
ENSMUSG00000058624	Gda	2.98259	1.57656	1.07067e-16	2.43915e-15	up
ENSMUSG00000040767	Snrnp25	2.3915	1.25792	2.32952e-11	2.24123e-10	up
ENSMUSG00000037169	Mycn	0.401235	-1.31748	5.57629e-06	2.56705e-05	down
ENSMUSG00000022283	Pabpc1	2.01643	1.0118	1.09137e-17	2.95393e-16	up
ENSMUSG00000037754	Ppp1r16b	0.346026	-1.53105	9.0909e-19	3.02069e-17	down
ENSMUSG00000019302	Atp6v0a1	2.38852	1.25611	8.45604e-25	8.47055e-23	up
ENSMUSG00000086245	Gm16170	0.403655	-1.30881	3.04716e-08	1.92484e-07	down
ENSMUSG00000030780	BC017158	2.0123	1.00884	5.48297e-09	3.86494e-08	up
ENSMUSG00000040699	Limd2	0.456353	-1.13178	2.68515e-15	4.90357e-14	down
ENSMUSG00000098196	Gm26964	52.4992	5.71422	0.00121971	0.00373126	up
ENSMUSG00000023067	Cdkn1a	2.10282	1.07233	3.27276e-06	1.55822e-05	up
ENSMUSG00000040714	Klc3	0.29035	-1.78414	0.000264428	0.000923376	down
ENSMUSG00000020183	Cpm	0.254828	-1.9724	3.57995e-15	6.35037e-14	down
ENSMUSG00000050761	Gp1bb	0.327574	-1.61011	2.40777e-14	3.71342e-13	down
ENSMUSG00000038390	Gpr162	0.497718	-1.0066	0.0024927	0.00711926	down
ENSMUSG00000017740	Slc12a5	0.396332	-1.33522	0.000775721	0.00246721	down
ENSMUSG00000031974	Abcb10	3.77882	1.91793	3.82514e-15	6.76183e-14	up
ENSMUSG00000000318	Clec10a	0.457345	-1.12865	5.76657e-05	0.0002251	down
ENSMUSG00000029352	Crybb3	3.71223	1.89229	0.00234067	0.00672925	up
ENSMUSG00000039617	Gm7488	2.08232	1.05819	2.20851e-13	2.86545e-12	up
ENSMUSG00000061175	Fnip2	3.24606	1.69869	3.68548e-23	2.71887e-21	up
ENSMUSG00000097313	Gm26569	0.141232	-2.82386	0.00483283	0.0129639	down
ENSMUSG00000022092	Ppp3cc	0.495552	-1.01289	2.26274e-07	1.2731e-06	down
ENSMUSG00000025175	Fn3k	3.59941	1.84776	5.18129e-11	4.78444e-10	up
ENSMUSG00000037649	H2-DMa	0.492293	-1.02241	8.41955e-12	8.6546e-11	down
ENSMUSG00000021998	Lcp1	0.49587	-1.01197	5.94461e-20	2.43443e-18	down
ENSMUSG00000003341	Atp8b3	4.67526	2.22505	0.000965439	0.00301571	up
ENSMUSG00000004568	Arhgef18	0.377939	-1.40377	6.75958e-17	1.59708e-15	down
ENSMUSG00000026840	Lamc3	0.395222	-1.33927	3.43294e-06	1.62804e-05	down
ENSMUSG00000043259	Fam13c	0.492	-1.02327	0.00265521	0.007536	down
ENSMUSG00000044122	Proca1	0.346778	-1.52791	0.000683753	0.00219832	down
ENSMUSG00000076434	Wfdc3	6.10342	2.60962	3.4647e-08	2.17248e-07	up
ENSMUSG00000029607	Ankrd61	3.31097	1.72726	2.44909e-06	1.19131e-05	up
ENSMUSG00000005481	Ddx39	2.71293	1.43985	2.32814e-33	9.32854e-31	up
ENSMUSG00000118332	Fam220a	2.51796	1.33225	6.61388e-06	3.00945e-05	up
ENSMUSG00000096982	Redrum	4.77935	2.25681	2.63464e-18	8.05971e-17	up
ENSMUSG00000050936	Gm42743	0.333173	-1.58565	3.13505e-11	2.98114e-10	down
ENSMUSG00000042489	Clspn	3.83437	1.93899	1.52817e-19	5.70995e-18	up
ENSMUSG00000021608	Lpcat1	2.03458	1.02473	1.29335e-09	9.89874e-09	up
ENSMUSG00000022843	Clcn2	3.90209	1.96425	2.88794e-20	1.25032e-18	up
ENSMUSG00000108033	Gm44284	0.120947	-3.04755	0.0118634	0.0290159	down
ENSMUSG00000090249	Gm3287	23.2822	4.54115	0.00708365	0.0183048	up
ENSMUSG00000038725	Pkhd1l1	2.74492	1.45676	1.04248e-06	5.30717e-06	up
ENSMUSG00000018474	Chd3	0.359505	-1.47592	2.42227e-27	3.6666e-25	down
ENSMUSG00000020897	Aurkb	2.54803	1.34938	9.52165e-15	1.57423e-13	up
ENSMUSG00000037692	Ahdc1	0.443671	-1.17244	1.84781e-21	1.03736e-19	down
ENSMUSG00000023015	Racgap1	2.38892	1.25636	1.70038e-16	3.72025e-15	up
ENSMUSG00000040270	Bach2	0.421526	-1.24631	3.0753e-06	1.46797e-05	down
ENSMUSG00000020038	Cry1	0.49436	-1.01637	2.0802e-09	1.54521e-08	down
ENSMUSG00000032350	Gclc	2.51288	1.32934	9.84103e-16	1.90437e-14	up
ENSMUSG00000056144	Trim34a	3.22566	1.68959	3.5022e-14	5.23154e-13	up
ENSMUSG00000090215	Trim34b	3.85253	1.94581	1.79211e-25	2.05741e-23	up
ENSMUSG00000049709	Nlrp10	0.372811	-1.42348	0.00109312	0.00338044	down
ENSMUSG00000039166	Akap7	2.39111	1.25768	3.66671e-10	3.01405e-09	up
ENSMUSG00000053044	Cd8b1	0.428022	-1.22424	5.05523e-06	2.34248e-05	down
ENSMUSG00000057738	Sptan1	0.449215	-1.15452	1.05198e-28	2.08711e-26	down
ENSMUSG00000019838	Slc16a10	2.85083	1.51138	4.33295e-14	6.37465e-13	up
ENSMUSG00000043953	Ccrl2	3.2828	1.71493	2.1171e-18	6.60502e-17	up
ENSMUSG00000038831	Ralgps1	0.465406	-1.10344	1.55954e-11	1.53735e-10	down
ENSMUSG00000006014	Prg4	0.452702	-1.14337	0.00158887	0.00473511	down
ENSMUSG00000023249	Parp3	0.376656	-1.40868	3.16109e-28	5.5211e-26	down
ENSMUSG00000025758	Plk4	2.98884	1.57959	2.01383e-27	3.11762e-25	up
ENSMUSG00000056656	Apol8	4.53298	2.18046	0.00039923	0.00134803	up
ENSMUSG00000040570	Rundc3b	0.170749	-2.55005	1.10546e-20	5.1341e-19	down
ENSMUSG00000076535	Igkv1-88	0.341921	-1.54826	0.000584495	0.0019071	down
ENSMUSG00000036352	Ubac1	4.27761	2.0968	6.34947e-21	3.10889e-19	up
ENSMUSG00000018102	Hist1h2bc	0.462199	-1.11341	8.87366e-09	6.07278e-08	down
ENSMUSG00000005899	Smpd4	2.4073	1.26742	3.5447e-22	2.22196e-20	up
ENSMUSG00000028214	Gem	0.488854	-1.03253	5.04476e-07	2.69868e-06	down
ENSMUSG00000040632	Nrl	12.2418	3.61374	7.96144e-07	4.12087e-06	up
ENSMUSG00000029449	Rhof	0.363344	-1.46059	5.09594e-20	2.11228e-18	down
ENSMUSG00000084866	A930006K02Rik	3.41213	1.77067	3.82389e-07	2.07878e-06	up
ENSMUSG00000023341	Mx2	2.60891	1.38345	8.30616e-07	4.28229e-06	up
ENSMUSG00000033031	Cip2a	3.37774	1.75606	1.18719e-18	3.85695e-17	up
ENSMUSG00000085715	Tsix	17.9226	4.16371	0.000764741	0.00243495	up
ENSMUSG00000017718	Afmid	2.28279	1.1908	4.21899e-15	7.41317e-14	up
ENSMUSG00000031756	Cenpn	2.91362	1.54281	2.47839e-19	8.93225e-18	up
ENSMUSG00000068876	Cgn	2.21911	1.14998	0.000753547	0.00240206	up
ENSMUSG00000105160	A530030E21Rik	0.387326	-1.36838	9.53014e-06	4.22631e-05	down
ENSMUSG00000027985	Lef1	0.288965	-1.79103	6.64179e-13	8.02353e-12	down
ENSMUSG00000073542	Cep76	3.84517	1.94305	5.57845e-28	9.49964e-26	up
ENSMUSG00000020895	Tmem107	2.75537	1.46225	4.04456e-12	4.35232e-11	up
ENSMUSG00000044827	Tlr1	0.456936	-1.12994	9.39075e-17	2.1586e-15	down
ENSMUSG00000110615	Gm45890	3.67349	1.87715	5.91025e-06	2.70677e-05	up
ENSMUSG00000034127	Tspan8	2.99862	1.5843	1.40849e-09	1.07277e-08	up
ENSMUSG00000030074	Gxylt2	0.328612	-1.60554	8.21609e-05	0.000313122	down
ENSMUSG00000030069	Prok2	22.3662	4.48325	0.00302175	0.00848675	up
ENSMUSG00000005615	Pcyt1a	2.81632	1.49381	3.30692e-21	1.75982e-19	up
ENSMUSG00000091694	Apol11b	13.9163	3.79871	3.5763e-06	1.69014e-05	up
ENSMUSG00000007097	Atp1a2	0.443173	-1.17406	1.20366e-05	5.24788e-05	down
ENSMUSG00000040084	Bub1b	2.58811	1.3719	4.24826e-19	1.48653e-17	up
ENSMUSG00000034459	Ifit1	15.2544	3.93115	1.59834e-71	8.16551e-68	up
ENSMUSG00000074896	Ifit3	3.43342	1.77965	8.07955e-26	9.76957e-24	up
ENSMUSG00000045932	Ifit2	2.53103	1.33973	3.67674e-25	3.89296e-23	up
ENSMUSG00000028487	Bnc2	0.319954	-1.64406	0.0200417	0.0462151	down
ENSMUSG00000020272	Stk10	0.479841	-1.05937	2.66244e-20	1.16006e-18	down
ENSMUSG00000056692	D17Wsu92e	2.26077	1.17681	1.06299e-17	2.88859e-16	up
ENSMUSG00000048916	Gm5540	0.140874	-2.82752	0.016919	0.0397996	down
ENSMUSG00000021271	Zfp839	0.463328	-1.10989	4.10366e-08	2.55199e-07	down
ENSMUSG00000060441	Trim5	2.73689	1.45254	2.87365e-08	1.822e-07	up
ENSMUSG00000112352	Gm40617	9.01951	3.17305	0.0191522	0.0444341	up
ENSMUSG00000023328	Ache	2.0639	1.04537	4.44473e-15	7.76972e-14	up
ENSMUSG00000027233	Patl2	8.16543	3.02953	0.00177479	0.00523497	up
ENSMUSG00000027236	Eif3j1	2.01846	1.01326	6.25343e-05	0.00024253	up
ENSMUSG00000076617	Ighm	0.496813	-1.00922	3.22144e-07	1.7701e-06	down
ENSMUSG00000100213	Gm28151	0.347956	-1.52303	1.50419e-09	1.14183e-08	down
ENSMUSG00000044783	Hjurp	2.02207	1.01583	1.84067e-10	1.57381e-09	up
ENSMUSG00000030498	Gas2	2.79849	1.48465	4.08034e-10	3.34061e-09	up
ENSMUSG00000032842	Abcc10	0.470257	-1.08848	1.33353e-07	7.74165e-07	down
ENSMUSG00000038418	Egr1	0.34238	-1.54633	1.22858e-15	2.34855e-14	down
ENSMUSG00000042744	Hectd4	2.25217	1.17132	2.93113e-09	2.13387e-08	up
ENSMUSG00000017007	Rbpjl	0.337892	-1.56537	0.00538146	0.0142855	down
ENSMUSG00000017009	Sdc4	0.489468	-1.03071	7.1269e-08	4.29992e-07	down
ENSMUSG00000097578	Gm26798	2.55579	1.35377	0.00234769	0.00674566	up
ENSMUSG00000068115	Ninl	2.28074	1.1895	1.31629e-09	1.00555e-08	up
ENSMUSG00000003227	Edar	0.393652	-1.34501	0.0136085	0.0327787	down
ENSMUSG00000026669	Mcm10	2.78798	1.47922	2.64596e-22	1.71842e-20	up
ENSMUSG00000034917	Tjp3	0.493194	-1.01977	8.94339e-05	0.00033819	down
ENSMUSG00000036353	P2ry12	0.490249	-1.02841	6.70837e-05	0.000258798	down
ENSMUSG00000082292	Gm12250	2.08376	1.05919	5.35705e-08	3.28742e-07	up
ENSMUSG00000022686	B3gnt5	0.353926	-1.49848	4.87088e-14	7.08949e-13	down
ENSMUSG00000059851	Kmt5c	2.32324	1.21614	7.34592e-33	2.70737e-30	up
ENSMUSG00000025269	Apex2	2.03706	1.02649	7.86117e-13	9.39982e-12	up
ENSMUSG00000028957	Per3	0.474128	-1.07665	5.74654e-09	4.03542e-08	down
ENSMUSG00000059363	Fxn	2.61123	1.38473	2.53502e-15	4.65438e-14	up
ENSMUSG00000024892	Pcx	3.31822	1.73041	2.40364e-20	1.05631e-18	up
ENSMUSG00000104164	Gm38248	2.44387	1.28917	0.000368686	0.00125401	up
ENSMUSG00000004591	Pkn2	2.09764	1.06877	1.50493e-11	1.4871e-10	up
ENSMUSG00000031453	Rasa3	0.443412	-1.17328	8.58624e-20	3.39771e-18	down
ENSMUSG00000035441	Myo1d	2.60571	1.38168	1.81516e-23	1.38406e-21	up
ENSMUSG00000017499	Cdc6	3.48873	1.8027	1.71963e-21	9.70737e-20	up
ENSMUSG00000045095	Magi1	0.493485	-1.01892	0.00690433	0.0178821	down
ENSMUSG00000096464	Ighv2-2	0.342393	-1.54627	4.08912e-07	2.21061e-06	down
ENSMUSG00000040009	Gnaz	0.314198	-1.67025	4.58576e-14	6.70794e-13	down
ENSMUSG00000062591	Tubb4a	0.472006	-1.08312	0.00226132	0.00652133	down
ENSMUSG00000050965	Prkca	0.354764	-1.49507	5.39252e-07	2.87263e-06	down
ENSMUSG00000058704	Memo1	2.97552	1.57314	4.36734e-19	1.52558e-17	up
ENSMUSG00000056973	Ces1d	0.337584	-1.56668	0.00981651	0.0245263	down
ENSMUSG00000074570	Cass4	0.366143	-1.44952	1.50615e-07	8.66744e-07	down
ENSMUSG00000001123	Lgals9	2.68703	1.42601	6.35926e-21	3.10889e-19	up
ENSMUSG00000002325	Irf9	2.23505	1.1603	2.47172e-18	7.59542e-17	up
ENSMUSG00000014503	Pkd2l2	2.77803	1.47406	8.78579e-12	9.01293e-11	up
ENSMUSG00000039787	Cercam	3.0771	1.62157	2.15188e-18	6.68293e-17	up
ENSMUSG00000031997	Trpc6	0.382104	-1.38796	6.20155e-07	3.26674e-06	down
ENSMUSG00000023868	Pde10a	0.401872	-1.31519	7.07886e-07	3.69682e-06	down
ENSMUSG00000033594	Spata2l	0.445191	-1.1675	6.16248e-07	3.24814e-06	down
ENSMUSG00000039264	Gimap3	0.441669	-1.17896	1.17397e-08	7.88889e-08	down
ENSMUSG00000030342	Cd9	0.404739	-1.30493	5.40777e-17	1.29856e-15	down
ENSMUSG00000069516	Lyz2	0.432262	-1.21002	1.24916e-20	5.77524e-19	down
ENSMUSG00000040488	Ltbp4	0.457989	-1.12661	1.29108e-05	5.5956e-05	down
ENSMUSG00000109243	Gm45867	0.470123	-1.08889	0.000326438	0.00112057	down
ENSMUSG00000028545	Bend5	0.317596	-1.65473	6.64791e-17	1.57416e-15	down
ENSMUSG00000022351	Sqle	2.38332	1.25297	3.10915e-10	2.58169e-09	up
ENSMUSG00000021241	Isca2	2.52739	1.33765	1.01524e-23	8.13589e-22	up
ENSMUSG00000106241	Gm43143	2.71301	1.4399	0.0160179	0.0379289	up
ENSMUSG00000106086	Gm43352	0.16775	-2.57561	1.91505e-11	1.86886e-10	down
ENSMUSG00000047898	Ccr4	0.331779	-1.59171	3.92947e-05	0.000157634	down
ENSMUSG00000043243	Fam129c	0.299017	-1.7417	1.65477e-13	2.18022e-12	down
ENSMUSG00000097195	Snhg5	2.2326	1.15873	9.79595e-18	2.69059e-16	up
ENSMUSG00000108414	Snhg1	2.13477	1.09408	2.97062e-19	1.05942e-17	up
ENSMUSG00000002910	Arrdc2	2.09877	1.06954	1.25868e-09	9.65506e-09	up
ENSMUSG00000012443	Kif11	2.98271	1.57662	1.11387e-17	3.00686e-16	up
ENSMUSG00000063268	Parp10	2.23747	1.16187	2.11375e-12	2.37593e-11	up
ENSMUSG00000009092	Derl3	0.378939	-1.39996	2.95447e-06	1.41426e-05	down
ENSMUSG00000069910	Spdl1	2.51796	1.33225	1.28788e-16	2.87627e-15	up
ENSMUSG00000020143	Dock2	0.493665	-1.01839	8.82518e-16	1.72247e-14	down
ENSMUSG00000030711	Sult1a1	0.437684	-1.19204	1.69126e-07	9.67282e-07	down
ENSMUSG00000038256	Bcl9	0.494338	-1.01643	6.56768e-14	9.32018e-13	down
ENSMUSG00000032591	Mst1	3.30454	1.72445	1.11631e-09	8.61798e-09	up
ENSMUSG00000032596	Uba7	4.9386	2.3041	6.5572e-40	5.1537e-37	up
ENSMUSG00000051804	Adam6b	0.311978	-1.68048	0.00175347	0.00518106	down
ENSMUSG00000028438	Kif24	2.71858	1.44285	4.47896e-15	7.81794e-14	up
ENSMUSG00000075528	Aarsd1	2.047	1.03351	1.33207e-16	2.96847e-15	up
ENSMUSG00000044468	Tent5c	3.77332	1.91584	3.83088e-12	4.1486e-11	up
ENSMUSG00000006221	Hspb7	0.387975	-1.36597	8.6535e-06	3.85596e-05	down
ENSMUSG00000094525	Trbv12-2	0.480431	-1.0576	6.37985e-06	2.90944e-05	down
ENSMUSG00000103472	Pcdhga7	2.77107	1.47044	0.0184731	0.0430392	up
ENSMUSG00000106847	Peg13	0.414237	-1.27147	3.5214e-21	1.8404e-19	down
ENSMUSG00000109656	Gm45548	0.343092	-1.54333	1.18592e-05	5.17497e-05	down
ENSMUSG00000008690	Ncaph2	2.16991	1.11764	7.76761e-17	1.81615e-15	up
ENSMUSG00000032327	Stra6	0.390388	-1.35702	0.0195659	0.0452654	down
ENSMUSG00000003068	Stk11	2.00035	1.00026	1.07995e-13	1.47321e-12	up
ENSMUSG00000038943	Prc1	3.18742	1.67239	4.92731e-21	2.49231e-19	up
ENSMUSG00000022802	Lmln	2.19304	1.13293	4.10447e-07	2.21774e-06	up
ENSMUSG00000029207	Apbb2	0.496228	-1.01092	2.5759e-09	1.88601e-08	down
ENSMUSG00000000617	Grm6	0.311285	-1.68369	0.000498668	0.00165158	down
ENSMUSG00000044807	Zfp354c	0.488108	-1.03473	0.00201024	0.00585174	down
ENSMUSG00000050075	Gpr171	0.448025	-1.15835	2.87675e-21	1.55519e-19	down
ENSMUSG00000021835	Bmp4	0.496089	-1.01133	0.00419844	0.0114302	down
ENSMUSG00000042406	Atf4	2.05188	1.03695	3.49818e-15	6.22693e-14	up
ENSMUSG00000090115	Usp49	2.93535	1.55353	7.84306e-14	1.09701e-12	up
ENSMUSG00000110316	Gm45311	0.427896	-1.22467	0.0106293	0.0263277	down
ENSMUSG00000020415	Pttg1	4.19172	2.06754	1.78034e-25	2.05544e-23	up
ENSMUSG00000041849	Card6	0.403255	-1.31024	3.39651e-18	1.0192e-16	down
ENSMUSG00000024663	Rab3il1	3.13087	1.64656	4.18554e-14	6.17556e-13	up
ENSMUSG00000051517	Arhgef39	2.55157	1.35139	2.49321e-14	3.82786e-13	up
ENSMUSG00000103586	5830405F06Rik	0.097913	-3.35236	0.00123282	0.00376799	down
ENSMUSG00000014030	Pax5	0.411348	-1.28157	2.00215e-18	6.28478e-17	down
ENSMUSG00000095923	Ighv1-37	0.440854	-1.18163	9.92692e-06	4.38325e-05	down
ENSMUSG00000038028	Tigar	0.464588	-1.10598	5.67098e-09	3.98921e-08	down
ENSMUSG00000000223	Drp2	3.66319	1.8731	1.20492e-05	5.25226e-05	up
ENSMUSG00000068686	Cd59b	2.69031	1.42777	4.87157e-09	3.45421e-08	up
ENSMUSG00000048031	Fcrl5	0.278447	-1.84453	0.000341012	0.00116532	down
ENSMUSG00000059639	Clec4a4	0.460586	-1.11846	0.0138737	0.0333382	down
ENSMUSG00000040850	Psme4	2.53275	1.34071	8.52819e-28	1.40543e-25	up
ENSMUSG00000030041	M1ap	4.0536	2.01921	4.86885e-18	1.41933e-16	up
ENSMUSG00000025899	Alkbh8	2.06288	1.04466	6.61196e-14	9.3765e-13	up
ENSMUSG00000029798	Herc6	3.20725	1.68134	4.40868e-28	7.63486e-26	up
ENSMUSG00000035246	Pcyt1b	3.89817	1.9628	5.1481e-34	2.1917e-31	up
ENSMUSG00000032344	Cgas	3.55935	1.83162	5.09632e-26	6.3502e-24	up
ENSMUSG00000034486	Gbx2	0.394066	-1.34349	1.58232e-05	6.76032e-05	down
ENSMUSG00000058435	Btnl4	3.63337	1.86131	0.00254391	0.00725233	up
ENSMUSG00000034903	Cobll1	0.464269	-1.10697	1.65162e-10	1.42469e-09	down
ENSMUSG00000027601	Mtfr1	3.10477	1.63449	1.51237e-19	5.6707e-18	up
ENSMUSG00000097316	Gm10516	4.73268	2.24266	0.0102853	0.0255788	up
ENSMUSG00000056821	1700028I16Rik	0.373387	-1.42126	0.000991243	0.00308875	down
ENSMUSG00000036882	Arhgap33	2.45216	1.29406	3.74111e-11	3.51816e-10	up
ENSMUSG00000078762	Haus5	2.41009	1.26908	6.90275e-19	2.33539e-17	up
ENSMUSG00000059412	Fxyd2	0.307158	-1.70295	0.000422563	0.00142024	down
[truncated: 2,745 more rows]

## Sheet: 07.D13vsD0
Additional Table D differentially expressed genes between D13 and D0
[truncated: 1,637 more rows]

[truncated: 16 more sheets: 08. KEGG for D1vs D0, 09. KEGG for D3vs D0, 10. KEGG for D5vs D0, 11. KEGG for D7vs D0, 12. KEGG for D13vs D0, 13.Result of Muffz cluster, 14.GO analysis for 739 genes, 15.  Edge information, 16. GO analysis, 17.Result of Muffz cluster, 18. GSEA, 19. terminal erythropoiesis, 20. immune cells, 21. The correlation,  22. The weight , 23. FIMO]
